# Supplementary material for: A molecular subtyping associated with the cGAS-STING pathway provides novel perspectives on the treatment of ulcerative colitis
Source: Sci Rep. 2024 Jun 3;14:12683. doi: 10.1038/s41598-024-63695-4 (PMC11148070; doi:10.1038/s41598-024-63695-4)
Supplement: Supplementary file 3 — Supplementary Table S1. [file 41598_2024_63695_MOESM3_ESM.xlsx]

## Sheet: Sheet1
Gene	Source
ATM	PMID: 33290271
CCL5	PMID: 35561311
CXCL10	PMID: 34158843
CXCL11	PMID: 37547756
CXCL9	PMID: 33979578
DDX41	PMID: 35613581
DTX4	PMID:23064103
ENPP1	PMID:36235254
IFI16	PMID:28194029
IKBKG	PMID: 28939760
IRF3	PMID:35127372
MAP3K14	PMID:32033109
MB21D1 (CGAS)	PMID: 32424334
MRE11A (MRE11)	PMID: 34910513
NFKB1	PMID:36139069
NFKB2	PMID: 33843442
NLRC3	PMID:36403432
NLRP4	PMID: 35467709
PARP1	PMID: 33820798
PRKDC	PMID: 33006365
RELA	PMID: 36820829
RELB	PMID:35474906
STAT6	PMID: 22000020
TBK1	PMID:30842653
TMEM173 (STING1 or STING)	PMID: 32424334
TRAF6	PMID:35127372
TREX1	PMID:35127372
TRIM21	PMID:36797289
XRCC5	PMID: 35467709
XRCC6	PMID: 35467709
