# Supplementary material for: A molecular subtyping associated with the cGAS-STING pathway provides novel perspectives on the treatment of ulcerative colitis
Source: Sci Rep. 2024 Jun 3;14:12683. doi: 10.1038/s41598-024-63695-4 (PMC11148070; doi:10.1038/s41598-024-63695-4)
Supplement: Supplementary file 4 — Supplementary Table S2. [file 41598_2024_63695_MOESM4_ESM.xlsx]

## Sheet: GO
ONTOLOGY	ID	Description	GeneRatio	BgRatio	pvalue	p.adjust	qvalue	geneID	Count	zscore
BP	GO:0001819	positive regulation of cytokine production	93/977	475/18800	2.27824e-29	1.20063e-25	8.52542e-26	POU2F2/CD74/AKAP12/CARD8/BMPR1A/CYP1B1/PRKD2/GPSM3/TNF/MEFV/KIT/NLRC4/SLC7A5/TYROBP/POLR3B/HLA-DPA1/CYBB/NR4A3/IFNG/EREG/IL17RA/IL33/CD274/PTPRC/TWIST1/IL1R1/ADAM8/PANX1/NOX1/STAT1/HGF/RGCC/P2RX7/IL12RB1/LUM/PLCG2/FFAR2/PIK3CD/IL1A/PTGER4/GATA6/IL4R/EPHB2/CLEC4E/LAPTM5/TLR2/ISG15/AIF1/TLR4/IRF7/ARFGEF2/TLR6/TGFB1/LILRA5/IFI16/FCN1/OSM/IRF1/NLRP3/LY96/BATF/CLEC7A/HLA-E/LRRK2/NOD2/FCER1G/CCR2/TLR8/…	93	-7.77714
BP	GO:0050900	leukocyte migration	81/977	384/18800	5.84391e-28	1.53987e-24	1.09343e-24	CCR5/ADA/S1PR1/CD74/PLA2G7/DAPK2/RHOG/ITGAL/JAM3/ITGB2/GPSM3/TNF/DOCK8/KIT/NINJ1/STK10/LYVE1/CORO1A/IL17RA/PDGFB/CCL8/IL1R1/CXCL9/ADAM8/CXCR4/EDNRB/RAC2/FYN/FFAR2/PIK3CD/S100A8/GPR183/PECAM1/IL1A/PTGER4/CXCL6/MMP9/AIF1/FPR2/CCL2/YES1/TNFAIP6/S100A9/S100A12/THY1/CXCR2/SLC12A2/CXCL10/KITLG/SELE/SELP/CCR1/NOD2/CSF3R/FCER1G/CCR2/CHST2/MSN/CXCL8/DEFB124/DUSP1/HCK/TREM1/VAV3/C5AR1/CCL4/CXCL5/CXCL11/IL6…	81	-7.22222
BP	GO:0019221	cytokine-mediated signaling pathway	87/977	486/18800	1.17575e-24	2.06539e-21	1.46659e-21	CCR5/STAT5A/CD74/LILRB3/CARD8/CYLD/JAK3/STAT4/OSMR/TNF/IL15RA/KIT/IL2RG/CASP4/SAMHD1/CCDC3/TNFRSF4/IFNG/EREG/CD44/IL17RA/PDGFB/CCL8/IL33/PTPRC/STAT2/IL1R1/IFITM1/CXCL9/IL18RAP/CXCR4/STAT1/IL12RB1/CAV1/IL1A/IL4R/IFNAR1/LAPTM5/IFNAR2/ISG15/CXCL6/IRAK2/IRF7/IL1RN/CCL2/LILRA5/TRAF1/IFITM2/SH2B3/ACSL1/OSM/IRF1/PTPN1/CXCR2/MX1/IL7R/CXCL10/IL10RA/CCR1/CSF3R/FCER1G/TNFSF13B/CCR2/CSF3/LILRA3/PXDN/CXCL8/HC…	87	-9.11296
BP	GO:0007159	leukocyte cell-cell adhesion	73/977	381/18800	1.23764e-22	1.6306e-19	1.15785e-19	LGALS1/ADA/CD74/JAK3/ITGAL/ITGB2/TNF/DOCK8/STK10/HLA-DPA1/SIRPB1/HLA-DRA/CORO1A/NR4A3/IFNG/CD44/NRARP/FERMT3/CD274/PTPRC/CR1/ADAM8/IL12RB1/RUNX3/RAC2/FYN/CAV1/IL4I1/S100A8/PECAM1/IL1A/OLR1/IL4R/LAPTM5/NFKBID/AIF1/CCL2/YES1/DLG1/S100A9/IRF1/NLRP3/THY1/IL7R/HLA-E/SELE/SELP/NOD2/FCGR2B/PAWR/TNFSF13B/CCR2/CHST2/MSN/HAVCR2/LILRB2/HLX/RIPK2/IL6/VAV1/MYB/PTAFR/CEBPB/LILRB1/BCL6/SELPLG/IDO1/SELL/IL1B/RHO…	73	-7.37359
BP	GO:0002237	response to molecule of bacterial origin	69/977	354/18800	6.9083e-22	7.28134e-19	5.17031e-19	CCR5/AKAP12/KCNJ8/CARD8/SNCA/TNF/CD180/CYP27B1/CD274/CXCL9/EDNRB/P2RX7/IL24/PLCG2/DAB2IP/S100A8/IL1A/PTGER4/IFNAR1/EPHB2/TLR2/CXCL6/IRAK2/TLR4/TLR6/TGFB1/CCL2/S100A9/NLRP3/LY96/ZFP36/CXCL10/KMO/SELE/IL10RA/SELP/NOD2/FCGR2B/PTGFR/CSF3/CXCL8/DEFB124/HCK/C5AR1/CXCL5/HAVCR2/LILRA2/LILRB2/CD14/CXCL11/RIPK2/THBD/IL6/TNFRSF1B/SERPINE1/PTAFR/WNT5A/CEBPB/LILRB1/NFKBIA/PDE4B/IDO1/IL1B/TLR1/CSF2RB/PTGS2/CD8…	69	-7.34354
BP	GO:0030595	leukocyte chemotaxis	55/977	236/18800	1.81032e-21	1.59007e-18	1.12907e-18	CCR5/S1PR1/CD74/PLA2G7/DAPK2/JAM3/ITGB2/GPSM3/KIT/NINJ1/CORO1A/IL17RA/PDGFB/CCL8/CXCL9/ADAM8/CXCR4/EDNRB/RAC2/FFAR2/PIK3CD/S100A8/GPR183/CXCL6/AIF1/FPR2/CCL2/TNFAIP6/S100A9/S100A12/CXCR2/SLC12A2/CXCL10/CCR1/NOD2/CSF3R/FCER1G/CCR2/CXCL8/DEFB124/DUSP1/TREM1/VAV3/C5AR1/CCL4/CXCL5/CXCL11/IL6/VAV1/SERPINE1/WNT5A/PDE4B/IL1B/PREX1/CXCR1	55	-6.0678
BP	GO:0060326	cell chemotaxis	63/977	315/18800	1.10304e-20	8.30433e-18	5.89671e-18	KDR/CCR5/PDGFRA/S1PR1/CD74/PLA2G7/DAPK2/RHOG/JAM3/PRKD2/ITGB2/GPSM3/GAB1/KIT/NINJ1/CORO1A/IL17RA/PDGFB/CCL8/CXCL9/ADAM8/CXCR4/EDNRB/HGF/FGF2/RAC2/FFAR2/PIK3CD/S100A8/GPR183/CXCL6/AIF1/FPR2/CCL2/TNFAIP6/S100A9/S100A12/CXCR2/SLC12A2/HOXB9/CXCL10/CCR1/NOD2/CSF3R/FCER1G/CCR2/CXCL8/DEFB124/DUSP1/TREM1/VAV3/C5AR1/CCL4/CXCL5/CXCL11/IL6/VAV1/SERPINE1/WNT5A/PDE4B/IL1B/PREX1/CXCR1	63	-6.17342
BP	GO:0032103	positive regulation of response to external stimulus	76/977	442/18800	1.46547e-20	9.65376e-18	6.85491e-18	LGALS1/KDR/S1PR1/CD74/PLA2G7/SNCA/DAPK2/OSMR/PRKD2/GPSM3/TNF/NINJ1/NLRC4/TYROBP/POLR3B/CD180/IFNG/EREG/IL17RA/PDGFB/IL33/ADAM8/CXCR4/FGF2/EMILIN2/RAC2/PLCG2/FYN/FFAR2/S100A8/PTGER4/TLR2/SNX4/AIF1/FPR2/TLR4/IRF7/TGFB1/LILRA5/IFI16/FCN1/OSM/S100A9/S100A12/LY96/CLEC7A/CXCL10/HLA-E/LRRK2/CCR1/NAPEPLD/NOD2/CCR2/TLR8/CXCL8/DEFB124/HCK/ALOX5AP/GBP5/C5AR1/CCL4/HAVCR2/LILRA2/RIPK2/THBD/IL6/VAV1/SERPINE1/W…	76	-7.3413
BP	GO:0050867	positive regulation of cell activation	75/977	436/18800	2.5857e-20	1.51407e-17	1.07511e-17	MAD2L2/LGALS1/ADA/CD74/JAK3/ITGB2/TNF/DOCK8/IL15RA/TYROBP/IGHG1/HLA-DPA1/TNFRSF4/SIRPB1/HLA-DRA/CORO1A/NR4A3/IFNG/IL33/CD274/PLEK/PTPRC/CR1/ADAM8/IL12RB1/RUNX3/FYN/CAV1/IGHM/IL4I1/GPR183/IL1A/IL4R/CD38/EPHB2/NFKBID/SNX4/AIF1/TLR4/TLR6/TGFB1/CCL2/LILRA5/YES1/IGKC/NLRP3/THY1/IGLL5/IL7R/CLEC7A/HLA-E/SELP/LRRK2/NOD2/TNFSF13B/CCR2/IGLC1/VAV3/HAVCR2/LILRA2/LILRB2/HLX/FGR/ITGAM/RIPK2/IL6/VAV1/MYB/PTAFR/…	75	-7.50555
BP	GO:0032496	response to lipopolysaccharide	64/977	333/18800	4.80097e-20	2.53011e-17	1.79658e-17	CCR5/AKAP12/KCNJ8/CARD8/SNCA/TNF/CD180/CYP27B1/CD274/CXCL9/EDNRB/P2RX7/IL24/PLCG2/DAB2IP/S100A8/IL1A/PTGER4/IFNAR1/EPHB2/TLR2/CXCL6/IRAK2/TLR4/TGFB1/CCL2/S100A9/NLRP3/LY96/ZFP36/CXCL10/KMO/SELE/IL10RA/SELP/NOD2/PTGFR/CSF3/CXCL8/HCK/CXCL5/HAVCR2/LILRA2/LILRB2/CD14/CXCL11/RIPK2/THBD/IL6/TNFRSF1B/SERPINE1/PTAFR/WNT5A/CEBPB/LILRB1/NFKBIA/PDE4B/IDO1/IL1B/CSF2RB/PTGS2/CD86/VIM/TNFAIP3	64	-7.25
BP	GO:0071219	cellular response to molecule of bacterial origin	51/977	229/18800	4.45348e-19	1.95582e-16	1.38878e-16	CCR5/CARD8/TNF/CD180/CD274/CXCL9/EDNRB/IL24/PLCG2/DAB2IP/IL1A/EPHB2/TLR2/CXCL6/IRAK2/TLR4/TLR6/TGFB1/CCL2/NLRP3/LY96/ZFP36/CXCL10/KMO/NOD2/FCGR2B/CSF3/CXCL8/DEFB124/HCK/CXCL5/HAVCR2/LILRA2/LILRB2/CD14/CXCL11/RIPK2/IL6/TNFRSF1B/SERPINE1/PTAFR/WNT5A/CEBPB/LILRB1/NFKBIA/PDE4B/IL1B/TLR1/CD86/VIM/TNFAIP3	51	-6.30126
BP	GO:0097529	myeloid leukocyte migration	51/977	229/18800	4.45348e-19	1.95582e-16	1.38878e-16	CD74/PLA2G7/DAPK2/RHOG/JAM3/ITGB2/KIT/IL17RA/PDGFB/CCL8/IL1R1/CXCL9/ADAM8/EDNRB/RAC2/PIK3CD/S100A8/PECAM1/IL1A/PTGER4/CXCL6/AIF1/FPR2/CCL2/TNFAIP6/S100A9/S100A12/CXCR2/CXCL10/CCR1/NOD2/CSF3R/FCER1G/CCR2/CXCL8/DEFB124/DUSP1/TREM1/VAV3/C5AR1/CCL4/CXCL5/CXCL11/IL6/VAV1/SERPINE1/PDE4B/IL1B/RHOH/PREX1/CXCR1	51	-5.74115
BP	GO:0002696	positive regulation of leukocyte activation	71/977	421/18800	8.56199e-19	3.4709e-16	2.4646e-16	MAD2L2/LGALS1/ADA/CD74/JAK3/ITGB2/TNF/DOCK8/IL15RA/TYROBP/IGHG1/HLA-DPA1/TNFRSF4/SIRPB1/HLA-DRA/CORO1A/NR4A3/IFNG/IL33/CD274/PTPRC/CR1/ADAM8/IL12RB1/RUNX3/FYN/CAV1/IGHM/IL4I1/GPR183/IL1A/IL4R/CD38/EPHB2/NFKBID/SNX4/AIF1/TLR4/TLR6/TGFB1/CCL2/YES1/IGKC/NLRP3/THY1/IGLL5/IL7R/CLEC7A/HLA-E/LRRK2/NOD2/TNFSF13B/CCR2/IGLC1/VAV3/HAVCR2/LILRB2/HLX/FGR/ITGAM/RIPK2/IL6/VAV1/MYB/PTAFR/WNT5A/LILRB1/BCL6/IL1B/R…	71	-7.23937
BP	GO:0050727	regulation of inflammatory response	68/977	394/18800	1.35711e-18	5.10856e-16	3.62747e-16	LGALS1/ADA/CYLD/SIGLEC10/PLA2G7/SNCA/CALCRL/NCF1/OSMR/GPSM3/TNF/MEFV/NINJ1/RHBDF2/CASP4/IFNG/PTGES/ZYX/IL17RA/IL33/PTPRC/IL1R1/ADAM8/PIK3AP1/EDNRB/HGF/PLCG2/FYN/FFAR2/S100A8/PTGER4/TLR2/MMP9/SNX4/FPR2/TLR4/LILRA5/YES1/TNFAIP6/OSM/S100A9/S100A12/NLRP3/ZFP36/CST7/MMP3/HLA-E/SELE/LRRK2/NAPEPLD/NOD2/FCGR2B/CCR2/HCK/ALOX5AP/FGR/IL6/TNFRSF1B/SERPINE1/WNT5A/CEBPB/NFKBIA/BCL6/IDO1/IL1B/PTGS2/SOCS3/TNFAIP3	68	-7.27607
BP	GO:1903039	positive regulation of leukocyte cell-cell adhesion	52/977	245/18800	1.87018e-18	6.57057e-16	4.66561e-16	LGALS1/ADA/CD74/JAK3/ITGB2/TNF/DOCK8/HLA-DPA1/SIRPB1/HLA-DRA/CORO1A/NR4A3/IFNG/CD44/CD274/PTPRC/CR1/ADAM8/IL12RB1/RUNX3/FYN/CAV1/IL4I1/IL1A/IL4R/NFKBID/AIF1/CCL2/YES1/NLRP3/THY1/IL7R/HLA-E/SELE/SELP/NOD2/TNFSF13B/CCR2/CHST2/HAVCR2/LILRB2/HLX/RIPK2/IL6/VAV1/MYB/PTAFR/LILRB1/BCL6/IL1B/RHOH/CD86	52	-6.6564
BP	GO:1990266	neutrophil migration	37/977	128/18800	3.44067e-18	1.13327e-15	8.0471e-16	CD74/DAPK2/RHOG/JAM3/ITGB2/CCL8/IL1R1/CXCL9/ADAM8/RAC2/PIK3CD/S100A8/PECAM1/IL1A/CXCL6/CCL2/TNFAIP6/S100A9/S100A12/CXCR2/CXCL10/NOD2/CSF3R/FCER1G/CXCL8/TREM1/VAV3/C5AR1/CCL4/CXCL5/CXCL11/VAV1/PDE4B/IL1B/RHOH/PREX1/CXCR1	37	-5.42517
BP	GO:0002366	leukocyte activation involved in immune response	56/977	285/18800	3.81959e-18	1.18407e-15	8.40783e-16	MAD2L2/LGALS1/ADA/CD74/JAK3/ITGAL/DOCK2/ITGB2/DYSF/KIT/TYROBP/CD180/HLA-DRA/CORO1A/NR4A3/IFNG/PTPRC/CR1/IL12RB1/RAC2/PLCG2/PIK3CD/MILR1/GPR183/PTGER4/IL4R/CLEC4E/NFKBID/SNX4/TLR4/TGFB1/SEMA4A/LCP1/NLRP3/BATF/UNG/CLEC7A/LAT2/FCGR2B/FCER1G/CCR2/IL13RA2/HAVCR2/LILRA2/HLX/FGR/ITGAM/RIPK2/IL6/APBB1IP/MYB/PTAFR/LILRB1/BCL6/CD86/ICAM1	56	-6.14701
BP	GO:0002274	myeloid leukocyte activation	50/977	232/18800	4.34687e-18	1.27267e-15	9.03691e-16	CD74/SNCA/DOCK2/ITGB2/DYSF/TNF/KIT/TYROBP/NR4A3/IFNG/IL33/PTPRC/LCP2/RAC2/PLCG2/GPR137B/PIK3CD/MILR1/BATF3/IL4R/TLR2/CXCL6/SNX4/AIF1/FPR2/TLR4/TLR6/S100A12/BATF/CXCR2/CST7/LAT2/LRRK2/FCGR2B/FCER1G/CCR2/CD93/CXCL8/IL13RA2/C5AR1/HAVCR2/LILRA2/FGR/ITGAM/IL6/PTAFR/WNT5A/TLR1/RHOH/PREX1	50	-6.50538
BP	GO:0022407	regulation of cell-cell adhesion	73/977	456/18800	5.44475e-18	1.5102e-15	1.07236e-15	MAD2L2/LGALS1/EPHB3/ADA/NOTCH4/CD74/JAK3/ITGB2/TNF/DOCK8/HLA-DPA1/SIRPB1/HLA-DRA/CORO1A/NR4A3/IFNG/CD44/NRARP/FERMT3/CD274/PTPRC/CR1/ADAM8/RGCC/EMILIN2/IL12RB1/RUNX3/FYN/CAV1/IL4I1/FOXA2/IL1A/FXYD5/IL4R/LAPTM5/NFKBID/AIF1/TGFB1/IL1RN/CCL2/YES1/DLG1/SH2B3/IRF1/NLRP3/THY1/PDPN/IL7R/HLA-E/SELE/SELP/NOD2/FCGR2B/PAWR/TNFSF13B/CCR2/CHST2/HAVCR2/LILRB2/HLX/RIPK2/IL6/VAV1/MYB/PTAFR/WNT5A/CEBPB/LILRB1/BCL…	73	-6.90543
BP	GO:0002263	cell activation involved in immune response	56/977	289/18800	7.44305e-18	1.86785e-15	1.32632e-15	MAD2L2/LGALS1/ADA/CD74/JAK3/ITGAL/DOCK2/ITGB2/DYSF/KIT/TYROBP/CD180/HLA-DRA/CORO1A/NR4A3/IFNG/PTPRC/CR1/IL12RB1/RAC2/PLCG2/PIK3CD/MILR1/GPR183/PTGER4/IL4R/CLEC4E/NFKBID/SNX4/TLR4/TGFB1/SEMA4A/LCP1/NLRP3/BATF/UNG/CLEC7A/LAT2/FCGR2B/FCER1G/CCR2/IL13RA2/HAVCR2/LILRA2/HLX/FGR/ITGAM/RIPK2/IL6/APBB1IP/MYB/PTAFR/LILRB1/BCL6/CD86/ICAM1	56	-6.14701
BP	GO:0031349	positive regulation of defense response	56/977	289/18800	7.44305e-18	1.86785e-15	1.32632e-15	LGALS1/PLA2G7/SNCA/OSMR/GPSM3/TNF/NINJ1/NLRC4/TYROBP/POLR3B/IFNG/EREG/IL17RA/IL33/ADAM8/EMILIN2/PLCG2/FYN/FFAR2/S100A8/PTGER4/TLR2/SNX4/FPR2/TLR4/IRF7/LILRA5/IFI16/FCN1/OSM/S100A9/S100A12/CLEC7A/HLA-E/LRRK2/NAPEPLD/NOD2/CCR2/TLR8/HCK/ALOX5AP/GBP5/HAVCR2/LILRA2/RIPK2/IL6/VAV1/SERPINE1/WNT5A/CEBPB/MNDA/NFKBIA/IDO1/IL1B/PTGS2/AIM2	56	-6.41427
BP	GO:0022409	positive regulation of cell-cell adhesion	56/977	291/18800	1.03382e-17	2.47646e-15	1.75848e-15	LGALS1/ADA/CD74/JAK3/ITGB2/TNF/DOCK8/HLA-DPA1/SIRPB1/HLA-DRA/CORO1A/NR4A3/IFNG/CD44/CD274/PTPRC/CR1/ADAM8/EMILIN2/IL12RB1/RUNX3/FYN/CAV1/IL4I1/FOXA2/IL1A/IL4R/NFKBID/AIF1/CCL2/YES1/NLRP3/THY1/PDPN/IL7R/HLA-E/SELE/SELP/NOD2/TNFSF13B/CCR2/CHST2/HAVCR2/LILRB2/HLX/RIPK2/IL6/VAV1/MYB/PTAFR/WNT5A/LILRB1/BCL6/IL1B/RHOH/CD86	56	-6.68153
BP	GO:0071216	cellular response to biotic stimulus	52/977	256/18800	1.38882e-17	3.18222e-15	2.25962e-15	CCR5/CARD8/TNF/CD180/CD274/CXCL9/EDNRB/IL24/PLCG2/DAB2IP/IL1A/EPHB2/TLR2/CXCL6/IRAK2/TLR4/TLR6/TGFB1/CCL2/NLRP3/LY96/ZFP36/CLEC7A/CXCL10/KMO/NOD2/FCGR2B/CSF3/CXCL8/DEFB124/HCK/CXCL5/HAVCR2/LILRA2/LILRB2/CD14/CXCL11/RIPK2/IL6/TNFRSF1B/SERPINE1/PTAFR/WNT5A/CEBPB/LILRB1/NFKBIA/PDE4B/IL1B/TLR1/CD86/VIM/TNFAIP3	52	-6.37905
BP	GO:0071222	cellular response to lipopolysaccharide	47/977	217/18800	3.6016e-17	7.90851e-15	5.61565e-15	CCR5/CARD8/TNF/CD180/CD274/CXCL9/EDNRB/IL24/PLCG2/DAB2IP/IL1A/EPHB2/TLR2/CXCL6/IRAK2/TLR4/TGFB1/CCL2/NLRP3/LY96/ZFP36/CXCL10/KMO/NOD2/CSF3/CXCL8/HCK/CXCL5/HAVCR2/LILRA2/LILRB2/CD14/CXCL11/RIPK2/IL6/TNFRSF1B/SERPINE1/PTAFR/WNT5A/CEBPB/LILRB1/NFKBIA/PDE4B/IL1B/CD86/VIM/TNFAIP3	47	-6.27219
BP	GO:0097530	granulocyte migration	39/977	154/18800	6.49948e-17	1.37009e-14	9.7287e-15	CD74/DAPK2/RHOG/JAM3/ITGB2/IL17RA/CCL8/IL1R1/CXCL9/ADAM8/RAC2/PIK3CD/S100A8/PECAM1/IL1A/PTGER4/CXCL6/CCL2/TNFAIP6/S100A9/S100A12/CXCR2/CXCL10/NOD2/CSF3R/FCER1G/CXCL8/TREM1/VAV3/C5AR1/CCL4/CXCL5/CXCL11/VAV1/PDE4B/IL1B/RHOH/PREX1/CXCR1	39	-5.28423
BP	GO:1903037	regulation of leukocyte cell-cell adhesion	60/977	344/18800	9.18564e-17	1.86186e-14	1.32206e-14	LGALS1/ADA/CD74/JAK3/ITGB2/TNF/DOCK8/HLA-DPA1/SIRPB1/HLA-DRA/CORO1A/NR4A3/IFNG/CD44/NRARP/CD274/PTPRC/CR1/ADAM8/IL12RB1/RUNX3/FYN/CAV1/IL4I1/IL1A/IL4R/LAPTM5/NFKBID/AIF1/CCL2/YES1/DLG1/IRF1/NLRP3/THY1/IL7R/HLA-E/SELE/SELP/NOD2/FCGR2B/PAWR/TNFSF13B/CCR2/CHST2/HAVCR2/LILRB2/HLX/RIPK2/IL6/VAV1/MYB/PTAFR/CEBPB/LILRB1/BCL6/IDO1/IL1B/RHOH/CD86	60	-6.45497
BP	GO:1902105	regulation of leukocyte differentiation	53/977	283/18800	2.66213e-16	5.19609e-14	3.68962e-14	LIF/ADA/CD74/LILRB3/JAK3/CUL4A/TNF/IL15RA/TYROBP/IKZF3/MAFB/PRDM1/HLA-DRA/IFNG/NRARP/CYP26B1/PTPRC/CR1/ADAM8/ESRRA/IL12RB1/RUNX3/IL4I1/GPR137B/IL4R/FBN1/NFKBID/TLR4/IRF7/TGFB1/TNFAIP6/IRF1/NLRP3/EVI2B/IL7R/KITLG/RASSF2/CCR1/FCGR2B/ZFP36L1/CCR2/HCLS1/LILRB2/HLX/RIPK2/MYB/CEBPB/LILRB1/BCL6/INHBA/RHOH/CD86/PPARGC1B	53	-5.63178
BP	GO:0070661	leukocyte proliferation	57/977	330/18800	8.63142e-16	1.62456e-13	1.15356e-13	AHR/ADA/CD74/JAK3/DOCK2/DOCK8/KIT/TYROBP/IKZF3/CD180/HLA-DPA1/TNFRSF4/CORO1A/TNFSF8/CCL8/IL33/CD274/PTPRC/LST1/CR1/P2RX7/IL12RB1/RAC2/FYN/IL4I1/GPR183/IL1A/CD38/EPHB2/AIF1/TLR4/DLG1/IRF1/BST2/IL7R/KITLG/HLA-E/FCGR2B/PAWR/TNFSF13B/CCR2/MSN/VAV3/HAVCR2/LILRB2/RIPK2/IL6/TNFRSF1B/CEBPB/LILRB1/MNDA/BCL6/IDO1/IL1B/CSF2RB/CD86/TNFAIP3	57	-5.9604
BP	GO:0070663	regulation of leukocyte proliferation	49/977	254/18800	1.06499e-15	1.93535e-13	1.37425e-13	AHR/ADA/CD74/JAK3/TYROBP/IKZF3/HLA-DPA1/TNFRSF4/CORO1A/TNFSF8/CCL8/IL33/CD274/PTPRC/LST1/CR1/IL12RB1/RAC2/IL4I1/GPR183/IL1A/CD38/EPHB2/AIF1/TLR4/DLG1/IRF1/BST2/KITLG/HLA-E/FCGR2B/PAWR/TNFSF13B/CCR2/VAV3/HAVCR2/LILRB2/RIPK2/IL6/TNFRSF1B/CEBPB/LILRB1/MNDA/BCL6/IDO1/IL1B/CSF2RB/CD86/TNFAIP3	49	-5.57143
BP	GO:0002697	regulation of immune effector process	59/977	353/18800	1.25751e-15	2.1849e-13	1.55145e-13	AHR/MAD2L2/CD74/JAK3/NCF1/ITGB2/TNF/KIT/SLC7A5/TYROBP/WAS/TNFRSF4/HLA-DRA/NR4A3/IFNG/PTPRC/CR1/IL1R1/P2RX7/IL12RB1/RAC2/PLCG2/IL4I1/FFAR2/SERPING1/IL4R/EPHB2/LAPTM5/NFKBID/CXCL6/SNX4/TLR4/TGFB1/FCN1/NLRP3/BST2/IL7R/CLEC7A/HLA-E/NOD2/FCGR2B/CCR2/IL13RA2/HAVCR2/HLX/FGR/ITGAM/RIPK2/IL6/TNFRSF1B/VAV1/MYB/PTAFR/WNT5A/LILRB1/BCL6/IL1B/CD86/ICAM1	59	-6.63963
BP	GO:0030593	neutrophil chemotaxis	31/977	106/18800	1.28524e-15	2.1849e-13	1.55145e-13	CD74/DAPK2/JAM3/ITGB2/CCL8/CXCL9/RAC2/PIK3CD/S100A8/CXCL6/CCL2/TNFAIP6/S100A9/S100A12/CXCR2/CXCL10/NOD2/CSF3R/FCER1G/CXCL8/TREM1/VAV3/C5AR1/CCL4/CXCL5/CXCL11/VAV1/PDE4B/IL1B/PREX1/CXCR1	31	-4.84934
BP	GO:0002764	immune response-regulating signaling pathway	71/977	482/18800	1.42176e-15	2.34146e-13	1.66262e-13	MAP2K6/ADA/CYLD/KLHL6/FPR3/PRKD2/TNF/KIT/NINJ1/TYROBP/PRKCB/IGHG1/NR4A3/PTPRC/CR1/PIK3AP1/LCP2/PLCG2/DAB2IP/FYN/CAV1/IGHM/FFAR2/PIK3CD/SH2B2/CD38/CLEC4E/LAPTM5/NFKBID/TLR2/IRAK2/FPR2/TLR4/IRF7/TLR6/YES1/IGKC/FCN1/IRF1/THY1/LY96/IGLL5/SLC15A3/CLEC7A/LAT2/NOD2/SEC14L1/FCGR2B/PAWR/FCER1G/IGLC1/TLR8/HCK/VAV3/C5AR1/HAVCR2/LILRA2/LILRB2/CD14/FGR/RIPK2/THEMIS2/VAV1/LILRB1/MNDA/NFKBIA/PDE4B/FPR1/TLR1/GBP…	71	-7.00201
BP	GO:1903557	positive regulation of tumor necrosis factor superfamily cytokine production	31/977	107/18800	1.72116e-15	2.74864e-13	1.95175e-13	AKAP12/TYROBP/CYBB/IFNG/IL33/PTPRC/TWIST1/ADAM8/PLCG2/IL1A/EPHB2/TLR2/TLR4/ARFGEF2/LILRA5/LY96/CLEC7A/HLA-E/LRRK2/NOD2/CCR2/HAVCR2/LILRA2/CD14/OAS2/RIPK2/IL6/PTAFR/WNT5A/TLR1/CD86	31	-4.84934
BP	GO:0051251	positive regulation of lymphocyte activation	60/977	371/18800	3.3949e-15	5.21834e-13	3.70542e-13	MAD2L2/LGALS1/ADA/CD74/JAK3/DOCK8/IL15RA/TYROBP/IGHG1/HLA-DPA1/TNFRSF4/SIRPB1/HLA-DRA/CORO1A/IFNG/CD274/PTPRC/CR1/ADAM8/IL12RB1/RUNX3/FYN/CAV1/IGHM/IL4I1/GPR183/IL1A/IL4R/CD38/EPHB2/NFKBID/AIF1/TLR4/TGFB1/CCL2/YES1/IGKC/NLRP3/THY1/IGLL5/IL7R/CLEC7A/HLA-E/NOD2/TNFSF13B/CCR2/IGLC1/VAV3/HAVCR2/LILRB2/HLX/RIPK2/IL6/VAV1/MYB/LILRB1/BCL6/IL1B/RHOH/CD86	60	-6.71317
BP	GO:0045785	positive regulation of cell adhesion	67/977	446/18800	3.46569e-15	5.21834e-13	3.70542e-13	LIF/LGALS1/KDR/ADA/CD74/JAK3/PRKD2/ITGB2/TNF/DOCK8/TPM1/HLA-DPA1/SIRPB1/HLA-DRA/CORO1A/NR4A3/IFNG/CD44/PDGFB/CD274/PTPRC/CR1/ADAM8/COL8A1/EMILIN2/IL12RB1/RUNX3/EMP2/FYN/CAV1/IL4I1/FOXA2/IL1A/IL4R/NFKBID/AIF1/CCL2/YES1/NLRP3/THY1/PDPN/IL7R/HLA-E/SELE/SELP/NOD2/TNFSF13B/CCR2/CHST2/VAV3/HAVCR2/LILRB2/HLX/RIPK2/IL6/VAV1/APBB1IP/MYB/PTAFR/WNT5A/LILRB1/BCL6/IL1B/RHOH/ITGA5/PREX1/CD86	67	-6.71932
BP	GO:0002683	negative regulation of immune system process	65/977	425/18800	3.77341e-15	5.52385e-13	3.92236e-13	AHR/ADA/CD74/LILRB3/JAK3/CUL4A/TNF/TYROBP/RHBDF2/SAMHD1/MAFB/NRARP/CD274/PTPRC/LST1/STAT2/CR1/RUNX3/FYN/IL4I1/GPR137B/MILR1/PTGER4/SERPING1/IL4R/FBN1/LAPTM5/ISG15/TLR4/FCRLB/TGFB1/CCL2/YES1/DLG1/IFI16/TNFAIP6/IRF1/BST2/THY1/COL3A1/CST7/IL7R/SAMSN1/KITLG/HLA-E/NOD2/FCGR2B/PAWR/CCR2/DUSP1/HCK/IL13RA2/HAVCR2/LILRB2/HLX/FGR/CEBPB/LILRB1/MNDA/BCL6/INHBA/IDO1/GBP1/CD86/TNFAIP3	65	-6.32577
BP	GO:0050863	regulation of T cell activation	57/977	342/18800	4.39922e-15	6.26591e-13	4.44928e-13	LGALS1/ADA/CD74/JAK3/DOCK8/HLA-DPA1/PRDM1/SIRPB1/HLA-DRA/CORO1A/IFNG/TNFSF8/NRARP/CD274/CYP26B1/PTPRC/CR1/ADAM8/IL12RB1/RUNX3/RAC2/FYN/CAV1/IL4I1/IL1A/IL4R/LAPTM5/NFKBID/AIF1/CCL2/YES1/DLG1/IRF1/NLRP3/THY1/IL7R/HLA-E/NOD2/FCGR2B/PAWR/TNFSF13B/CCR2/HAVCR2/LILRB2/HLX/RIPK2/IL6/TNFRSF1B/VAV1/MYB/CEBPB/LILRB1/BCL6/IDO1/IL1B/RHOH/CD86	57	-6.2253
BP	GO:0002443	leukocyte mediated immunity	67/977	457/18800	1.17085e-14	1.62378e-12	1.15301e-12	AHR/MAD2L2/CD74/JAK3/ITGB2/TNF/KIT/TYROBP/IGHG1/WAS/HLA-DPA1/HLA-DRA/CORO1A/NR4A3/PTPRC/CR1/IL1R1/P2RX7/IL12RB1/EMP2/RAC2/C1S/PLCG2/GZMB/IGHM/IL4I1/PIK3CD/MILR1/SERPING1/IL4R/CXCL6/SNX4/TLR4/IRF7/TGFB1/C1R/SLAMF7/IGKC/NLRP3/BST2/BATF/UNG/IGLL5/IL7R/CLEC7A/LAT2/HLA-E/NOD2/FCGR2B/FCER1G/CCR2/IGLC1/TLR8/TREM1/IL13RA2/HAVCR2/FGR/ITGAM/IL6/TNFRSF1B/VAV1/PTAFR/LILRB1/BCL6/IL1B/CSF2RB/ICAM1	67	-7.208
BP	GO:0050729	positive regulation of inflammatory response	35/977	145/18800	1.24744e-14	1.65325e-12	1.17393e-12	LGALS1/PLA2G7/SNCA/OSMR/GPSM3/TNF/NINJ1/IFNG/IL17RA/IL33/ADAM8/PLCG2/FFAR2/S100A8/PTGER4/TLR2/SNX4/TLR4/LILRA5/OSM/S100A9/S100A12/HLA-E/LRRK2/NAPEPLD/CCR2/ALOX5AP/IL6/SERPINE1/WNT5A/CEBPB/NFKBIA/IDO1/IL1B/PTGS2	35	-4.90189
BP	GO:1903706	regulation of hemopoiesis	59/977	371/18800	1.25484e-14	1.65325e-12	1.17393e-12	LIF/ADA/CD74/LILRB3/JAK3/CUL4A/TNF/IL15RA/TYROBP/IKZF3/MAFB/PRDM1/HLA-DRA/IFNG/NRARP/CYP26B1/PTPRC/CR1/ADAM8/ESRRA/STAT1/IL12RB1/RUNX3/IL4I1/GPR137B/IL4R/FBN1/NFKBID/ISG15/TLR4/IRF7/TGFB1/TNFAIP6/IRF1/NLRP3/EVI2B/ZFP36/IL7R/KITLG/RASSF2/CCR1/FCGR2B/CSF3R/ZFP36L1/CCR2/CSF3/HCLS1/LILRB2/HLX/RIPK2/MYB/CEBPB/LILRB1/NFKBIA/BCL6/INHBA/RHOH/CD86/PPARGC1B	59	-6.11888
BP	GO:0050870	positive regulation of T cell activation	44/977	223/18800	1.34445e-14	1.72811e-12	1.22709e-12	LGALS1/ADA/CD74/JAK3/DOCK8/HLA-DPA1/SIRPB1/HLA-DRA/CORO1A/IFNG/CD274/PTPRC/CR1/ADAM8/IL12RB1/RUNX3/FYN/CAV1/IL4I1/IL1A/IL4R/NFKBID/AIF1/CCL2/YES1/NLRP3/THY1/IL7R/HLA-E/NOD2/TNFSF13B/CCR2/HAVCR2/LILRB2/HLX/RIPK2/IL6/VAV1/MYB/LILRB1/BCL6/IL1B/RHOH/CD86	44	-6.03023
BP	GO:0006909	phagocytosis	53/977	310/18800	1.40062e-14	1.72998e-12	1.22842e-12	RHOG/ITGAL/DOCK2/ITGB2/PTX3/DYSF/TNF/IL15RA/IL2RG/TYROBP/IGHG1/SIRPB1/CORO1A/IFNG/ELMO1/PTPRC/ICAM3/P2RX7/CLCN3/RAC2/PLCG2/FYN/IGHM/PECAM1/TLR2/AIF1/FPR2/TLR4/CCL2/YES1/IGKC/FCN1/ARHGAP25/IGLL5/CLEC7A/P2RY6/NOD2/FCGR2B/NCF4/FCER1G/CCR2/IGLC1/CD93/RAB31/HCK/VAV3/CD14/NCF2/FGR/ITGAM/VAV1/IL1B/RHOH	53	-6.45595
BP	GO:0002831	regulation of response to biotic stimulus	57/977	351/18800	1.41156e-14	1.72998e-12	1.22842e-12	AHR/CARD8/NCF1/NLRC4/TYROBP/PPM1B/SAMHD1/POLR3B/CD180/EREG/CD274/N4BP1/STAT2/CR1/ADAM8/STAT1/EMILIN2/IL12RB1/PLCG2/FYN/IL4I1/FFAR2/HTRA1/SERPING1/GATA6/ISG15/CXCL6/FPR2/TLR4/IRF7/IFIT1/IFI16/FCN1/HERC5/IRF1/PTPN1/LY96/ERAP1/CLEC7A/HLA-E/NOD2/SEC14L1/FCGR2B/TLR8/HCK/GBP5/HAVCR2/LILRA2/FGR/RIPK2/VAV1/WNT5A/LILRB1/MNDA/IL1B/TNFAIP3/AIM2	57	-6.49021
BP	GO:0032731	positive regulation of interleukin-1 beta production	23/977	62/18800	1.9299e-14	2.3115e-12	1.64134e-12	CARD8/TNF/MEFV/NLRC4/TYROBP/IFNG/PANX1/P2RX7/TLR4/TLR6/LILRA5/IFI16/NLRP3/CLEC7A/NOD2/TLR8/GBP5/LILRA2/RIPK2/IL6/WNT5A/MNDA/AIM2	23	-4.79583
BP	GO:0032760	positive regulation of tumor necrosis factor production	29/977	103/18800	3.20068e-14	3.74836e-12	2.66162e-12	AKAP12/TYROBP/CYBB/IFNG/IL33/PTPRC/TWIST1/PLCG2/IL1A/EPHB2/TLR2/TLR4/ARFGEF2/LILRA5/LY96/CLEC7A/HLA-E/LRRK2/NOD2/CCR2/HAVCR2/LILRA2/CD14/OAS2/RIPK2/IL6/PTAFR/WNT5A/TLR1	29	-4.64238
BP	GO:0051770	positive regulation of nitric-oxide synthase biosynthetic process	13/977	17/18800	3.65893e-14	4.19186e-12	2.97655e-12	KDR/MAP2K6/AKAP12/JAK3/IFNG/IL33/NAMPT/STAT1/TLR2/TLR4/CCL2/LRRK2/NOD2	13	-3.05085
BP	GO:0002460	adaptive immune response based on somatic recombination of immune receptors built from immunoglobulin superfamily domains	58/977	370/18800	4.02854e-14	4.51711e-12	3.20749e-12	AHR/MAD2L2/ADA/CD74/KLHL6/JAK3/TNF/IGHG1/WAS/HLA-DPA1/HLA-DRA/IL17RA/CD274/PTPRC/CR1/IL1R1/P2RX7/IL12RB1/EMP2/C1S/IGHM/IL4I1/SERPING1/IL4R/EPHB2/NFKBID/TLR4/IRF7/TGFB1/C1R/SEMA4A/IGKC/NLRP3/BATF/UNG/IGLL5/IL7R/CLEC7A/HLA-E/NOD2/FCGR2B/FCER1G/TNFSF13B/CCR2/IGLC1/TLR8/IL13RA2/HAVCR2/HLX/RIPK2/IL6/TNFRSF1B/LILRB1/BCL6/IL1B/CSF2RB/ICAM1/TNFAIP3	58	-6.82793
BP	GO:0032755	positive regulation of interleukin-6 production	28/977	97/18800	4.4322e-14	4.86619e-12	3.45537e-12	POU2F2/CD74/TNF/TYROBP/IFNG/EREG/IL17RA/IL33/TWIST1/P2RX7/PLCG2/IL1A/TLR2/AIF1/TLR4/TLR6/LILRA5/CLEC7A/NOD2/TLR8/LILRA2/LILRB2/RIPK2/IL6/PTAFR/WNT5A/IL1B/TLR1	28	-5.2915
BP	GO:0071621	granulocyte chemotaxis	32/977	128/18800	5.95367e-14	6.40323e-12	4.54679e-12	CD74/DAPK2/JAM3/ITGB2/IL17RA/CCL8/CXCL9/RAC2/PIK3CD/S100A8/CXCL6/CCL2/TNFAIP6/S100A9/S100A12/CXCR2/CXCL10/NOD2/CSF3R/FCER1G/CXCL8/TREM1/VAV3/C5AR1/CCL4/CXCL5/CXCL11/VAV1/PDE4B/IL1B/PREX1/CXCR1	32	-4.94975
BP	GO:0032732	positive regulation of interleukin-1 production	24/977	73/18800	1.1798e-13	1.24351e-11	8.82988e-12	CARD8/TNF/MEFV/NLRC4/TYROBP/IFNG/PANX1/P2RX7/TLR4/TLR6/LILRA5/IFI16/NLRP3/CLEC7A/NOD2/TLR8/GBP5/HAVCR2/LILRA2/RIPK2/IL6/WNT5A/MNDA/AIM2	24	-4.89898
BP	GO:0002685	regulation of leukocyte migration	42/977	218/18800	1.26598e-13	1.30102e-11	9.23826e-12	ADA/CD74/PLA2G7/DAPK2/RHOG/JAM3/GPSM3/TNF/DOCK8/STK10/LYVE1/CCL8/IL1R1/ADAM8/RAC2/IL1A/PTGER4/AIF1/FPR2/CCL2/TNFAIP6/THY1/CXCL10/KITLG/SELE/SELP/CCR1/NOD2/CCR2/CHST2/MSN/CXCL8/DEFB124/DUSP1/C5AR1/CCL4/IL6/SERPINE1/PTAFR/WNT5A/RHOH/ICAM1	42	-5.24631
BP	GO:0046651	lymphocyte proliferation	50/977	296/18800	1.28374e-13	1.30102e-11	9.23826e-12	AHR/ADA/CD74/JAK3/DOCK2/DOCK8/TYROBP/IKZF3/CD180/HLA-DPA1/TNFRSF4/CORO1A/TNFSF8/CD274/PTPRC/LST1/CR1/P2RX7/IL12RB1/RAC2/FYN/IL4I1/GPR183/IL1A/CD38/EPHB2/AIF1/TLR4/DLG1/IRF1/IL7R/HLA-E/FCGR2B/PAWR/TNFSF13B/CCR2/MSN/VAV3/HAVCR2/LILRB2/RIPK2/IL6/TNFRSF1B/CEBPB/LILRB1/MNDA/BCL6/IDO1/IL1B/CD86	50	-5.9397
BP	GO:0002699	positive regulation of immune effector process	45/977	248/18800	1.60154e-13	1.59248e-11	1.13078e-11	MAD2L2/CD74/ITGB2/TNF/KIT/SLC7A5/TYROBP/TNFRSF4/HLA-DRA/NR4A3/IFNG/PTPRC/CR1/IL1R1/P2RX7/IL12RB1/RAC2/PLCG2/FFAR2/IL4R/EPHB2/LAPTM5/NFKBID/SNX4/TLR4/TGFB1/FCN1/NLRP3/CLEC7A/HLA-E/NOD2/CCR2/IL13RA2/HLX/FGR/ITGAM/RIPK2/IL6/VAV1/MYB/PTAFR/WNT5A/LILRB1/IL1B/CD86	45	-5.51563
BP	GO:0050670	regulation of lymphocyte proliferation	43/977	230/18800	1.91717e-13	1.87102e-11	1.32857e-11	AHR/ADA/CD74/JAK3/TYROBP/IKZF3/HLA-DPA1/TNFRSF4/CORO1A/TNFSF8/CD274/PTPRC/LST1/CR1/IL12RB1/RAC2/IL4I1/GPR183/IL1A/CD38/EPHB2/AIF1/TLR4/DLG1/IRF1/HLA-E/FCGR2B/PAWR/TNFSF13B/CCR2/VAV3/HAVCR2/LILRB2/RIPK2/IL6/TNFRSF1B/CEBPB/LILRB1/MNDA/BCL6/IDO1/IL1B/CD86	43	-5.33745
BP	GO:0032943	mononuclear cell proliferation	50/977	300/18800	2.18809e-13	2.09659e-11	1.48874e-11	AHR/ADA/CD74/JAK3/DOCK2/DOCK8/TYROBP/IKZF3/CD180/HLA-DPA1/TNFRSF4/CORO1A/TNFSF8/CD274/PTPRC/LST1/CR1/P2RX7/IL12RB1/RAC2/FYN/IL4I1/GPR183/IL1A/CD38/EPHB2/AIF1/TLR4/DLG1/IRF1/IL7R/HLA-E/FCGR2B/PAWR/TNFSF13B/CCR2/MSN/VAV3/HAVCR2/LILRB2/RIPK2/IL6/TNFRSF1B/CEBPB/LILRB1/MNDA/BCL6/IDO1/IL1B/CD86	50	-5.9397
BP	GO:0032944	regulation of mononuclear cell proliferation	43/977	233/18800	3.05151e-13	2.87169e-11	2.03912e-11	AHR/ADA/CD74/JAK3/TYROBP/IKZF3/HLA-DPA1/TNFRSF4/CORO1A/TNFSF8/CD274/PTPRC/LST1/CR1/IL12RB1/RAC2/IL4I1/GPR183/IL1A/CD38/EPHB2/AIF1/TLR4/DLG1/IRF1/HLA-E/FCGR2B/PAWR/TNFSF13B/CCR2/VAV3/HAVCR2/LILRB2/RIPK2/IL6/TNFRSF1B/CEBPB/LILRB1/MNDA/BCL6/IDO1/IL1B/CD86	43	-5.33745
BP	GO:0002819	regulation of adaptive immune response	38/977	188/18800	3.91608e-13	3.62066e-11	2.57095e-11	AHR/MAD2L2/ADA/JAK3/TNF/WAS/HLA-DRA/CD274/PTPRC/CR1/IL1R1/P2RX7/IL12RB1/IL4I1/IL4R/EPHB2/NFKBID/IRF7/TGFB1/IRF1/NLRP3/IL7R/SAMSN1/CLEC7A/HLA-E/NOD2/FCGR2B/TNFSF13B/CCR2/HAVCR2/HLX/RIPK2/IL6/TNFRSF1B/LILRB1/BCL6/IL1B/TNFAIP3	38	-5.83997
BP	GO:0009615	response to virus	58/977	392/18800	5.06065e-13	4.59821e-11	3.26508e-11	POU2F2/PMAIP1/KCNJ8/CARD8/MLKL/SLFN11/PIM2/DDIT4/TNF/PPM1B/SAMHD1/POLR3B/IFNG/IL17RA/CCL8/PTPRC/TRIM22/STAT2/IFITM1/CXCL9/CXCR4/STAT1/IL12RB1/BATF3/HTRA1/AKAP1/IFNAR1/IFNAR2/TLR2/ISG15/IFIT2/IRF7/IFIT1/IFI16/IFITM2/IFI44/ITGAX/HERC5/IRF1/NLRP3/BST2/MX1/CXCL10/SEC14L1/TLR8/SERINC5/CCL4/FGR/OAS2/IFIT3/IL6/IFI44L/LILRB1/IL1B/GBP1/MX2/TNFAIP3/AIM2	58	-6.56532
BP	GO:0042060	wound healing	61/977	429/18800	7.38899e-13	6.59999e-11	4.6865e-11	AJAP1/GNAQ/KDR/PDGFRA/NOTCH4/OCLN/F5/KANK1/COL1A1/DYSF/TNF/SERPINB2/TPM1/WAS/FKBP10/KRT6A/EREG/CD44/PDGFB/FERMT3/PLEK/HPS5/VWF/CXCR4/PRCP/ERBB3/FGF2/IL24/EMILIN2/PLCG2/FAP/CAV1/ENTPD1/S100A8/FOXA2/IL1A/SERPING1/DGKH/EPHB2/TLR4/TGFB1/SH2B3/PDPN/COL3A1/SLC12A2/TFPI/CLEC7A/SELP/FCER1G/VAV3/THBD/IL6/CFLAR/VAV1/SERPINE1/WNT5A/PLAU/ITGA5/TIMP1/TFPI2/TNFAIP3	61	-5.24951
BP	GO:0030217	T cell differentiation	45/977	263/18800	1.37481e-12	1.20754e-10	8.57445e-11	ADA/CD74/JAK3/DOCK2/KIT/MAFB/PRDM1/HLA-DRA/IFNG/TNFSF8/NRARP/CYP26B1/PTPRC/CR1/ADAM8/IL12RB1/RUNX3/IL4I1/PIK3CD/GPR183/IL1A/PTGER4/IL4R/CLEC4E/NFKBID/CTSL/SEMA4A/IRF1/NLRP3/BATF/IL7R/ZFP36L1/FCER1G/CCR2/LILRB2/HLX/RIPK2/IL6/VAV1/MYB/BCL6/IL1B/RHOH/PREX1/CD86	45	-5.51563
BP	GO:0002703	regulation of leukocyte mediated immunity	42/977	236/18800	2.0301e-12	1.75387e-10	1.24538e-10	AHR/MAD2L2/JAK3/ITGB2/TNF/KIT/TYROBP/WAS/HLA-DRA/PTPRC/CR1/IL1R1/P2RX7/IL12RB1/RAC2/PLCG2/IL4I1/IL4R/CXCL6/SNX4/TLR4/TGFB1/NLRP3/BST2/IL7R/CLEC7A/HLA-E/NOD2/FCGR2B/CCR2/IL13RA2/HAVCR2/FGR/ITGAM/IL6/TNFRSF1B/VAV1/PTAFR/LILRB1/BCL6/IL1B/ICAM1	42	-5.86353
BP	GO:0051767	nitric-oxide synthase biosynthetic process	13/977	21/18800	2.57403e-12	2.15319e-10	1.52893e-10	KDR/MAP2K6/AKAP12/JAK3/IFNG/IL33/NAMPT/STAT1/TLR2/TLR4/CCL2/LRRK2/NOD2	13	-3.05085
BP	GO:0051769	regulation of nitric-oxide synthase biosynthetic process	13/977	21/18800	2.57403e-12	2.15319e-10	1.52893e-10	KDR/MAP2K6/AKAP12/JAK3/IFNG/IL33/NAMPT/STAT1/TLR2/TLR4/CCL2/LRRK2/NOD2	13	-3.05085
BP	GO:0002253	activation of immune response	56/977	386/18800	2.90557e-12	2.39256e-10	1.6989e-10	ADA/KLHL6/FPR3/PRKD2/NLRC4/TYROBP/PRKCB/IGHG1/NR4A3/PTPRC/CR1/LCP2/RGCC/C1S/PLCG2/FYN/IGHM/FFAR2/PIK3CD/SH2B2/SERPING1/CD38/LAPTM5/NFKBID/FPR2/TLR4/C1R/YES1/MASP1/IFI16/IGKC/FCN1/THY1/IGLL5/CLEC7A/LAT2/NOD2/CFP/FCGR2B/PAWR/FCER1G/IGLC1/HCK/VAV3/C5AR1/LILRA2/FGR/RIPK2/THEMIS2/VAV1/MNDA/PDE4B/FPR1/IL1B/GBP1/AIM2	56	-6.68153
BP	GO:0002822	regulation of adaptive immune response based on somatic recombination of immune receptors built from immunoglobulin superfamily domains	35/977	173/18800	3.23498e-12	2.62282e-10	1.86241e-10	AHR/MAD2L2/ADA/JAK3/TNF/WAS/HLA-DRA/CD274/PTPRC/CR1/IL1R1/P2RX7/IL12RB1/IL4I1/IL4R/EPHB2/NFKBID/TGFB1/NLRP3/IL7R/CLEC7A/HLA-E/NOD2/FCGR2B/TNFSF13B/CCR2/HAVCR2/HLX/RIPK2/IL6/TNFRSF1B/LILRB1/BCL6/IL1B/TNFAIP3	35	-5.57802
BP	GO:0042116	macrophage activation	27/977	106/18800	3.39791e-12	2.69283e-10	1.91211e-10	CD74/SNCA/ITGB2/DYSF/TNF/TYROBP/IFNG/IL33/PTPRC/PLCG2/GPR137B/IL4R/TLR2/AIF1/FPR2/TLR4/TLR6/CST7/LRRK2/FCGR2B/CD93/C5AR1/HAVCR2/ITGAM/IL6/WNT5A/TLR1	27	-5.19615
BP	GO:0002285	lymphocyte activation involved in immune response	38/977	201/18800	3.42352e-12	2.69283e-10	1.91211e-10	MAD2L2/LGALS1/ADA/CD74/JAK3/ITGAL/CD180/HLA-DRA/CORO1A/IFNG/PTPRC/CR1/IL12RB1/PLCG2/GPR183/PTGER4/IL4R/CLEC4E/NFKBID/TLR4/TGFB1/SEMA4A/LCP1/NLRP3/BATF/UNG/FCGR2B/FCER1G/HAVCR2/HLX/RIPK2/IL6/APBB1IP/MYB/LILRB1/BCL6/CD86/ICAM1	38	-5.19109
BP	GO:1903131	mononuclear cell differentiation	60/977	433/18800	3.49665e-12	2.7099e-10	1.92424e-10	LGALS1/ADA/CD74/IKZF1/JAK3/DOCK2/IL15RA/KIT/IKZF3/MAFB/PRDM1/HLA-DRA/IFNG/TNFSF8/NRARP/CYP26B1/PTPRC/CR1/ADAM8/IL12RB1/RUNX3/PLCG2/IL4I1/PIK3CD/GPR183/BATF3/IL1A/PTGER4/IL4R/CLEC4E/NFKBID/IRF7/CTSL/SEMA4A/IFI16/IRF1/NLRP3/BATF/IL7R/FCGR2B/ZFP36L1/FCER1G/TNFSF13B/CCR2/LILRB2/HLX/RIPK2/IL6/VAV1/MYB/CEBPB/LILRB1/BCL6/INHBA/NFIL3/IL1B/RHOH/IL11/PREX1/CD86	60	-6.71317
BP	GO:0030098	lymphocyte differentiation	55/977	382/18800	6.20192e-12	4.73683e-10	3.36352e-10	LGALS1/ADA/CD74/IKZF1/JAK3/DOCK2/IL15RA/KIT/IKZF3/MAFB/PRDM1/HLA-DRA/IFNG/TNFSF8/NRARP/CYP26B1/PTPRC/CR1/ADAM8/IL12RB1/RUNX3/PLCG2/IL4I1/PIK3CD/GPR183/IL1A/PTGER4/IL4R/CLEC4E/NFKBID/CTSL/SEMA4A/IRF1/NLRP3/BATF/IL7R/FCGR2B/ZFP36L1/FCER1G/TNFSF13B/CCR2/LILRB2/HLX/RIPK2/IL6/VAV1/MYB/BCL6/INHBA/NFIL3/IL1B/RHOH/IL11/PREX1/CD86	55	-6.33748
BP	GO:0150076	neuroinflammatory response	22/977	73/18800	8.99398e-12	6.77118e-10	4.80806e-10	SNCA/ITGB2/TNF/TYROBP/IFNG/IL33/PTPRC/PLCG2/TLR2/MMP9/AIF1/FPR2/TLR6/CST7/MMP3/LRRK2/C5AR1/ITGAM/IL6/TNFRSF1B/IL1B/PTGS2	22	-4.69042
BP	GO:1901652	response to peptide	64/977	491/18800	1.01262e-11	7.51621e-10	5.33709e-10	CAV2/STAT5A/HSD11B2/JAK3/STAT4/KANK1/COL1A1/CYP1B1/KLF3/TNF/GAB1/GRB2/CASP4/PRKCB/LRP6/CYBB/NR4A3/OSBPL8/EREG/KCNQ1/MMP13/STAT2/ESRRA/EDNRB/STAT1/SLC29A2/DENND4C/FYN/CAV1/SH2B2/EPHB2/IGFBP5/FBN1/TLR2/MMP9/FPR2/TLR4/EDNRA/TLR6/MMP2/BTG2/PTPN1/COL3A1/MMP3/NOD2/PTPRE/FCGR2B/HADH/ZFP36L1/RAB31/RIPK2/C2CD5/CFLAR/PRKAA1/NFKBIA/IL1B/TIMP1/PTGS2/VIM/GNAI2/ICAM1/SOCS3/TNFAIP3/RHOQ	64	-4.75
BP	GO:0051607	defense response to virus	46/977	290/18800	1.19779e-11	8.76715e-10	6.22535e-10	PMAIP1/KCNJ8/CARD8/MLKL/SLFN11/DDIT4/PPM1B/SAMHD1/POLR3B/IFNG/PTPRC/TRIM22/STAT2/IFITM1/CXCL9/STAT1/IL12RB1/HTRA1/AKAP1/IFNAR2/TLR2/ISG15/IFIT2/IRF7/IFIT1/IFI16/IFITM2/ITGAX/HERC5/IRF1/BST2/MX1/CXCL10/SEC14L1/TLR8/SERINC5/OAS2/IFIT3/IL6/IFI44L/LILRB1/IL1B/GBP1/MX2/TNFAIP3/AIM2	46	-5.60279
BP	GO:0140546	defense response to symbiont	46/977	291/18800	1.3532e-11	9.76902e-10	6.93675e-10	PMAIP1/KCNJ8/CARD8/MLKL/SLFN11/DDIT4/PPM1B/SAMHD1/POLR3B/IFNG/PTPRC/TRIM22/STAT2/IFITM1/CXCL9/STAT1/IL12RB1/HTRA1/AKAP1/IFNAR2/TLR2/ISG15/IFIT2/IRF7/IFIT1/IFI16/IFITM2/ITGAX/HERC5/IRF1/BST2/MX1/CXCL10/SEC14L1/TLR8/SERINC5/OAS2/IFIT3/IL6/IFI44L/LILRB1/IL1B/GBP1/MX2/TNFAIP3/AIM2	46	-5.60279
BP	GO:0007162	negative regulation of cell adhesion	47/977	305/18800	2.02199e-11	1.43998e-09	1.0225e-09	AJAP1/MAD2L2/NOTCH4/CD74/JAK3/SPOCK1/KANK1/COL1A1/DLC1/CYP1B1/JAM3/RASA1/NRARP/CD274/PTPRC/ARHGDIB/CR1/ERBB3/RGCC/RUNX3/IL4I1/PLXNC1/FXYD5/IL4R/EPHB2/LAPTM5/PLXND1/TGFB1/IL1RN/MMP2/DLG1/SH2B3/IRF1/FCGR2B/PAWR/DUSP1/HAVCR2/LILRB2/HLX/TGFBI/SERPINE1/CEBPB/LILRB1/BCL6/IDO1/GBP1/CD86	47	-4.81354
BP	GO:1902107	positive regulation of leukocyte differentiation	32/977	157/18800	2.23556e-11	1.55018e-09	1.10075e-09	LIF/ADA/CD74/TNF/IL15RA/TYROBP/HLA-DRA/IFNG/PTPRC/CR1/ADAM8/IL12RB1/RUNX3/IL4I1/IL4R/NFKBID/TGFB1/NLRP3/EVI2B/IL7R/KITLG/CCR1/ZFP36L1/HCLS1/LILRB2/HLX/RIPK2/MYB/BCL6/RHOH/CD86/PPARGC1B	32	-4.59619
BP	GO:1903708	positive regulation of hemopoiesis	32/977	157/18800	2.23556e-11	1.55018e-09	1.10075e-09	LIF/ADA/CD74/TNF/IL15RA/TYROBP/HLA-DRA/IFNG/PTPRC/CR1/ADAM8/IL12RB1/RUNX3/IL4I1/IL4R/NFKBID/TGFB1/NLRP3/EVI2B/IL7R/KITLG/CCR1/ZFP36L1/HCLS1/LILRB2/HLX/RIPK2/MYB/BCL6/RHOH/CD86/PPARGC1B	32	-4.59619
BP	GO:0002700	regulation of production of molecular mediator of immune response	33/977	167/18800	2.63096e-11	1.80067e-09	1.27862e-09	MAD2L2/CD74/JAK3/TNF/KIT/SLC7A5/TNFRSF4/NR4A3/PTPRC/CR1/IL1R1/PLCG2/FFAR2/IL4R/EPHB2/LAPTM5/TLR4/TGFB1/NLRP3/BST2/CLEC7A/HLA-E/NOD2/FCGR2B/CCR2/IL13RA2/IL6/TNFRSF1B/WNT5A/LILRB1/BCL6/IL1B/CD86	33	-5.04825
BP	GO:0043410	positive regulation of MAPK cascade	63/977	491/18800	2.91031e-11	1.96633e-09	1.39624e-09	LIF/FZD10/KDR/MAP2K6/PDGFRA/CAV2/CD74/AKAP12/NCF1/PRKD2/TNF/KIT/MBIP/CD44/PDGFB/CCL8/PTPRC/SH3RF2/ADAM8/NOX1/HGF/P2RX7/FGF2/GCG/PLCG2/DAB2IP/GPR183/IL1A/LAPTM5/FPR2/TLR4/TLR6/TGFB1/CCL2/LILRA5/TRAF1/OSM/S100A12/PTPN1/KLHDC10/CLEC7A/P2RY6/KITLG/RASSF2/LRRK2/CCR1/NOD2/FCGR2B/GADD45B/C5AR1/CCL4/HAVCR2/RIPK2/IL6/CFLAR/WNT5A/PDE8A/IL1B/IL11/CHI3L1/GNAI2/PIK3R5/ICAM1	63	-5.41749
BP	GO:0002687	positive regulation of leukocyte migration	30/977	141/18800	3.04343e-11	2.03024e-09	1.44163e-09	CD74/PLA2G7/DAPK2/JAM3/GPSM3/TNF/DOCK8/LYVE1/CCL8/IL1R1/ADAM8/RAC2/IL1A/AIF1/FPR2/THY1/CXCL10/KITLG/SELP/CCR1/CCR2/CXCL8/DEFB124/C5AR1/CCL4/IL6/SERPINE1/PTAFR/WNT5A/ICAM1	30	-4.38178
BP	GO:0071706	tumor necrosis factor superfamily cytokine production	35/977	187/18800	3.28817e-11	2.1245e-09	1.50856e-09	AKAP12/TYROBP/CYBB/IFNG/IL33/CD274/PTPRC/TWIST1/ADAM8/PLCG2/IL1A/EPHB2/TLR2/TLR4/ARFGEF2/LILRA5/LY96/ZFP36/CLEC7A/HLA-E/LRRK2/NOD2/CCR2/HAVCR2/LILRA2/CD14/OAS2/RIPK2/IL6/PTAFR/WNT5A/LILRB1/TLR1/CD86/TNFAIP3	35	-5.23996
BP	GO:1903555	regulation of tumor necrosis factor superfamily cytokine production	35/977	187/18800	3.28817e-11	2.1245e-09	1.50856e-09	AKAP12/TYROBP/CYBB/IFNG/IL33/CD274/PTPRC/TWIST1/ADAM8/PLCG2/IL1A/EPHB2/TLR2/TLR4/ARFGEF2/LILRA5/LY96/ZFP36/CLEC7A/HLA-E/LRRK2/NOD2/CCR2/HAVCR2/LILRA2/CD14/OAS2/RIPK2/IL6/PTAFR/WNT5A/LILRB1/TLR1/CD86/TNFAIP3	35	-5.23996
BP	GO:0002286	T cell activation involved in immune response	27/977	116/18800	3.30872e-11	2.1245e-09	1.50856e-09	CD74/JAK3/ITGAL/HLA-DRA/IFNG/IL12RB1/GPR183/PTGER4/IL4R/CLEC4E/NFKBID/SEMA4A/LCP1/NLRP3/BATF/FCGR2B/FCER1G/HAVCR2/HLX/RIPK2/IL6/APBB1IP/MYB/LILRB1/BCL6/CD86/ICAM1	27	-4.42635
BP	GO:0002367	cytokine production involved in immune response	25/977	100/18800	3.34598e-11	2.1245e-09	1.50856e-09	CD74/JAK3/TNF/KIT/SLC7A5/NR4A3/IL1R1/PLCG2/FFAR2/LAPTM5/TLR4/TGFB1/NLRP3/BST2/CLEC7A/HLA-E/NOD2/CCR2/TREM1/IL6/TNFRSF1B/WNT5A/LILRB1/BCL6/IL1B	25	-4.6
BP	GO:0045088	regulation of innate immune response	39/977	231/18800	6.57461e-11	4.12479e-09	2.92892e-09	NCF1/NLRC4/TYROBP/SAMHD1/POLR3B/EREG/N4BP1/STAT2/CR1/ADAM8/PLCG2/FYN/FFAR2/SERPING1/ISG15/FPR2/TLR4/IRF7/IFI16/FCN1/IRF1/PTPN1/ERAP1/CLEC7A/HLA-E/NOD2/FCGR2B/TLR8/HCK/GBP5/HAVCR2/LILRA2/FGR/VAV1/WNT5A/LILRB1/MNDA/TNFAIP3/AIM2	39	-5.60449
BP	GO:0002768	immune response-regulating cell surface receptor signaling pathway	48/977	328/18800	7.88158e-11	4.88658e-09	3.46985e-09	ADA/KLHL6/FPR3/PRKD2/KIT/TYROBP/PRKCB/IGHG1/NR4A3/PTPRC/CR1/LCP2/PLCG2/FYN/IGHM/FFAR2/PIK3CD/SH2B2/CD38/CLEC4E/LAPTM5/NFKBID/FPR2/YES1/IGKC/FCN1/THY1/IGLL5/CLEC7A/LAT2/FCGR2B/PAWR/FCER1G/IGLC1/HCK/VAV3/C5AR1/LILRA2/LILRB2/FGR/RIPK2/THEMIS2/VAV1/LILRB1/MNDA/PDE4B/FPR1/GBP1	48	-5.7735
BP	GO:0034341	response to interferon-gamma	29/977	140/18800	1.28474e-10	7.87279e-09	5.59028e-09	CD74/SNCA/TNF/MEFV/KYNU/WAS/HLA-DPA1/IFNG/CYP27B1/ZYX/CCL8/IFITM1/STAT1/IL12RB1/TLR2/AIF1/TLR4/CCL2/IFITM2/GBP4/IRF1/BST2/GBP2/HCK/GBP5/CCL4/WNT5A/GBP1/VIM	29	-5.38516
BP	GO:0002718	regulation of cytokine production involved in immune response	24/977	98/18800	1.31665e-10	7.91575e-09	5.62079e-09	CD74/JAK3/TNF/KIT/SLC7A5/NR4A3/IL1R1/PLCG2/FFAR2/LAPTM5/TLR4/TGFB1/NLRP3/BST2/CLEC7A/HLA-E/NOD2/CCR2/IL6/TNFRSF1B/WNT5A/LILRB1/BCL6/IL1B	24	-4.49073
BP	GO:0050866	negative regulation of cell activation	37/977	216/18800	1.3218e-10	7.91575e-09	5.62079e-09	PDGFRA/CD74/JAK3/TYROBP/NRARP/PDGFB/CD274/PTPRC/LST1/CR1/RUNX3/IL4I1/MILR1/IL4R/LAPTM5/DLG1/SH2B3/IRF1/CST7/SAMSN1/FCGR2B/PAWR/CCR2/IL13RA2/HAVCR2/LILRB2/HLX/FGR/THBD/CEBPB/LILRB1/MNDA/BCL6/INHBA/IDO1/CD86/TNFAIP3	37	-5.09637
BP	GO:0042113	B cell activation	48/977	336/18800	1.83805e-10	1.08837e-08	7.72829e-09	AHR/MAD2L2/LGALS1/ADA/CD74/JAK3/KIT/TYROBP/PRKCB/IKZF3/IGHG1/CD180/TNFRSF4/PTPRC/CR1/PLCG2/IGHM/IL4I1/PIK3CD/GPR183/CD38/EPHB2/LAPTM5/TLR4/TGFB1/IGKC/BST2/BATF/UNG/IGLL5/IL7R/SAMSN1/LAT2/NOD2/FCGR2B/PAWR/ZFP36L1/TNFSF13B/IGLC1/VAV3/THEMIS2/IL6/MNDA/BCL6/INHBA/IL11/CD86/TNFAIP3	48	-5.48483
BP	GO:0032102	negative regulation of response to external stimulus	56/977	429/18800	1.94687e-10	1.14e-08	8.09487e-09	AJAP1/PDGFRA/ADA/CARD8/SIGLEC10/CALCRL/TNF/MEFV/PPM1B/SERPINB2/RHBDF2/SAMHD1/SPP1/PDGFB/SEMA3C/PTPRC/STAT2/CR1/HGF/FGF2/FAP/FYN/HTRA1/PTGER4/SERPING1/ISG15/AIF1/FPR2/CCL2/YES1/SEMA4A/IFI16/SH2B3/TNFAIP6/NLRP3/ZFP36/CST7/SLC12A2/TFPI/HLA-E/NOD2/SEC14L1/FCGR2B/DUSP1/HCK/HAVCR2/LILRA2/FGR/THBD/TNFRSF1B/SERPINE1/WNT5A/LILRB1/PLAU/SOCS3/TNFAIP3	56	-6.14701
BP	GO:0002573	myeloid leukocyte differentiation	36/977	210/18800	2.29657e-10	1.32999e-08	9.44395e-09	LIF/CD74/LILRB3/CUL4A/FAM20C/TNF/KIT/TYROBP/MAFB/IFNG/ESRRA/GPR137B/PIK3CD/GPR183/BATF3/FBN1/TLR2/MMP9/TLR4/IRF7/TGFB1/IFI16/TNFAIP6/EVI2B/BATF/KITLG/RASSF2/CCR1/SNX10/ZFP36L1/CSF3/HCLS1/CEBPB/LILRB1/INHBA/PPARGC1B	36	-4.33333
BP	GO:0032635	interleukin-6 production	32/977	172/18800	2.68713e-10	1.52271e-08	1.08124e-08	POU2F2/CD74/TNF/TYROBP/IFNG/EREG/IL17RA/IL33/TWIST1/HGF/P2RX7/PLCG2/IL1A/TLR2/AIF1/TLR4/TLR6/LILRA5/CLEC7A/NOD2/TLR8/HAVCR2/LILRA2/LILRB2/RIPK2/IL6/PTAFR/WNT5A/CEBPB/IL1B/TLR1/TNFAIP3	32	-5.65685
BP	GO:0032675	regulation of interleukin-6 production	32/977	172/18800	2.68713e-10	1.52271e-08	1.08124e-08	POU2F2/CD74/TNF/TYROBP/IFNG/EREG/IL17RA/IL33/TWIST1/HGF/P2RX7/PLCG2/IL1A/TLR2/AIF1/TLR4/TLR6/LILRA5/CLEC7A/NOD2/TLR8/HAVCR2/LILRA2/LILRB2/RIPK2/IL6/PTAFR/WNT5A/CEBPB/IL1B/TLR1/TNFAIP3	32	-5.65685
BP	GO:0030198	extracellular matrix organization	45/977	307/18800	2.92946e-10	1.64237e-08	1.16621e-08	GFOD2/PDGFRA/CAV2/COL1A1/CYP1B1/OLFML2B/PTX3/TNFRSF11B/TNF/COL5A3/FKBP10/COL18A1/MMP13/ADAM8/COL15A1/NOX1/COL8A1/RGCC/COL12A1/LUM/FAP/MMP1/CAV1/MMP25/SERPINH1/MMP19/SMOC1/CTSK/COL4A1/CSGALNACT1/MMP9/TGFB1/COL4A2/MMP2/COL1A2/LCP1/PDPN/COL3A1/MMP3/PXDN/LOXL2/IL6/TNFRSF1B/CFLAR/TGFBI	45	-6.11192
BP	GO:0032611	interleukin-1 beta production	25/977	110/18800	3.04672e-10	1.67252e-08	1.18762e-08	CARD8/TNF/MEFV/NLRC4/TYROBP/IFNG/PANX1/P2RX7/TLR4/TLR6/LILRA5/IFI16/NLRP3/CLEC7A/NOD2/S1PR3/TLR8/GBP5/LILRA2/RIPK2/IL6/WNT5A/MNDA/TNFAIP3/AIM2	25	-5
BP	GO:0032651	regulation of interleukin-1 beta production	25/977	110/18800	3.04672e-10	1.67252e-08	1.18762e-08	CARD8/TNF/MEFV/NLRC4/TYROBP/IFNG/PANX1/P2RX7/TLR4/TLR6/LILRA5/IFI16/NLRP3/CLEC7A/NOD2/S1PR3/TLR8/GBP5/LILRA2/RIPK2/IL6/WNT5A/MNDA/TNFAIP3/AIM2	25	-5
BP	GO:0043062	extracellular structure organization	45/977	308/18800	3.26312e-10	1.77285e-08	1.25886e-08	GFOD2/PDGFRA/CAV2/COL1A1/CYP1B1/OLFML2B/PTX3/TNFRSF11B/TNF/COL5A3/FKBP10/COL18A1/MMP13/ADAM8/COL15A1/NOX1/COL8A1/RGCC/COL12A1/LUM/FAP/MMP1/CAV1/MMP25/SERPINH1/MMP19/SMOC1/CTSK/COL4A1/CSGALNACT1/MMP9/TGFB1/COL4A2/MMP2/COL1A2/LCP1/PDPN/COL3A1/MMP3/PXDN/LOXL2/IL6/TNFRSF1B/CFLAR/TGFBI	45	-6.11192
BP	GO:0045229	external encapsulating structure organization	45/977	310/18800	4.04208e-10	2.17365e-08	1.54346e-08	GFOD2/PDGFRA/CAV2/COL1A1/CYP1B1/OLFML2B/PTX3/TNFRSF11B/TNF/COL5A3/FKBP10/COL18A1/MMP13/ADAM8/COL15A1/NOX1/COL8A1/RGCC/COL12A1/LUM/FAP/MMP1/CAV1/MMP25/SERPINH1/MMP19/SMOC1/CTSK/COL4A1/CSGALNACT1/MMP9/TGFB1/COL4A2/MMP2/COL1A2/LCP1/PDPN/COL3A1/MMP3/PXDN/LOXL2/IL6/TNFRSF1B/CFLAR/TGFBI	45	-6.11192
BP	GO:0002429	immune response-activating cell surface receptor signaling pathway	44/977	300/18800	4.53532e-10	2.39011e-08	1.69716e-08	ADA/KLHL6/FPR3/PRKD2/TYROBP/PRKCB/IGHG1/NR4A3/PTPRC/CR1/LCP2/PLCG2/FYN/IGHM/FFAR2/PIK3CD/SH2B2/CD38/LAPTM5/NFKBID/FPR2/YES1/IGKC/FCN1/THY1/IGLL5/CLEC7A/LAT2/FCGR2B/PAWR/FCER1G/IGLC1/HCK/VAV3/C5AR1/LILRA2/FGR/RIPK2/THEMIS2/VAV1/MNDA/PDE4B/FPR1/GBP1	44	-5.72872
BP	GO:0002757	immune response-activating signal transduction	44/977	300/18800	4.53532e-10	2.39011e-08	1.69716e-08	ADA/KLHL6/FPR3/PRKD2/TYROBP/PRKCB/IGHG1/NR4A3/PTPRC/CR1/LCP2/PLCG2/FYN/IGHM/FFAR2/PIK3CD/SH2B2/CD38/LAPTM5/NFKBID/FPR2/YES1/IGKC/FCN1/THY1/IGLL5/CLEC7A/LAT2/FCGR2B/PAWR/FCER1G/IGLC1/HCK/VAV3/C5AR1/LILRA2/FGR/RIPK2/THEMIS2/VAV1/MNDA/PDE4B/FPR1/GBP1	44	-5.72872
BP	GO:0071674	mononuclear cell migration	34/977	199/18800	7.94837e-10	4.14732e-08	2.94491e-08	CCR5/S1PR1/PLA2G7/ITGAL/TNF/DOCK8/STK10/PDGFB/CCL8/ADAM8/CXCR4/PIK3CD/GPR183/PECAM1/AIF1/FPR2/CCL2/S100A12/CXCR2/SLC12A2/CXCL10/CCR1/CCR2/MSN/DEFB124/DUSP1/C5AR1/CCL4/CXCL11/IL6/SERPINE1/WNT5A/ICAM1/CXCR1	34	-5.14496
BP	GO:0043270	positive regulation of ion transport	41/977	273/18800	8.66263e-10	4.47569e-08	3.17809e-08	MAP2K6/JAK3/SNCA/PKP2/IFNG/PTGES/PDGFB/WNK4/KCNQ1/CXCL9/CFTR/P2RX7/GCG/PLCG2/HOMER1/CAV1/IL1A/EPHB2/SNX4/EDNRA/CCL2/LILRA5/DLG1/THY1/SLC12A2/P2RY6/CXCL10/AKAP9/TRPV2/KMO/CCR1/ATP2C2/CCR2/CCL4/LILRA2/CXCL11/CEMIP/PTAFR/CEBPB/IL1B/STC1	41	-2.65495
BP	GO:0050864	regulation of B cell activation	34/977	200/18800	9.1091e-10	4.66068e-08	3.30944e-08	AHR/MAD2L2/ADA/CD74/TYROBP/IKZF3/IGHG1/TNFRSF4/PTPRC/CR1/IGHM/IL4I1/GPR183/CD38/EPHB2/LAPTM5/TLR4/TGFB1/IGKC/IGLL5/SAMSN1/NOD2/FCGR2B/PAWR/ZFP36L1/TNFSF13B/IGLC1/VAV3/THEMIS2/IL6/MNDA/BCL6/INHBA/TNFAIP3	34	-4.80196
BP	GO:0032640	tumor necrosis factor production	32/977	182/18800	1.19067e-09	5.97602e-08	4.24343e-08	AKAP12/TYROBP/CYBB/IFNG/IL33/PTPRC/TWIST1/PLCG2/IL1A/EPHB2/TLR2/TLR4/ARFGEF2/LILRA5/LY96/ZFP36/CLEC7A/HLA-E/LRRK2/NOD2/CCR2/HAVCR2/LILRA2/CD14/OAS2/RIPK2/IL6/PTAFR/WNT5A/LILRB1/TLR1/TNFAIP3	32	-4.94975
BP	GO:0032680	regulation of tumor necrosis factor production	32/977	182/18800	1.19067e-09	5.97602e-08	4.24343e-08	AKAP12/TYROBP/CYBB/IFNG/IL33/PTPRC/TWIST1/PLCG2/IL1A/EPHB2/TLR2/TLR4/ARFGEF2/LILRA5/LY96/ZFP36/CLEC7A/HLA-E/LRRK2/NOD2/CCR2/HAVCR2/LILRA2/CD14/OAS2/RIPK2/IL6/PTAFR/WNT5A/LILRB1/TLR1/TNFAIP3	32	-4.94975
BP	GO:0002761	regulation of myeloid leukocyte differentiation	25/977	117/18800	1.21708e-09	6.05096e-08	4.29665e-08	LIF/CD74/LILRB3/CUL4A/TNF/TYROBP/MAFB/IFNG/ESRRA/GPR137B/FBN1/TLR4/IRF7/TGFB1/TNFAIP6/EVI2B/KITLG/RASSF2/CCR1/ZFP36L1/HCLS1/CEBPB/LILRB1/INHBA/PPARGC1B	25	-3.4
BP	GO:0031663	lipopolysaccharide-mediated signaling pathway	18/977	62/18800	1.38036e-09	6.67412e-08	4.73914e-08	CARD8/TNF/CD180/PLCG2/TLR2/IRAK2/TLR4/TGFB1/CCL2/LY96/HCK/LILRA2/CD14/RIPK2/PTAFR/NFKBIA/IL1B/TNFAIP3	18	-4.24264
BP	GO:0032757	positive regulation of interleukin-8 production	18/977	62/18800	1.38036e-09	6.67412e-08	4.73914e-08	CD74/PRKD2/TNF/FFAR2/TLR2/TLR4/FCN1/CLEC7A/NOD2/TLR8/LILRA2/CD14/IL6/SERPINE1/WNT5A/IL1B/TLR1/CHI3L1	18	-4.24264
BP	GO:0002695	negative regulation of leukocyte activation	33/977	193/18800	1.38041e-09	6.67412e-08	4.73914e-08	CD74/JAK3/TYROBP/NRARP/CD274/PTPRC/LST1/CR1/RUNX3/IL4I1/MILR1/IL4R/LAPTM5/DLG1/IRF1/CST7/SAMSN1/FCGR2B/PAWR/CCR2/IL13RA2/HAVCR2/LILRB2/HLX/FGR/CEBPB/LILRB1/MNDA/BCL6/INHBA/IDO1/CD86/TNFAIP3	33	-4.7001
BP	GO:0042098	T cell proliferation	34/977	204/18800	1.55559e-09	7.45268e-08	5.29197e-08	JAK3/DOCK2/DOCK8/HLA-DPA1/TNFRSF4/CORO1A/TNFSF8/CD274/PTPRC/CR1/P2RX7/IL12RB1/RAC2/FYN/IL4I1/IL1A/AIF1/DLG1/IRF1/HLA-E/PAWR/TNFSF13B/CCR2/MSN/HAVCR2/LILRB2/RIPK2/IL6/TNFRSF1B/CEBPB/LILRB1/IDO1/IL1B/CD86	34	-5.14496
BP	GO:0002275	myeloid cell activation involved in immune response	22/977	93/18800	1.57145e-09	7.46086e-08	5.29778e-08	DOCK2/ITGB2/DYSF/KIT/TYROBP/NR4A3/IFNG/RAC2/PLCG2/PIK3CD/MILR1/IL4R/SNX4/LAT2/FCER1G/CCR2/IL13RA2/HAVCR2/LILRA2/FGR/ITGAM/PTAFR	22	-3.83761
BP	GO:0032722	positive regulation of chemokine production	19/977	70/18800	1.70372e-09	8.01659e-08	5.6924e-08	CD74/TNF/IFNG/IL17RA/IL33/TWIST1/FFAR2/IL4R/TLR2/AIF1/TLR4/CLEC7A/NOD2/DEFB124/HAVCR2/RIPK2/IL6/WNT5A/IL1B	19	-3.90007
BP	GO:0032612	interleukin-1 production	26/977	129/18800	2.15114e-09	9.94429e-08	7.06121e-08	CARD8/TNF/MEFV/NLRC4/TYROBP/IFNG/PANX1/P2RX7/TLR4/TLR6/LILRA5/IFI16/NLRP3/CLEC7A/NOD2/S1PR3/TLR8/GBP5/HAVCR2/LILRA2/RIPK2/IL6/WNT5A/MNDA/TNFAIP3/AIM2	26	-5.09902
BP	GO:0032652	regulation of interleukin-1 production	26/977	129/18800	2.15114e-09	9.94429e-08	7.06121e-08	CARD8/TNF/MEFV/NLRC4/TYROBP/IFNG/PANX1/P2RX7/TLR4/TLR6/LILRA5/IFI16/NLRP3/CLEC7A/NOD2/S1PR3/TLR8/GBP5/HAVCR2/LILRA2/RIPK2/IL6/WNT5A/MNDA/TNFAIP3/AIM2	26	-5.09902
BP	GO:0046631	alpha-beta T cell activation	29/977	158/18800	2.55146e-09	1.15915e-07	8.23089e-08	ADA/JAK3/DOCK2/PRDM1/HLA-DRA/IFNG/TNFSF8/CD274/PTPRC/IL12RB1/RUNX3/GPR183/PTGER4/IL4R/NFKBID/CTSL/SEMA4A/IRF1/NLRP3/BATF/HLA-E/CCR2/HLX/RIPK2/IL6/MYB/LILRB1/BCL6/CD86	29	-4.64238
BP	GO:0070665	positive regulation of leukocyte proliferation	29/977	158/18800	2.55146e-09	1.15915e-07	8.23089e-08	ADA/CD74/JAK3/HLA-DPA1/TNFRSF4/CORO1A/CD274/PTPRC/IL12RB1/GPR183/IL1A/CD38/EPHB2/AIF1/TLR4/BST2/KITLG/HLA-E/TNFSF13B/CCR2/VAV3/HAVCR2/LILRB2/RIPK2/IL6/BCL6/IL1B/CSF2RB/CD86	29	-4.27099
BP	GO:0002449	lymphocyte mediated immunity	48/977	365/18800	3.06859e-09	1.38218e-07	9.81453e-08	AHR/MAD2L2/CD74/TNF/IGHG1/WAS/HLA-DPA1/HLA-DRA/CORO1A/PTPRC/CR1/IL1R1/P2RX7/IL12RB1/EMP2/C1S/GZMB/IGHM/IL4I1/SERPING1/IL4R/IRF7/TGFB1/C1R/SLAMF7/IGKC/NLRP3/BATF/UNG/IGLL5/IL7R/HLA-E/NOD2/FCGR2B/FCER1G/CCR2/IGLC1/TLR8/IL13RA2/HAVCR2/IL6/TNFRSF1B/VAV1/LILRB1/BCL6/IL1B/CSF2RB/ICAM1	48	-6.35085
BP	GO:0045123	cellular extravasation	19/977	73/18800	3.68337e-09	1.64503e-07	1.1681e-07	ITGAL/JAM3/TNF/LYVE1/IL1R1/ADAM8/PIK3CD/PECAM1/PTGER4/CCL2/THY1/SELE/SELP/CCR2/CHST2/PTAFR/SELPLG/SELL/ICAM1	19	-3.90007
BP	GO:0030099	myeloid cell differentiation	50/977	391/18800	3.73691e-09	1.65492e-07	1.17512e-07	LIF/CD74/LILRB3/IKZF1/JAK3/CUL4A/FAM20C/TNF/KIT/TYROBP/MAFB/IFNG/FLVCR1/KCNQ1/ESRRA/STAT1/EPAS1/GPR137B/PIK3CD/GPR183/BATF3/FLI1/FBN1/TLR2/ISG15/MMP9/TLR4/IRF7/TGFB1/IFI16/SH2B3/TNFAIP6/EVI2B/BATF/ZFP36/KITLG/RASSF2/CCR1/SNX10/CSF3R/ZFP36L1/CSF3/HCLS1/CEBPB/LILRB1/NFKBIA/BCL6/INHBA/IL11/PPARGC1B	50	-5.09117
BP	GO:0045619	regulation of lymphocyte differentiation	31/977	181/18800	4.16192e-09	1.82778e-07	1.29786e-07	ADA/CD74/JAK3/IL15RA/IKZF3/PRDM1/HLA-DRA/IFNG/NRARP/CYP26B1/PTPRC/CR1/ADAM8/IL12RB1/RUNX3/IL4I1/IL4R/NFKBID/IRF1/NLRP3/IL7R/ZFP36L1/CCR2/LILRB2/HLX/RIPK2/MYB/BCL6/INHBA/RHOH/CD86	31	-4.84934
BP	GO:0032602	chemokine production	22/977	98/18800	4.50689e-09	1.96292e-07	1.39382e-07	CD74/TNF/MEFV/IFNG/IL17RA/IL33/TWIST1/FFAR2/IL4R/TLR2/CXCL6/AIF1/TLR4/CLEC7A/NOD2/DEFB124/TREM1/HAVCR2/RIPK2/IL6/WNT5A/IL1B	22	-4.26401
BP	GO:0050878	regulation of body fluid levels	49/977	382/18800	4.83761e-09	2.08969e-07	1.48384e-07	GNAQ/PDGFRA/ADA/STAT5A/HSD11B2/F5/SERPINB2/WAS/PDGFB/FERMT3/WNK4/PLEK/HPS5/CYP26B1/VWF/CFTR/EDNRB/SLC29A2/EMILIN2/EMP2/PLCG2/FAP/CAV1/ENTPD1/SLC22A4/FLI1/FOXA2/SERPING1/DGKH/EPHB2/TLR4/AKR1B1/SH2B3/PRKACB/PDPN/COL3A1/TFPI/NFE2/SELP/FCER1G/VAV3/OAS2/THBD/IL6/VAV1/SERPINE1/PLAU/TFPI2/GNAI2	49	-3.85714
BP	GO:0055074	calcium ion homeostasis	56/977	468/18800	5.00708e-09	2.14531e-07	1.52333e-07	KDR/CCR5/PDGFRA/CAV2/CYSLTR1/S1PR1/JAK3/SNCA/FPR3/PRKCB/LRP6/HERPUD1/CORO1A/CYP27B1/CCL8/PTPRC/CXCL9/CXCR4/EDNRB/P2RX7/FGF2/PLCG2/CAMK2D/FYN/CAV1/P2RY8/PTGER4/PROK2/XK/CD38/AFG3L2/PDZD8/FPR2/EDNRA/TMTC4/GPR65/THY1/CXCR2/P2RY6/CXCL10/TRPV2/CCR1/S1PR3/PTGFR/SNX10/ATP2C2/CCR2/C5AR1/CXCL11/S1PR4/CEMIP/JPH1/WNT5A/FPR1/CXCR1/STC1	56	-5.07796
BP	GO:0050764	regulation of phagocytosis	22/977	99/18800	5.51404e-09	2.34347e-07	1.66404e-07	DOCK2/PTX3/DYSF/TNF/IL15RA/IL2RG/SIRPB1/IFNG/PTPRC/PLCG2/TLR2/FPR2/CCL2/FCN1/CLEC7A/NOD2/FCGR2B/FCER1G/RAB31/HCK/FGR/IL1B	22	-4.69042
BP	GO:0001503	ossification	52/977	420/18800	5.5938e-09	2.35834e-07	1.67461e-07	MAP2K6/WWTR1/S1PR1/SNAI1/BMPR1A/COL1A1/FAM20C/TNF/TAPT1/SPP1/CYP27B1/COL6A1/MMP13/MGP/TWIST1/IFITM1/ESRRA/TMEM119/HGF/P2RX7/FGF2/RUNX3/EBP/TWIST2/SMOC1/CTSK/PTGER4/MRC2/IGFBP5/CSGALNACT1/ISG15/MMP9/TNC/TGFB1/SATB2/MMP2/VCAN/COL1A2/TNFAIP6/CTHRC1/RASSF2/CCR1/SNX10/FGR/IL6/WNT5A/CEBPB/PTGS2/SRGN/CHSY1/PPARGC1B/STC1	52	-4.9923
BP	GO:0007599	hemostasis	35/977	227/18800	7.3961e-09	3.09345e-07	2.19659e-07	GNAQ/PDGFRA/F5/SERPINB2/WAS/PDGFB/FERMT3/PLEK/HPS5/VWF/EMILIN2/PLCG2/FAP/CAV1/ENTPD1/FLI1/FOXA2/SERPING1/DGKH/EPHB2/TLR4/SH2B3/PDPN/COL3A1/TFPI/NFE2/SELP/FCER1G/VAV3/THBD/IL6/VAV1/SERPINE1/PLAU/TFPI2	35	-4.22577
BP	GO:0002292	T cell differentiation involved in immune response	19/977	76/18800	7.63054e-09	3.1632e-07	2.24612e-07	JAK3/HLA-DRA/IFNG/IL12RB1/GPR183/PTGER4/IL4R/CLEC4E/NFKBID/SEMA4A/NLRP3/BATF/FCER1G/HLX/RIPK2/IL6/MYB/BCL6/CD86	19	-3.44124
BP	GO:0001774	microglial cell activation	15/977	47/18800	7.68293e-09	3.1632e-07	2.24612e-07	SNCA/ITGB2/TNF/TYROBP/IFNG/PTPRC/TLR2/AIF1/FPR2/TLR6/CST7/LRRK2/C5AR1/ITGAM/IL6	15	-3.87298
BP	GO:0061900	glial cell activation	16/977	54/18800	8.18117e-09	3.31773e-07	2.35584e-07	SNCA/ITGB2/TNF/TYROBP/IFNG/PTPRC/TLR2/AIF1/FPR2/TLR6/CST7/LRRK2/C5AR1/ITGAM/IL6/IL1B	16	-4
BP	GO:0032963	collagen metabolic process	22/977	101/18800	8.18415e-09	3.31773e-07	2.35584e-07	COL1A1/LARP6/KLK6/MMP13/RGCC/P2RX7/FAP/MMP1/MMP25/CTSB/SERPINH1/MMP19/CTSK/MRC2/MMP9/CTSL/TGFB1/MMP2/COL1A2/MMP3/IL6/VIM	22	-4.69042
BP	GO:0002221	pattern recognition receptor signaling pathway	30/977	176/18800	8.28599e-09	3.33337e-07	2.36695e-07	MAP2K6/CYLD/TNF/NINJ1/PIK3AP1/PLCG2/DAB2IP/CAV1/FFAR2/CLEC4E/TLR2/IRAK2/TLR4/IRF7/TLR6/FCN1/IRF1/LY96/SLC15A3/CLEC7A/NOD2/SEC14L1/TLR8/HAVCR2/LILRA2/CD14/RIPK2/NFKBIA/TLR1/TNFAIP3	30	-4.74693
BP	GO:0050730	regulation of peptidyl-tyrosine phosphorylation	38/977	261/18800	8.58961e-09	3.42933e-07	2.43509e-07	LIF/CD74/NCF1/ITGB2/TNF/KIT/FGF7/IFNG/EREG/CD44/PDGFB/PTPRC/ERBB3/HGF/IL24/PLCG2/FYN/CAV1/PECAM1/TGFB1/LILRA5/YES1/SH2B3/OSM/THY1/PTPN1/SAMSN1/CLEC7A/KITLG/NOD2/CSF3/HCLS1/RIPK2/IL6/ITGA5/IL11/SH3BP5/SOCS3	38	-4.86664
BP	GO:0046632	alpha-beta T cell differentiation	23/977	111/18800	1.03862e-08	4.10232e-07	2.91297e-07	ADA/JAK3/PRDM1/HLA-DRA/IFNG/TNFSF8/IL12RB1/RUNX3/GPR183/PTGER4/IL4R/NFKBID/CTSL/SEMA4A/IRF1/NLRP3/BATF/HLX/RIPK2/IL6/MYB/BCL6/CD86	23	-3.96177
BP	GO:0002702	positive regulation of production of molecular mediator of immune response	24/977	120/18800	1.0431e-08	4.10232e-07	2.91297e-07	MAD2L2/CD74/KIT/SLC7A5/TNFRSF4/NR4A3/PTPRC/IL1R1/PLCG2/FFAR2/IL4R/EPHB2/LAPTM5/TLR4/TGFB1/NLRP3/CLEC7A/HLA-E/NOD2/IL6/WNT5A/LILRB1/IL1B/CD86	24	-4.08248
BP	GO:0045582	positive regulation of T cell differentiation	21/977	94/18800	1.1057e-08	4.31633e-07	3.06493e-07	ADA/CD74/HLA-DRA/IFNG/PTPRC/CR1/ADAM8/IL12RB1/RUNX3/IL4I1/IL4R/NFKBID/NLRP3/IL7R/LILRB2/HLX/RIPK2/MYB/BCL6/RHOH/CD86	21	-4.14614
BP	GO:0072593	reactive oxygen species metabolic process	35/977	231/18800	1.17375e-08	4.54829e-07	3.22964e-07	NDUFS3/PMAIP1/SNCA/NCF1/CYP1B1/DDIT4/ITGB2/TNF/DCXR/TYROBP/GRB2/CYBB/PDGFB/PRCP/NOX1/P2RX7/CLCN3/RAC2/PLCG2/FYN/FPR2/TLR4/TLR6/TGFB1/MMP3/CLEC7A/LRRK2/NCF4/PXDN/NCF2/ITGAM/CFLAR/VAV1/PREX1/GNAI2	35	-4.56383
BP	GO:0050777	negative regulation of immune response	30/977	179/18800	1.24103e-08	4.77389e-07	3.38983e-07	AHR/JAK3/RHBDF2/SAMHD1/PTPRC/STAT2/CR1/FYN/IL4I1/SERPING1/IL4R/ISG15/FCRLB/YES1/IFI16/COL3A1/IL7R/SAMSN1/HLA-E/NOD2/FCGR2B/CCR2/HCK/IL13RA2/HAVCR2/HLX/FGR/LILRB1/BCL6/TNFAIP3	30	-5.11208
BP	GO:0032623	interleukin-2 production	17/977	63/18800	1.34836e-08	5.08508e-07	3.6108e-07	PRKD2/PTPRC/CR1/PLCG2/IL1A/LAPTM5/ZFP36/CLEC7A/NOD2/CCR2/HAVCR2/RIPK2/PDE4B/IL1B/GBP1/CD86/TNFAIP3	17	-4.12311
BP	GO:0032663	regulation of interleukin-2 production	17/977	63/18800	1.34836e-08	5.08508e-07	3.6108e-07	PRKD2/PTPRC/CR1/PLCG2/IL1A/LAPTM5/ZFP36/CLEC7A/NOD2/CCR2/HAVCR2/RIPK2/PDE4B/IL1B/GBP1/CD86/TNFAIP3	17	-4.12311
BP	GO:0048661	positive regulation of smooth muscle cell proliferation	21/977	95/18800	1.35088e-08	5.08508e-07	3.6108e-07	S1PR1/BMPR1A/CALCRL/TNF/NR4A3/EREG/PDGFB/NOX1/STAT1/FGF2/IGFBP5/MMP9/AIF1/TLR4/TGFB1/MMP2/P2RY6/IL6/PTAFR/PTGS2/GNAI2	21	-3.7097
BP	GO:0050731	positive regulation of peptidyl-tyrosine phosphorylation	31/977	190/18800	1.37043e-08	5.12209e-07	3.63708e-07	LIF/CD74/NCF1/TNF/KIT/FGF7/IFNG/EREG/CD44/PDGFB/PTPRC/ERBB3/HGF/IL24/PLCG2/FYN/PECAM1/TGFB1/LILRA5/YES1/OSM/PTPN1/CLEC7A/KITLG/NOD2/CSF3/HCLS1/RIPK2/IL6/ITGA5/IL11	31	-4.13092
BP	GO:0050766	positive regulation of phagocytosis	18/977	71/18800	1.48824e-08	5.52326e-07	3.92194e-07	DOCK2/PTX3/TNF/IL15RA/IL2RG/SIRPB1/IFNG/PTPRC/PLCG2/FPR2/CCL2/FCN1/CLEC7A/NOD2/FCGR2B/FCER1G/RAB31/IL1B	18	-4.24264
BP	GO:0002440	production of molecular mediator of immune response	42/977	312/18800	1.506e-08	5.55008e-07	3.94098e-07	MAD2L2/CD74/JAK3/TNF/KIT/SLC7A5/SAMHD1/HLA-DPA1/TNFRSF4/HLA-DRA/NR4A3/PTPRC/CR1/IL1R1/PLCG2/FFAR2/IL4R/EPHB2/LAPTM5/TLR4/TGFB1/IGKC/NLRP3/BST2/IGLV6-57/BATF/UNG/IGLV1-44/CLEC7A/HLA-E/NOD2/FCGR2B/CCR2/TREM1/IL13RA2/IL6/TNFRSF1B/WNT5A/LILRB1/BCL6/IL1B/CD86	42	-5.55492
BP	GO:0050671	positive regulation of lymphocyte proliferation	26/977	141/18800	1.52857e-08	5.59413e-07	3.97227e-07	ADA/CD74/JAK3/HLA-DPA1/TNFRSF4/CORO1A/CD274/PTPRC/IL12RB1/GPR183/IL1A/CD38/EPHB2/AIF1/TLR4/HLA-E/TNFSF13B/CCR2/VAV3/HAVCR2/LILRB2/RIPK2/IL6/BCL6/IL1B/CD86	26	-4.31455
BP	GO:0008360	regulation of cell shape	27/977	151/18800	1.60954e-08	5.80978e-07	4.12539e-07	KDR/DNMBP/RHOG/DLC1/ITGB2/RASA1/KIT/PLEKHO1/TPM1/CORO1A/ARHGAP18/LST1/RAC2/FYN/PLXNC1/PLXND1/CCL2/SEMA4A/DLG1/SHROOM3/PDPN/FGD3/MSN/HCK/FGR/RHOH/RHOQ	27	-2.50185
BP	GO:0045580	regulation of T cell differentiation	27/977	151/18800	1.60954e-08	5.80978e-07	4.12539e-07	ADA/CD74/JAK3/PRDM1/HLA-DRA/IFNG/NRARP/CYP26B1/PTPRC/CR1/ADAM8/IL12RB1/RUNX3/IL4I1/IL4R/NFKBID/IRF1/NLRP3/IL7R/CCR2/LILRB2/HLX/RIPK2/MYB/BCL6/RHOH/CD86	27	-4.42635
BP	GO:0051250	negative regulation of lymphocyte activation	28/977	161/18800	1.6481e-08	5.90848e-07	4.19548e-07	CD74/JAK3/TYROBP/NRARP/CD274/LST1/CR1/RUNX3/IL4I1/IL4R/LAPTM5/DLG1/IRF1/SAMSN1/FCGR2B/PAWR/HAVCR2/LILRB2/HLX/FGR/CEBPB/LILRB1/MNDA/BCL6/INHBA/IDO1/CD86/TNFAIP3	28	-4.15761
BP	GO:0030888	regulation of B cell proliferation	17/977	64/18800	1.74795e-08	6.21256e-07	4.4114e-07	AHR/ADA/CD74/TYROBP/IKZF3/TNFRSF4/PTPRC/GPR183/CD38/EPHB2/TLR4/FCGR2B/PAWR/TNFSF13B/VAV3/MNDA/BCL6	17	-2.66789
BP	GO:0018108	peptidyl-tyrosine phosphorylation	47/977	373/18800	1.75649e-08	6.21256e-07	4.4114e-07	LIF/KDR/EPHB3/MAP2K6/PDGFRA/CD74/JAK3/NCF1/ITGB2/TNF/KIT/FRK/FGF7/IFNG/EREG/CD44/PDGFB/PTPRC/ERBB3/HGF/IL24/PLCG2/FYN/CAV1/PECAM1/EPHB2/TGFB1/LILRA5/YES1/SH2B3/OSM/THY1/PTPN1/SAMSN1/CLEC7A/KITLG/NOD2/CSF3/HCK/HCLS1/FGR/RIPK2/IL6/ITGA5/IL11/SH3BP5/SOCS3	47	-4.52181
BP	GO:0002269	leukocyte activation involved in inflammatory response	15/977	50/18800	1.98669e-08	6.97581e-07	4.95336e-07	SNCA/ITGB2/TNF/TYROBP/IFNG/PTPRC/TLR2/AIF1/FPR2/TLR6/CST7/LRRK2/C5AR1/ITGAM/IL6	15	-3.87298
BP	GO:0032642	regulation of chemokine production	21/977	97/18800	1.99876e-08	6.97581e-07	4.95336e-07	CD74/TNF/MEFV/IFNG/IL17RA/IL33/TWIST1/FFAR2/IL4R/TLR2/CXCL6/AIF1/TLR4/CLEC7A/NOD2/DEFB124/HAVCR2/RIPK2/IL6/WNT5A/IL1B	21	-4.14614
BP	GO:0032946	positive regulation of mononuclear cell proliferation	26/977	143/18800	2.07023e-08	7.17771e-07	5.09673e-07	ADA/CD74/JAK3/HLA-DPA1/TNFRSF4/CORO1A/CD274/PTPRC/IL12RB1/GPR183/IL1A/CD38/EPHB2/AIF1/TLR4/HLA-E/TNFSF13B/CCR2/VAV3/HAVCR2/LILRB2/RIPK2/IL6/BCL6/IL1B/CD86	26	-4.31455
BP	GO:0018212	peptidyl-tyrosine modification	47/977	376/18800	2.25871e-08	7.78001e-07	5.52441e-07	LIF/KDR/EPHB3/MAP2K6/PDGFRA/CD74/JAK3/NCF1/ITGB2/TNF/KIT/FRK/FGF7/IFNG/EREG/CD44/PDGFB/PTPRC/ERBB3/HGF/IL24/PLCG2/FYN/CAV1/PECAM1/EPHB2/TGFB1/LILRA5/YES1/SH2B3/OSM/THY1/PTPN1/SAMSN1/CLEC7A/KITLG/NOD2/CSF3/HCK/HCLS1/FGR/RIPK2/IL6/ITGA5/IL11/SH3BP5/SOCS3	47	-4.52181
BP	GO:0045621	positive regulation of lymphocyte differentiation	22/977	107/18800	2.51139e-08	8.59417e-07	6.10252e-07	ADA/CD74/IL15RA/HLA-DRA/IFNG/PTPRC/CR1/ADAM8/IL12RB1/RUNX3/IL4I1/IL4R/NFKBID/NLRP3/IL7R/LILRB2/HLX/RIPK2/MYB/BCL6/RHOH/CD86	22	-4.26401
BP	GO:0043367	CD4-positive, alpha-beta T cell differentiation	19/977	82/18800	2.9241e-08	9.94194e-07	7.05954e-07	JAK3/HLA-DRA/IFNG/IL12RB1/RUNX3/GPR183/PTGER4/IL4R/NFKBID/CTSL/SEMA4A/NLRP3/BATF/HLX/RIPK2/IL6/MYB/BCL6/CD86	19	-3.44124
BP	GO:0072503	cellular divalent inorganic cation homeostasis	56/977	494/18800	3.39388e-08	1.14652e-06	8.1412e-07	CCR5/PDGFRA/CAV2/CYSLTR1/S1PR1/JAK3/SNCA/FPR3/PRKCB/LRP6/SLC39A5/HERPUD1/CORO1A/CCL8/PTPRC/CXCL9/CXCR4/EDNRB/P2RX7/FGF2/PLCG2/CAMK2D/FYN/CAV1/P2RY8/S100A8/PTGER4/PROK2/XK/CD38/AFG3L2/PDZD8/FPR2/EDNRA/TMTC4/GPR65/S100A9/THY1/CXCR2/P2RY6/CXCL10/TRPV2/CCR1/S1PR3/PTGFR/ATP2C2/CCR2/C5AR1/CXCL11/S1PR4/CEMIP/JPH1/WNT5A/FPR1/CXCR1/STC1	56	-4.8107
BP	GO:0006874	cellular calcium ion homeostasis	53/977	456/18800	3.47126e-08	1.16519e-06	8.27377e-07	CCR5/PDGFRA/CAV2/CYSLTR1/S1PR1/JAK3/SNCA/FPR3/PRKCB/LRP6/HERPUD1/CORO1A/CCL8/PTPRC/CXCL9/CXCR4/EDNRB/P2RX7/FGF2/PLCG2/CAMK2D/FYN/CAV1/P2RY8/PTGER4/PROK2/XK/CD38/AFG3L2/PDZD8/FPR2/EDNRA/TMTC4/GPR65/THY1/CXCR2/P2RY6/CXCL10/TRPV2/CCR1/S1PR3/PTGFR/ATP2C2/CCR2/C5AR1/CXCL11/S1PR4/CEMIP/JPH1/WNT5A/FPR1/CXCR1/STC1	53	-4.80762
BP	GO:0071887	leukocyte apoptotic process	22/977	109/18800	3.57833e-08	1.19353e-06	8.475e-07	CCR5/ADA/CD74/JAK3/DOCK8/GIMAP8/CD274/PLEKHO2/ADAM8/P2RX7/PIK3CD/IRF7/CTSL/IL7R/KITLG/NOD2/HCLS1/IL6/WNT5A/LILRB1/BCL6/IDO1	22	-4.26401
BP	GO:0002294	CD4-positive, alpha-beta T cell differentiation involved in immune response	17/977	67/18800	3.68635e-08	1.22183e-06	8.67593e-07	JAK3/HLA-DRA/IFNG/IL12RB1/GPR183/PTGER4/IL4R/NFKBID/SEMA4A/NLRP3/BATF/HLX/RIPK2/IL6/MYB/BCL6/CD86	17	-3.15296
BP	GO:0007596	blood coagulation	33/977	221/18800	4.38763e-08	1.44517e-06	1.02618e-06	GNAQ/PDGFRA/F5/SERPINB2/WAS/PDGFB/FERMT3/PLEK/HPS5/VWF/EMILIN2/PLCG2/FAP/CAV1/ENTPD1/FOXA2/SERPING1/DGKH/EPHB2/TLR4/SH2B3/PDPN/COL3A1/TFPI/SELP/FCER1G/VAV3/THBD/IL6/VAV1/SERPINE1/PLAU/TFPI2	33	-4.00379
BP	GO:0002287	alpha-beta T cell activation involved in immune response	17/977	68/18800	4.6794e-08	1.51291e-06	1.07428e-06	JAK3/HLA-DRA/IFNG/IL12RB1/GPR183/PTGER4/IL4R/NFKBID/SEMA4A/NLRP3/BATF/HLX/RIPK2/IL6/MYB/BCL6/CD86	17	-3.15296
BP	GO:0002293	alpha-beta T cell differentiation involved in immune response	17/977	68/18800	4.6794e-08	1.51291e-06	1.07428e-06	JAK3/HLA-DRA/IFNG/IL12RB1/GPR183/PTGER4/IL4R/NFKBID/SEMA4A/NLRP3/BATF/HLX/RIPK2/IL6/MYB/BCL6/CD86	17	-3.15296
BP	GO:0002720	positive regulation of cytokine production involved in immune response	17/977	68/18800	4.6794e-08	1.51291e-06	1.07428e-06	CD74/KIT/SLC7A5/NR4A3/IL1R1/PLCG2/FFAR2/LAPTM5/TLR4/NLRP3/CLEC7A/HLA-E/NOD2/IL6/WNT5A/LILRB1/IL1B	17	-3.63803
BP	GO:0007204	positive regulation of cytosolic calcium ion concentration	42/977	325/18800	4.92378e-08	1.58222e-06	1.12349e-06	CCR5/PDGFRA/CYSLTR1/S1PR1/JAK3/SNCA/FPR3/LRP6/CORO1A/PTPRC/CXCL9/CXCR4/EDNRB/P2RX7/FGF2/PLCG2/CAMK2D/FYN/CAV1/P2RY8/PTGER4/PROK2/CD38/FPR2/EDNRA/GPR65/THY1/CXCR2/P2RY6/CXCL10/TRPV2/CCR1/S1PR3/PTGFR/CCR2/C5AR1/CXCL11/S1PR4/CEMIP/JPH1/FPR1/CXCR1	42	-5.24631
BP	GO:0070486	leukocyte aggregation	8/977	13/18800	5.27077e-08	1.68345e-06	1.19538e-06	STK10/NR4A3/CD44/RAC2/S100A8/S100A9/MSN/IL1B	8	-2.82843
BP	GO:0002833	positive regulation of response to biotic stimulus	29/977	180/18800	5.32103e-08	1.68927e-06	1.19951e-06	NLRC4/TYROBP/POLR3B/CD180/EREG/CD274/ADAM8/EMILIN2/PLCG2/FYN/FFAR2/FPR2/TLR4/IRF7/IFI16/FCN1/LY96/CLEC7A/HLA-E/NOD2/TLR8/HCK/GBP5/HAVCR2/LILRA2/VAV1/WNT5A/MNDA/AIM2	29	-5.01377
BP	GO:2000106	regulation of leukocyte apoptotic process	19/977	85/18800	5.44292e-08	1.71762e-06	1.21964e-06	CCR5/ADA/CD74/JAK3/DOCK8/GIMAP8/CD274/ADAM8/P2RX7/PIK3CD/IRF7/IL7R/KITLG/NOD2/HCLS1/WNT5A/LILRB1/BCL6/IDO1	19	-3.90007
BP	GO:0045089	positive regulation of innate immune response	25/977	140/18800	5.58753e-08	1.75276e-06	1.24459e-06	NLRC4/TYROBP/POLR3B/EREG/ADAM8/PLCG2/FYN/FFAR2/FPR2/TLR4/IRF7/IFI16/FCN1/CLEC7A/HLA-E/NOD2/TLR8/HCK/GBP5/HAVCR2/LILRA2/VAV1/WNT5A/MNDA/AIM2	25	-4.6
BP	GO:0006022	aminoglycan metabolic process	24/977	131/18800	6.18289e-08	1.92804e-06	1.36905e-06	CHI3L2/HS3ST3A1/LYVE1/PXYLP1/CD44/PDGFB/EDNRB/GLCE/FGF2/DSE/CSGALNACT1/EDNRA/TGFB1/UGDH/CHST11/TNFAIP6/HS3ST3B1/DCN/CHST2/CHST15/CEMIP/IL1B/CHI3L1/CHSY1	24	-3.67423
BP	GO:0002673	regulation of acute inflammatory response	14/977	47/18800	6.52966e-08	2.02419e-06	1.43733e-06	OSMR/TNF/PTGES/ADAM8/EDNRB/FFAR2/OSM/NLRP3/HLA-E/FCGR2B/ALOX5AP/IL6/IL1B/PTGS2	14	-3.74166
BP	GO:0050920	regulation of chemotaxis	33/977	225/18800	6.80729e-08	2.09591e-06	1.48826e-06	KDR/PDGFRA/S1PR1/CD74/PLA2G7/DAPK2/JAM3/PRKD2/GPSM3/PDGFB/SEMA3C/CXCR4/FGF2/RAC2/GPR183/AIF1/FPR2/TGFB1/CCL2/SEMA4A/TNFAIP6/CXCL10/CCR1/NOD2/CCR2/CXCL8/DEFB124/DUSP1/C5AR1/CCL4/IL6/SERPINE1/WNT5A	33	-4.7001
BP	GO:0022604	regulation of cell morphogenesis	40/977	305/18800	6.84055e-08	2.09591e-06	1.48826e-06	KDR/DNMBP/RHOG/KANK1/DLC1/ARPIN/ITGB2/RASA1/SH3D19/KIT/FITM2/PLEKHO1/TPM1/CORO1A/CD44/ARHGAP18/LST1/SPARC/CXCR4/CPNE5/RAC2/FYN/PLXNC1/EPHB2/PLXND1/PDZD8/CCL2/SEMA4A/DLG1/SHROOM3/PDPN/FGD3/MSN/HCK/FGR/WNT5A/RHOH/GBP1/PREX1/RHOQ	40	-2.21359
BP	GO:0002444	myeloid leukocyte mediated immunity	21/977	104/18800	7.23143e-08	2.20287e-06	1.56421e-06	ITGB2/KIT/TYROBP/IGHG1/NR4A3/RAC2/PIK3CD/MILR1/IL4R/CXCL6/SNX4/LAT2/HLA-E/FCGR2B/CCR2/TREM1/IL13RA2/FGR/ITGAM/IL6/PTAFR	21	-3.7097
BP	GO:0050817	coagulation	33/977	226/18800	7.58278e-08	2.29662e-06	1.63078e-06	GNAQ/PDGFRA/F5/SERPINB2/WAS/PDGFB/FERMT3/PLEK/HPS5/VWF/EMILIN2/PLCG2/FAP/CAV1/ENTPD1/FOXA2/SERPING1/DGKH/EPHB2/TLR4/SH2B3/PDPN/COL3A1/TFPI/SELP/FCER1G/VAV3/THBD/IL6/VAV1/SERPINE1/PLAU/TFPI2	33	-4.00379
BP	GO:0046634	regulation of alpha-beta T cell activation	21/977	105/18800	8.60283e-08	2.59068e-06	1.83958e-06	ADA/JAK3/PRDM1/HLA-DRA/IFNG/CD274/PTPRC/IL12RB1/RUNX3/IL4R/NFKBID/IRF1/NLRP3/HLA-E/CCR2/HLX/RIPK2/MYB/LILRB1/BCL6/CD86	21	-4.14614
BP	GO:0051480	regulation of cytosolic calcium ion concentration	44/977	356/18800	8.82758e-08	2.64326e-06	1.87692e-06	CCR5/PDGFRA/CAV2/CYSLTR1/S1PR1/JAK3/SNCA/FPR3/LRP6/CORO1A/PTPRC/CXCL9/CXCR4/EDNRB/P2RX7/FGF2/PLCG2/CAMK2D/FYN/CAV1/P2RY8/PTGER4/PROK2/CD38/FPR2/EDNRA/GPR65/THY1/CXCR2/P2RY6/CXCL10/TRPV2/CCR1/S1PR3/PTGFR/CCR2/C5AR1/CXCL11/S1PR4/CEMIP/JPH1/WNT5A/FPR1/CXCR1	44	-5.4272
BP	GO:0042129	regulation of T cell proliferation	28/977	174/18800	9.23739e-08	2.75034e-06	1.95295e-06	JAK3/HLA-DPA1/CORO1A/TNFSF8/CD274/PTPRC/CR1/IL12RB1/RAC2/IL4I1/IL1A/AIF1/DLG1/IRF1/HLA-E/PAWR/TNFSF13B/CCR2/HAVCR2/LILRB2/RIPK2/IL6/TNFRSF1B/CEBPB/LILRB1/IDO1/IL1B/CD86	28	-4.53557
BP	GO:0070371	ERK1 and ERK2 cascade	42/977	335/18800	1.16191e-07	3.40369e-06	2.41688e-06	LIF/KDR/PDGFRA/CD74/AKAP12/PRKD2/TNF/DUSP4/CD44/PDGFB/CCL8/PTPRC/FGF2/GCG/DAB2IP/GPR183/IL1A/PTGER4/EPHB2/NDRG2/FPR2/TLR4/RPS6KA6/TGFB1/CCL2/DLG1/PTPN1/P2RY6/CCR1/NOD2/ZFP36L1/C5AR1/CCL4/HAVCR2/RIPK2/CFLAR/PDE8A/IL1B/GBP1/CHI3L1/GNAI2/ICAM1	42	-4.01189
BP	GO:0030574	collagen catabolic process	13/977	42/18800	1.16282e-07	3.40369e-06	2.41688e-06	KLK6/MMP13/FAP/MMP1/MMP25/CTSB/MMP19/CTSK/MRC2/MMP9/CTSL/MMP2/MMP3	13	-3.60555
BP	GO:0070372	regulation of ERK1 and ERK2 cascade	40/977	311/18800	1.1656e-07	3.40369e-06	2.41688e-06	LIF/KDR/PDGFRA/CD74/AKAP12/PRKD2/TNF/DUSP4/CD44/PDGFB/CCL8/PTPRC/FGF2/GCG/DAB2IP/GPR183/IL1A/EPHB2/NDRG2/FPR2/TLR4/RPS6KA6/TGFB1/CCL2/DLG1/PTPN1/P2RY6/CCR1/NOD2/C5AR1/CCL4/HAVCR2/RIPK2/CFLAR/PDE8A/IL1B/GBP1/CHI3L1/GNAI2/ICAM1	40	-4.11096
BP	GO:0045637	regulation of myeloid cell differentiation	31/977	208/18800	1.16901e-07	3.40369e-06	2.41688e-06	LIF/CD74/LILRB3/CUL4A/TNF/TYROBP/MAFB/IFNG/ESRRA/STAT1/GPR137B/FBN1/ISG15/TLR4/IRF7/TGFB1/TNFAIP6/EVI2B/ZFP36/KITLG/RASSF2/CCR1/CSF3R/ZFP36L1/CSF3/HCLS1/CEBPB/LILRB1/NFKBIA/INHBA/PPARGC1B	31	-4.13092
BP	GO:0032609	interferon-gamma production	22/977	117/18800	1.35045e-07	3.88901e-06	2.7615e-06	TNF/SLC7A5/HLA-DPA1/CD274/CR1/IL1R1/IL12RB1/LAPTM5/ISG15/TLR4/CLEC7A/NOD2/CCR2/TLR8/HAVCR2/CD14/RIPK2/WNT5A/LILRB1/PDE4B/INHBA/IL1B	22	-4.69042
BP	GO:0032649	regulation of interferon-gamma production	22/977	117/18800	1.35045e-07	3.88901e-06	2.7615e-06	TNF/SLC7A5/HLA-DPA1/CD274/CR1/IL1R1/IL12RB1/LAPTM5/ISG15/TLR4/CLEC7A/NOD2/CCR2/TLR8/HAVCR2/CD14/RIPK2/WNT5A/LILRB1/PDE4B/INHBA/IL1B	22	-4.69042
BP	GO:0042093	T-helper cell differentiation	16/977	65/18800	1.46561e-07	4.19769e-06	2.98069e-06	JAK3/HLA-DRA/IL12RB1/GPR183/PTGER4/IL4R/NFKBID/SEMA4A/NLRP3/BATF/HLX/RIPK2/IL6/MYB/BCL6/CD86	16	-3
BP	GO:0051928	positive regulation of calcium ion transport	22/977	119/18800	1.84434e-07	5.25388e-06	3.73066e-06	JAK3/SNCA/PDGFB/CXCL9/P2RX7/GCG/PLCG2/HOMER1/CAV1/CCL2/LILRA5/THY1/P2RY6/CXCL10/TRPV2/CCR1/ATP2C2/CCL4/LILRA2/CXCL11/CEMIP/STC1	22	-3.83761
BP	GO:0019722	calcium-mediated signaling	30/977	202/18800	2.01661e-07	5.71372e-06	4.05718e-06	KDR/CCR5/ADA/MCTP1/TNF/PLEK/PTPRC/CXCR4/EDNRB/ERBB3/P2RX7/PLCG2/CAMK2D/FPR2/CXCR2/CLEC7A/LAT2/SELE/SELP/LRRK2/CCR1/PTGFR/NR5A2/CCR2/CXCL8/CCL4/PRKAA1/PPP1R9A/GBP1/CXCR1	30	-3.65148
BP	GO:0030203	glycosaminoglycan metabolic process	22/977	120/18800	2.14925e-07	6.05699e-06	4.30093e-06	HS3ST3A1/LYVE1/PXYLP1/CD44/PDGFB/EDNRB/GLCE/FGF2/DSE/CSGALNACT1/EDNRA/TGFB1/UGDH/CHST11/TNFAIP6/HS3ST3B1/DCN/CHST2/CHST15/CEMIP/IL1B/CHSY1	22	-3.41121
BP	GO:0050921	positive regulation of chemotaxis	24/977	140/18800	2.27159e-07	6.3677e-06	4.52156e-06	KDR/S1PR1/CD74/PLA2G7/DAPK2/PRKD2/GPSM3/PDGFB/CXCR4/FGF2/RAC2/AIF1/FPR2/TGFB1/CXCL10/CCR1/CCR2/CXCL8/DEFB124/C5AR1/CCL4/IL6/SERPINE1/WNT5A	24	-4.08248
BP	GO:0032677	regulation of interleukin-8 production	20/977	102/18800	2.44425e-07	6.77957e-06	4.81401e-06	CD74/PRKD2/TNF/PTPRC/FFAR2/TLR2/TLR4/TLR6/FCN1/CLEC7A/NOD2/TLR8/LILRA2/CD14/IL6/SERPINE1/WNT5A/IL1B/TLR1/CHI3L1	20	-4.47214
BP	GO:0035710	CD4-positive, alpha-beta T cell activation	20/977	102/18800	2.44425e-07	6.77957e-06	4.81401e-06	JAK3/HLA-DRA/IFNG/CD274/IL12RB1/RUNX3/GPR183/PTGER4/IL4R/NFKBID/CTSL/SEMA4A/NLRP3/BATF/HLX/RIPK2/IL6/MYB/BCL6/CD86	20	-3.57771
BP	GO:0045765	regulation of angiogenesis	42/977	345/18800	2.62745e-07	7.24956e-06	5.14774e-06	KDR/CYSLTR1/CYP1B1/PRKD2/TNF/GAB1/NINJ1/PRKCB/DDAH1/CYBB/THBS2/TWIST1/SPARC/CXCR4/STAT1/HGF/RGCC/FGF2/EMILIN2/EMP2/DAB2IP/PIK3CD/IL1A/GATA6/PLXND1/COL4A2/SEMA4A/ITGAX/SLC12A2/ERAP1/CXCL10/DCN/CCR2/CXCL8/C5AR1/IL6/SERPINE1/WNT5A/IL1B/ITGA5/CHI3L1/TNFAIP3	42	-4.32049
BP	GO:0043299	leukocyte degranulation	17/977	76/18800	2.68621e-07	7.3731e-06	5.23547e-06	ITGB2/KIT/CORO1A/NR4A3/RAC2/PIK3CD/MILR1/IL4R/SNX4/LAT2/FCGR2B/CCR2/HCK/IL13RA2/FGR/ITGAM/PTAFR	17	-3.15296
BP	GO:1902622	regulation of neutrophil migration	13/977	45/18800	2.87648e-07	7.84279e-06	5.56898e-06	CD74/DAPK2/RHOG/JAM3/IL1R1/ADAM8/RAC2/IL1A/TNFAIP6/NOD2/CXCL8/C5AR1/RHOH	13	-3.05085
BP	GO:0032637	interleukin-8 production	20/977	103/18800	2.8871e-07	7.84279e-06	5.56898e-06	CD74/PRKD2/TNF/PTPRC/FFAR2/TLR2/TLR4/TLR6/FCN1/CLEC7A/NOD2/TLR8/LILRA2/CD14/IL6/SERPINE1/WNT5A/IL1B/TLR1/CHI3L1	20	-4.47214
BP	GO:0007259	receptor signaling pathway via JAK-STAT	27/977	173/18800	2.95284e-07	7.98025e-06	5.66659e-06	LIF/STAT5A/JAK3/STAT4/CYP1B1/TNF/KIT/IFNG/PTPRC/STAT2/STAT1/IL24/FYN/CAV1/IFNAR1/EPHB2/IFNAR2/CCL2/SH2B3/OSM/IL7R/IL10RA/CCR2/HCLS1/IL6/CSF2RB/SOCS3	27	-4.42635
BP	GO:0097696	receptor signaling pathway via STAT	28/977	184/18800	3.0617e-07	8.23221e-06	5.8455e-06	LIF/STAT5A/JAK3/STAT4/CYP1B1/TNF/KIT/IFNG/PTPRC/STAT2/STAT1/IL24/FYN/CAV1/IFNAR1/EPHB2/IFNAR2/TGFB1/CCL2/SH2B3/OSM/IL7R/IL10RA/CCR2/HCLS1/IL6/CSF2RB/SOCS3	28	-4.53557
BP	GO:0032729	positive regulation of interferon-gamma production	17/977	77/18800	3.28221e-07	8.78032e-06	6.2347e-06	TNF/SLC7A5/HLA-DPA1/IL1R1/IL12RB1/ISG15/TLR4/CLEC7A/CCR2/TLR8/HAVCR2/CD14/RIPK2/WNT5A/LILRB1/PDE4B/IL1B	17	-4.12311
BP	GO:0048771	tissue remodeling	27/977	174/18800	3.32554e-07	8.8513e-06	6.28511e-06	LIF/S1PR1/TNFRSF11B/SPP1/SEMA3C/HOXA3/ADAM8/TMEM119/P2RX7/EPAS1/CAV1/GPR137B/CTSK/IL1A/CD38/IGFBP5/EDNRA/TGFB1/MMP2/CTHRC1/RASSF2/SNX10/CCR2/IL6/TIMP1/PPARGC1B/TNFAIP3	27	-4.04145
BP	GO:0002224	toll-like receptor signaling pathway	22/977	123/18800	3.36409e-07	8.90892e-06	6.32602e-06	TNF/NINJ1/PIK3AP1/PLCG2/DAB2IP/CAV1/TLR2/IRAK2/TLR4/IRF7/TLR6/IRF1/LY96/NOD2/TLR8/HAVCR2/LILRA2/CD14/RIPK2/NFKBIA/TLR1/TNFAIP3	22	-4.26401
BP	GO:0051092	positive regulation of NF-kappaB transcription factor activity	25/977	154/18800	3.76065e-07	9.90932e-06	7.03638e-06	PRKD2/TNF/NLRC4/PRKCB/TRIM22/ADAM8/IL18RAP/PLCG2/CAV1/S100A8/TLR2/IRAK2/TLR4/TLR6/TRAF1/S100A9/S100A12/NLRP3/CLEC7A/NOD2/RIPK2/CFLAR/WNT5A/IL1B/AIM2	25	-5
BP	GO:0002691	regulation of cellular extravasation	12/977	39/18800	3.85139e-07	1.00625e-05	7.14517e-06	JAM3/LYVE1/IL1R1/ADAM8/PTGER4/THY1/SELE/SELP/CCR2/CHST2/PTAFR/ICAM1	12	-2.88675
BP	GO:0002688	regulation of leukocyte chemotaxis	22/977	124/18800	3.89214e-07	1.00625e-05	7.14517e-06	CD74/PLA2G7/DAPK2/JAM3/GPSM3/RAC2/AIF1/FPR2/CCL2/TNFAIP6/CXCL10/CCR1/NOD2/CCR2/CXCL8/DEFB124/DUSP1/C5AR1/CCL4/IL6/SERPINE1/WNT5A	22	-3.83761
BP	GO:0046683	response to organophosphorus	22/977	124/18800	3.89214e-07	1.00625e-05	7.14517e-06	AHR/SSH1/COL1A1/CYP1B1/AQP9/KCNQ1/CFTR/PANX1/STAT1/P2RX7/MMP19/GATA6/IGFBP5/P2RY6/AKAP9/ZFP36L1/THBD/PTAFR/IL1B/PTGS2/PPARGC1B/STC1	22	-2.55841
BP	GO:0033135	regulation of peptidyl-serine phosphorylation	24/977	144/18800	3.89517e-07	1.00625e-05	7.14517e-06	LIF/MAD2L2/SNCA/DDIT4/PRKD2/TNF/FNIP2/IFNG/CD44/HGF/GCG/CAV1/TGFB1/OSM/AKAP9/RASSF2/CSF3/HCLS1/RIPK2/IL6/PRKAA1/WNT5A/IL11/PTGS2	24	-3.26599
BP	GO:0014074	response to purine-containing compound	23/977	134/18800	3.94619e-07	1.01446e-05	7.20343e-06	AHR/SSH1/COL1A1/CYP1B1/AQP9/KCNQ1/CFTR/PANX1/STAT1/P2RX7/MMP19/GATA6/IGFBP5/P2RY6/AKAP9/ZFP36L1/THBD/PRKAA1/PTAFR/IL1B/PTGS2/PPARGC1B/STC1	23	-2.29366
BP	GO:1901342	regulation of vasculature development	42/977	351/18800	4.20479e-07	1.07569e-05	7.63823e-06	KDR/CYSLTR1/CYP1B1/PRKD2/TNF/GAB1/NINJ1/PRKCB/DDAH1/CYBB/THBS2/TWIST1/SPARC/CXCR4/STAT1/HGF/RGCC/FGF2/EMILIN2/EMP2/DAB2IP/PIK3CD/IL1A/GATA6/PLXND1/COL4A2/SEMA4A/ITGAX/SLC12A2/ERAP1/CXCL10/DCN/CCR2/CXCL8/C5AR1/IL6/SERPINE1/WNT5A/IL1B/ITGA5/CHI3L1/TNFAIP3	42	-4.32049
BP	GO:1990868	response to chemokine	19/977	97/18800	4.94413e-07	1.25062e-05	8.88033e-06	CCR5/DOCK8/CCL8/CXCL9/CXCR4/CXCL6/CCL2/SH2B3/CXCR2/SLC12A2/CXCL10/CCR1/CCR2/CXCL8/DUSP1/CCL4/CXCL5/CXCL11/CXCR1	19	-3.90007
BP	GO:1990869	cellular response to chemokine	19/977	97/18800	4.94413e-07	1.25062e-05	8.88033e-06	CCR5/DOCK8/CCL8/CXCL9/CXCR4/CXCL6/CCL2/SH2B3/CXCR2/SLC12A2/CXCL10/CCR1/CCR2/CXCL8/DUSP1/CCL4/CXCL5/CXCL11/CXCR1	19	-3.90007
BP	GO:0002709	regulation of T cell mediated immunity	18/977	88/18800	5.01635e-07	1.25062e-05	8.88033e-06	AHR/WAS/HLA-DRA/PTPRC/IL1R1/P2RX7/IL12RB1/IL4I1/NLRP3/IL7R/HLA-E/NOD2/FCGR2B/CCR2/IL6/TNFRSF1B/LILRB1/IL1B	18	-4.24264
BP	GO:1903510	mucopolysaccharide metabolic process	18/977	88/18800	5.01635e-07	1.25062e-05	8.88033e-06	CD44/PDGFB/EDNRB/GLCE/FGF2/DSE/CSGALNACT1/EDNRA/TGFB1/UGDH/CHST11/TNFAIP6/DCN/CHST2/CHST15/CEMIP/IL1B/CHSY1	18	-3.29983
BP	GO:0043406	positive regulation of MAP kinase activity	21/977	116/18800	5.02661e-07	1.25062e-05	8.88033e-06	FZD10/MAP2K6/TNF/KIT/PDGFB/PTPRC/ADAM8/P2RX7/FGF2/DAB2IP/TLR4/TLR6/TGFB1/S100A12/PTPN1/KITLG/LRRK2/NOD2/WNT5A/IL1B/PIK3R5	21	-2.83683
BP	GO:0036230	granulocyte activation	13/977	47/18800	5.03094e-07	1.25062e-05	8.88033e-06	ITGB2/TNF/TYROBP/CXCL6/CXCR2/FCGR2B/FCER1G/CCR2/CXCL8/LILRA2/ITGAM/PTAFR/PREX1	13	-3.60555
BP	GO:0002675	positive regulation of acute inflammatory response	10/977	27/18800	5.15017e-07	1.27424e-05	9.04812e-06	OSMR/TNF/ADAM8/FFAR2/OSM/HLA-E/ALOX5AP/IL6/IL1B/PTGS2	10	-3.16228
BP	GO:0010863	positive regulation of phospholipase C activity	12/977	40/18800	5.24305e-07	1.29116e-05	9.16825e-06	GNAQ/ANG/PDGFRA/KIT/FGF2/EDNRA/P2RY6/SELE/C5AR1/S1PR4/PTAFR/CD86	12	-1.73205
BP	GO:2000379	positive regulation of reactive oxygen species metabolic process	16/977	71/18800	5.39775e-07	1.32308e-05	9.39486e-06	SNCA/CYP1B1/ITGB2/DCXR/TYROBP/GRB2/PDGFB/CLCN3/PLCG2/FPR2/TLR4/TLR6/TGFB1/CLEC7A/ITGAM/GNAI2	16	-3
BP	GO:0033138	positive regulation of peptidyl-serine phosphorylation	20/977	107/18800	5.49434e-07	1.34052e-05	9.5187e-06	LIF/MAD2L2/SNCA/PRKD2/TNF/FNIP2/IFNG/CD44/GCG/CAV1/TGFB1/OSM/AKAP9/CSF3/HCLS1/RIPK2/IL6/WNT5A/IL11/PTGS2	20	-3.1305
BP	GO:0032613	interleukin-10 production	15/977	63/18800	5.7127e-07	1.36845e-05	9.71705e-06	JAK3/TYROBP/CD274/HGF/PLCG2/TLR2/ISG15/TLR4/LILRA5/CLEC7A/NOD2/FCGR2B/IL6/LILRB1/IDO1	15	-3.87298
BP	GO:0032615	interleukin-12 production	15/977	63/18800	5.7127e-07	1.36845e-05	9.71705e-06	JAK3/MEFV/IFNG/PLCG2/LAPTM5/TLR2/TLR4/LILRA5/IRF1/CLEC7A/NOD2/TLR8/RIPK2/LILRB1/IDO1	15	-3.87298
BP	GO:0032653	regulation of interleukin-10 production	15/977	63/18800	5.7127e-07	1.36845e-05	9.71705e-06	JAK3/TYROBP/CD274/HGF/PLCG2/TLR2/ISG15/TLR4/LILRA5/CLEC7A/NOD2/FCGR2B/IL6/LILRB1/IDO1	15	-3.87298
BP	GO:0032655	regulation of interleukin-12 production	15/977	63/18800	5.7127e-07	1.36845e-05	9.71705e-06	JAK3/MEFV/IFNG/PLCG2/LAPTM5/TLR2/TLR4/LILRA5/IRF1/CLEC7A/NOD2/TLR8/RIPK2/LILRB1/IDO1	15	-3.87298
BP	GO:0071346	cellular response to interferon-gamma	21/977	118/18800	6.75111e-07	1.60988e-05	1.14314e-05	TNF/WAS/HLA-DPA1/IFNG/ZYX/CCL8/STAT1/IL12RB1/TLR2/AIF1/TLR4/CCL2/GBP4/IRF1/GBP2/HCK/GBP5/CCL4/WNT5A/GBP1/VIM	21	-4.58258
BP	GO:0042119	neutrophil activation	12/977	41/18800	7.06385e-07	1.66935e-05	1.18537e-05	ITGB2/TNF/TYROBP/CXCL6/CXCR2/FCGR2B/FCER1G/CXCL8/LILRA2/ITGAM/PTAFR/PREX1	12	-3.4641
BP	GO:0150077	regulation of neuroinflammatory response	12/977	41/18800	7.06385e-07	1.66935e-05	1.18537e-05	TNF/IL33/PTPRC/PLCG2/MMP9/CST7/MMP3/LRRK2/IL6/TNFRSF1B/IL1B/PTGS2	12	-3.4641
BP	GO:0045670	regulation of osteoclast differentiation	15/977	64/18800	7.10629e-07	1.67188e-05	1.18716e-05	LILRB3/TNF/TYROBP/MAFB/IFNG/ESRRA/GPR137B/FBN1/TLR4/TNFAIP6/RASSF2/CCR1/CEBPB/LILRB1/PPARGC1B	15	-2.84019
BP	GO:0048660	regulation of smooth muscle cell proliferation	26/977	170/18800	7.27854e-07	1.70479e-05	1.21054e-05	ANG/S1PR1/BMPR1A/CALCRL/TNF/TPM1/NR4A3/IFNG/EREG/PDGFB/NOX1/STAT1/FGF2/IGFBP5/MMP9/NDRG2/AIF1/TLR4/TGFB1/MMP2/P2RY6/IL6/PTAFR/PTGS2/GNAI2/TNFAIP3	26	-3.13786
BP	GO:0042100	B cell proliferation	19/977	100/18800	8.08311e-07	1.88487e-05	1.3384e-05	AHR/ADA/CD74/TYROBP/IKZF3/CD180/TNFRSF4/PTPRC/GPR183/CD38/EPHB2/TLR4/IL7R/FCGR2B/PAWR/TNFSF13B/VAV3/MNDA/BCL6	19	-2.9824
BP	GO:0070664	negative regulation of leukocyte proliferation	18/977	91/18800	8.45486e-07	1.96287e-05	1.39379e-05	TYROBP/CCL8/IL33/CD274/LST1/CR1/IL4I1/DLG1/FCGR2B/PAWR/HAVCR2/LILRB2/CEBPB/LILRB1/MNDA/IDO1/CD86/TNFAIP3	18	-3.29983
BP	GO:0002824	positive regulation of adaptive immune response based on somatic recombination of immune receptors built from immunoglobulin superfamily domains	20/977	110/18800	8.70492e-07	2.01206e-05	1.42872e-05	MAD2L2/ADA/TNF/HLA-DRA/CD274/PTPRC/IL1R1/P2RX7/IL12RB1/NFKBID/TGFB1/NLRP3/CLEC7A/HLA-E/NOD2/TNFSF13B/CCR2/RIPK2/IL6/IL1B	20	-4.47214
BP	GO:1901653	cellular response to peptide	42/977	361/18800	8.92914e-07	2.05462e-05	1.45893e-05	CAV2/STAT5A/JAK3/KANK1/CYP1B1/KLF3/TNF/GAB1/GRB2/CASP4/PRKCB/NR4A3/OSBPL8/ESRRA/STAT1/SLC29A2/DENND4C/FYN/CAV1/SH2B2/EPHB2/FBN1/FPR2/TLR4/EDNRA/TLR6/PTPN1/NOD2/PTPRE/FCGR2B/ZFP36L1/RAB31/RIPK2/C2CD5/CFLAR/PRKAA1/IL1B/VIM/GNAI2/ICAM1/SOCS3/RHOQ	42	-3.70328
BP	GO:0051924	regulation of calcium ion transport	33/977	251/18800	8.96701e-07	2.05462e-05	1.45893e-05	JAK3/SNCA/CORO1A/PDGFB/CXCL9/CXCR4/P2RX7/GCG/PLCG2/CAMK2D/HOMER1/FYN/CAV1/RGS4/CCL2/LILRA5/THY1/P2RY6/CXCL10/TRPV2/CCR1/ATP2C2/CCL4/LILRA2/LILRB2/CXCL11/CEMIP/JPH1/LILRB1/PDE4B/PTGS2/GNAI2/STC1	33	-4.35194
BP	GO:1900274	regulation of phospholipase C activity	12/977	42/18800	9.42426e-07	2.15004e-05	1.52669e-05	GNAQ/ANG/PDGFRA/KIT/FGF2/EDNRA/P2RY6/SELE/C5AR1/S1PR4/PTAFR/CD86	12	-1.73205
BP	GO:0007249	I-kappaB kinase/NF-kappaB signaling	36/977	288/18800	9.92178e-07	2.25378e-05	1.60036e-05	LGALS1/CD74/CARD8/PIM2/TNF/PPM1B/NDFIP2/PRKCB/TRIM22/EDNRB/STAT1/PLCG2/DAB2IP/FYN/ZDHHC13/IL1A/TLR2/IRAK2/TLR4/EDNRA/TLR6/S100A4/TRAF1/S100A12/BST2/CLEC7A/NOD2/TLR8/DEFB124/RIPK2/CFLAR/WNT5A/NFKBIA/IL1B/RHOH/TNFAIP3	36	-4.33333
BP	GO:0048659	smooth muscle cell proliferation	26/977	173/18800	1.02527e-06	2.31896e-05	1.64664e-05	ANG/S1PR1/BMPR1A/CALCRL/TNF/TPM1/NR4A3/IFNG/EREG/PDGFB/NOX1/STAT1/FGF2/IGFBP5/MMP9/NDRG2/AIF1/TLR4/TGFB1/MMP2/P2RY6/IL6/PTAFR/PTGS2/GNAI2/TNFAIP3	26	-3.13786
BP	GO:0043370	regulation of CD4-positive, alpha-beta T cell differentiation	13/977	50/18800	1.09753e-06	2.46127e-05	1.74769e-05	JAK3/HLA-DRA/IFNG/IL12RB1/RUNX3/IL4R/NFKBID/NLRP3/HLX/RIPK2/MYB/BCL6/CD86	13	-3.05085
BP	GO:2000107	negative regulation of leukocyte apoptotic process	13/977	50/18800	1.09753e-06	2.46127e-05	1.74769e-05	CCR5/ADA/CD74/JAK3/DOCK8/IRF7/IL7R/KITLG/NOD2/HCLS1/LILRB1/BCL6/IDO1	13	-3.05085
BP	GO:1902106	negative regulation of leukocyte differentiation	19/977	102/18800	1.10877e-06	2.46181e-05	1.74807e-05	CD74/LILRB3/JAK3/CUL4A/MAFB/NRARP/CR1/RUNX3/GPR137B/IL4R/FBN1/TLR4/TNFAIP6/IRF1/FCGR2B/HLX/LILRB1/BCL6/INHBA	19	-3.44124
BP	GO:0042742	defense response to bacterium	42/977	364/18800	1.11125e-06	2.46181e-05	1.74807e-05	ANG/TNF/RNF213/NLRC4/IGHG1/SEH1L/KRT6A/TNFSF8/P2RX7/EMILIN2/IGHM/S100A8/CLEC4E/TLR2/ISG15/CXCL6/FPR2/TLR4/TLR6/IGKC/GBP4/S100A9/S100A12/IGLL5/IL7R/GBP2/HLA-E/SELP/NOD2/CFP/FCER1G/IGLC1/DEFB124/TREM1/C5AR1/HAVCR2/FGR/OAS2/RIPK2/IL6/SERPINE1/CEBPB	42	-5.55492
BP	GO:0061082	myeloid leukocyte cytokine production	10/977	29/18800	1.11178e-06	2.46181e-05	1.74807e-05	CD74/KIT/NR4A3/PLCG2/LAPTM5/TLR4/TGFB1/WNT5A/LILRB1/BCL6	10	-2.52982
BP	GO:0030728	ovulation	9/977	23/18800	1.12456e-06	2.47967e-05	1.76076e-05	RGS2/EREG/MMP19/IL4R/MMP2/TNFAIP6/NRIP1/INHBA/PTGS2	9	-2.33333
BP	GO:0002456	T cell mediated immunity	20/977	112/18800	1.17122e-06	2.56113e-05	1.8186e-05	AHR/WAS/HLA-DRA/PTPRC/IL1R1/P2RX7/IL12RB1/EMP2/IL4I1/NLRP3/IL7R/HLA-E/NOD2/FCGR2B/CCR2/IL6/TNFRSF1B/LILRB1/IL1B/ICAM1	20	-4.02492
BP	GO:0002698	negative regulation of immune effector process	20/977	112/18800	1.17122e-06	2.56113e-05	1.8186e-05	AHR/JAK3/TNF/PTPRC/CR1/IL4I1/SERPING1/IL4R/TGFB1/BST2/IL7R/HLA-E/NOD2/FCGR2B/CCR2/IL13RA2/HAVCR2/HLX/LILRB1/BCL6	20	-4.47214
BP	GO:0043434	response to peptide hormone	45/977	404/18800	1.23294e-06	2.68496e-05	1.90653e-05	CAV2/STAT5A/HSD11B2/JAK3/STAT4/KANK1/COL1A1/CYP1B1/GAB1/GRB2/PRKCB/LRP6/CYBB/NR4A3/OSBPL8/EREG/KCNQ1/STAT2/ESRRA/EDNRB/STAT1/SLC29A2/DENND4C/CAV1/SH2B2/IGFBP5/FBN1/TLR2/EDNRA/BTG2/PTPN1/COL3A1/PTPRE/HADH/ZFP36L1/RAB31/C2CD5/CFLAR/PRKAA1/IL1B/TIMP1/PTGS2/GNAI2/SOCS3/RHOQ	45	-3.42864
BP	GO:0042554	superoxide anion generation	12/977	43/18800	1.24577e-06	2.70173e-05	1.91844e-05	NCF1/ITGB2/TYROBP/CYBB/NOX1/FPR2/TGFB1/CLEC7A/NCF4/NCF2/ITGAM/GNAI2	12	-2.88675
BP	GO:0070374	positive regulation of ERK1 and ERK2 cascade	30/977	220/18800	1.29303e-06	2.79273e-05	1.98305e-05	KDR/PDGFRA/CD74/AKAP12/PRKD2/TNF/CD44/PDGFB/CCL8/PTPRC/FGF2/GCG/GPR183/IL1A/FPR2/TLR4/TGFB1/CCL2/P2RY6/CCR1/NOD2/C5AR1/CCL4/HAVCR2/RIPK2/CFLAR/PDE8A/CHI3L1/GNAI2/ICAM1	30	-4.74693
BP	GO:0002704	negative regulation of leukocyte mediated immunity	15/977	67/18800	1.3308e-06	2.83939e-05	2.01619e-05	AHR/JAK3/PTPRC/CR1/IL4I1/BST2/IL7R/HLA-E/NOD2/FCGR2B/CCR2/IL13RA2/HAVCR2/LILRB1/BCL6	15	-3.87298
BP	GO:0046637	regulation of alpha-beta T cell differentiation	15/977	67/18800	1.3308e-06	2.83939e-05	2.01619e-05	ADA/JAK3/PRDM1/HLA-DRA/IFNG/IL12RB1/RUNX3/IL4R/NFKBID/NLRP3/HLX/RIPK2/MYB/BCL6/CD86	15	-3.35659
BP	GO:0072678	T cell migration	15/977	67/18800	1.3308e-06	2.83939e-05	2.01619e-05	S1PR1/ITGAL/DOCK8/ADAM8/PIK3CD/GPR183/AIF1/CCL2/SLC12A2/CXCL10/CCR2/MSN/CXCL11/WNT5A/ICAM1	15	-3.35659
BP	GO:0061041	regulation of wound healing	22/977	133/18800	1.34276e-06	2.85337e-05	2.02611e-05	AJAP1/PDGFRA/OCLN/KANK1/TNF/SERPINB2/PDGFB/CXCR4/FGF2/FAP/CAV1/FOXA2/SERPING1/EPHB2/SH2B3/SLC12A2/TFPI/CLEC7A/THBD/SERPINE1/PLAU/TNFAIP3	22	-2.55841
BP	GO:0002526	acute inflammatory response	20/977	113/18800	1.35462e-06	2.86701e-05	2.0358e-05	OSMR/TNF/IGHG1/PTGES/ADAM8/PRCP/EDNRB/FFAR2/S100A8/IL1A/OSM/NLRP3/HLA-E/FCGR2B/TREM1/ALOX5AP/IL6/CEBPB/IL1B/PTGS2	20	-4.47214
BP	GO:0031348	negative regulation of defense response	34/977	268/18800	1.4064e-06	2.9647e-05	2.10516e-05	ADA/SIGLEC10/CALCRL/MEFV/PPM1B/RHBDF2/SAMHD1/PTPRC/STAT2/CR1/HGF/FYN/HTRA1/PTGER4/SERPING1/ISG15/FPR2/YES1/IFI16/TNFAIP6/NLRP3/ZFP36/CST7/HLA-E/NOD2/SEC14L1/FCGR2B/HCK/HAVCR2/FGR/TNFRSF1B/LILRB1/SOCS3/TNFAIP3	34	-4.80196
BP	GO:0002693	positive regulation of cellular extravasation	8/977	18/18800	1.41868e-06	2.97867e-05	2.11508e-05	JAM3/LYVE1/IL1R1/ADAM8/THY1/CCR2/PTAFR/ICAM1	8	-2.82843
BP	GO:0022408	negative regulation of cell-cell adhesion	28/977	199/18800	1.54592e-06	3.23293e-05	2.29563e-05	MAD2L2/NOTCH4/CD74/JAK3/NRARP/CD274/CR1/RGCC/RUNX3/IL4I1/FXYD5/IL4R/LAPTM5/TGFB1/IL1RN/DLG1/SH2B3/IRF1/FCGR2B/PAWR/HAVCR2/LILRB2/HLX/CEBPB/LILRB1/BCL6/IDO1/CD86	28	-4.15761
BP	GO:0038094	Fc-gamma receptor signaling pathway	10/977	30/18800	1.59023e-06	3.31245e-05	2.3521e-05	PTPRC/FYN/CLEC4E/YES1/FCGR2B/FCER1G/HCK/VAV3/FGR/VAV1	10	-1.89737
BP	GO:0042092	type 2 immune response	11/977	37/18800	1.7334e-06	3.59646e-05	2.55377e-05	CD74/IL4R/NLRP3/BATF/NOD2/CCR2/HLX/IL6/BCL6/IDO1/CD86	11	-3.31662
BP	GO:0038093	Fc receptor signaling pathway	13/977	52/18800	1.78289e-06	3.68464e-05	2.61638e-05	KIT/NR4A3/PTPRC/PLCG2/FYN/CLEC4E/YES1/FCGR2B/FCER1G/HCK/VAV3/FGR/VAV1	13	-1.94145
BP	GO:0050868	negative regulation of T cell activation	21/977	125/18800	1.79338e-06	3.69185e-05	2.6215e-05	CD74/JAK3/NRARP/CD274/CR1/RUNX3/IL4I1/IL4R/LAPTM5/DLG1/IRF1/FCGR2B/PAWR/HAVCR2/LILRB2/HLX/CEBPB/LILRB1/BCL6/IDO1/CD86	21	-3.27327
BP	GO:0002821	positive regulation of adaptive immune response	20/977	115/18800	1.80197e-06	3.6951e-05	2.6238e-05	MAD2L2/ADA/TNF/HLA-DRA/CD274/PTPRC/IL1R1/P2RX7/IL12RB1/NFKBID/TGFB1/NLRP3/CLEC7A/HLA-E/NOD2/TNFSF13B/CCR2/RIPK2/IL6/IL1B	20	-4.47214
BP	GO:0030316	osteoclast differentiation	18/977	96/18800	1.91487e-06	3.91139e-05	2.77738e-05	LILRB3/FAM20C/TNF/TYROBP/MAFB/IFNG/ESRRA/GPR137B/GPR183/FBN1/TLR4/TNFAIP6/RASSF2/CCR1/SNX10/CEBPB/LILRB1/PPARGC1B	18	-3.29983
BP	GO:0030856	regulation of epithelial cell differentiation	24/977	157/18800	1.94319e-06	3.95391e-05	2.80758e-05	NCOA3/AJAP1/LIF/NOTCH4/WWTR1/PROM1/ATOH1/TNF/IFNG/CYP27B1/STAT1/FGF2/KLF7/CAV1/ESRP1/IL1A/OVOL2/MMP9/ZFP36/S1PR3/ZFP36L1/SERPINE1/CEBPB/IL1B	24	-3.26599
BP	GO:0046635	positive regulation of alpha-beta T cell activation	15/977	69/18800	1.97914e-06	4.00177e-05	2.84157e-05	ADA/HLA-DRA/IFNG/PTPRC/IL12RB1/RUNX3/IL4R/NFKBID/NLRP3/HLA-E/CCR2/HLX/RIPK2/MYB/CD86	15	-3.35659
BP	GO:0061448	connective tissue development	33/977	260/18800	1.9819e-06	4.00177e-05	2.84157e-05	SNAI1/BMPR1A/COL1A1/ACAT1/TAPT1/CD44/PDGFB/MMP13/HOXA3/MGP/ESRRA/FGF2/RUNX3/KLF7/SERPINH1/HOXB3/CTSK/CSGALNACT1/TGFB1/SATB2/CHST11/ARID5B/COL3A1/DGAT2/PRRX1/LOXL2/CFLAR/TGFBI/WNT5A/TIMP1/CHI3L1/CHSY1/STC1	33	-3.30748
BP	GO:1903707	negative regulation of hemopoiesis	19/977	106/18800	2.03236e-06	4.08799e-05	2.90279e-05	CD74/LILRB3/JAK3/CUL4A/MAFB/NRARP/CR1/RUNX3/GPR137B/IL4R/FBN1/TLR4/TNFAIP6/IRF1/FCGR2B/HLX/LILRB1/BCL6/INHBA	19	-3.44124
BP	GO:0034113	heterotypic cell-cell adhesion	14/977	61/18800	2.1782e-06	4.36467e-05	3.09925e-05	JAM3/ITGB2/TNF/NINJ1/PKP2/CD44/NRCAM/PTPRC/IL1RN/ITGAX/THY1/LILRB2/IL1B/ITGA5	14	-3.20713
BP	GO:0045622	regulation of T-helper cell differentiation	11/977	38/18800	2.3256e-06	4.6424e-05	3.29646e-05	JAK3/HLA-DRA/IL12RB1/IL4R/NFKBID/NLRP3/HLX/RIPK2/MYB/BCL6/CD86	11	-2.7136
BP	GO:0002523	leukocyte migration involved in inflammatory response	8/977	19/18800	2.33878e-06	4.65108e-05	3.30262e-05	JAM3/TNF/NINJ1/ADAM8/FFAR2/S100A8/S100A9/SELE	8	-2.82843
BP	GO:0002548	monocyte chemotaxis	15/977	70/18800	2.39915e-06	4.7532e-05	3.37514e-05	PLA2G7/PDGFB/CCL8/AIF1/FPR2/CCL2/S100A12/CXCL10/CCR1/CCR2/DEFB124/DUSP1/CCL4/IL6/SERPINE1	15	-3.35659
BP	GO:0014068	positive regulation of phosphatidylinositol 3-kinase signaling	16/977	79/18800	2.4591e-06	4.85373e-05	3.44652e-05	KDR/PDGFRA/NCF1/TNF/KIT/PDGFB/PIK3AP1/ERBB3/HGF/FGF2/OSM/SELP/DCN/CSF3/HCLS1/FGR	16	-3
BP	GO:0043030	regulation of macrophage activation	14/977	62/18800	2.68021e-06	5.27041e-05	3.74239e-05	CD74/SNCA/IL33/PTPRC/GPR137B/IL4R/TLR4/TLR6/CST7/LRRK2/FCGR2B/HAVCR2/IL6/WNT5A	14	-3.74166
BP	GO:0001776	leukocyte homeostasis	17/977	89/18800	2.81606e-06	5.49653e-05	3.90296e-05	ADA/PMAIP1/CD74/JAK3/JAM3/CORO1A/P2RX7/PIK3CD/GPR183/CXCL6/SH2B3/KITLG/TNFSF13B/CCR2/IL6/PDE4B/TNFAIP3	17	-3.63803
BP	GO:0044070	regulation of anion transport	17/977	89/18800	2.81606e-06	5.49653e-05	3.90296e-05	MAP2K6/SNCA/TNF/RGS2/PTGES/CFTR/P2RX7/IL1A/ATP8B1/RGS4/SLC12A2/KMO/PRKAA1/PTAFR/CEBPB/IL1B/STC1	17	-1.69775
BP	GO:0043405	regulation of MAP kinase activity	26/977	183/18800	3.01331e-06	5.80721e-05	4.12357e-05	FZD10/MAP2K6/TNF/KIT/RGS2/HMGCR/PDGFB/PTPRC/ADAM8/P2RX7/FGF2/DAB2IP/CAV1/TLR4/TLR6/TGFB1/SH2B3/S100A12/PTPN1/KITLG/LRRK2/NOD2/DUSP1/WNT5A/IL1B/PIK3R5	26	-3.13786
BP	GO:0045766	positive regulation of angiogenesis	26/977	183/18800	3.01331e-06	5.80721e-05	4.12357e-05	KDR/CYSLTR1/CYP1B1/PRKD2/GAB1/NINJ1/PRKCB/DDAH1/CYBB/TWIST1/CXCR4/HGF/FGF2/EMILIN2/PIK3CD/IL1A/GATA6/ITGAX/ERAP1/CXCL8/C5AR1/SERPINE1/WNT5A/IL1B/ITGA5/CHI3L1	26	-3.53009
BP	GO:1904018	positive regulation of vasculature development	26/977	183/18800	3.01331e-06	5.80721e-05	4.12357e-05	KDR/CYSLTR1/CYP1B1/PRKD2/GAB1/NINJ1/PRKCB/DDAH1/CYBB/TWIST1/CXCR4/HGF/FGF2/EMILIN2/PIK3CD/IL1A/GATA6/ITGAX/ERAP1/CXCL8/C5AR1/SERPINE1/WNT5A/IL1B/ITGA5/CHI3L1	26	-3.53009
BP	GO:0051091	positive regulation of DNA-binding transcription factor activity	33/977	265/18800	3.01931e-06	5.80721e-05	4.12357e-05	PRKD2/TNF/KIT/NLRC4/PRKCB/LRP6/TRIM22/ADAM8/IL18RAP/RGCC/PLCG2/CAV1/S100A8/TLR2/IRAK2/TLR4/TLR6/ARID5B/TRAF1/S100A9/S100A12/NLRP3/CLEC7A/NOD2/CSF3/HCLS1/RIPK2/IL6/CFLAR/WNT5A/IL1B/PPARGC1B/AIM2	33	-4.7001
BP	GO:0009595	detection of biotic stimulus	11/977	39/18800	3.08793e-06	5.90721e-05	4.19458e-05	NLRC4/FAP/DACH1/TLR2/TLR4/TLR6/NLRP3/LY96/CLEC7A/NOD2/TLR1	11	-2.7136
BP	GO:0002828	regulation of type 2 immune response	10/977	32/18800	3.10493e-06	5.90721e-05	4.19458e-05	CD74/IL4R/NLRP3/NOD2/CCR2/HLX/IL6/BCL6/IDO1/CD86	10	-3.16228
BP	GO:0043372	positive regulation of CD4-positive, alpha-beta T cell differentiation	10/977	32/18800	3.10493e-06	5.90721e-05	4.19458e-05	HLA-DRA/IFNG/IL12RB1/IL4R/NFKBID/NLRP3/HLX/RIPK2/MYB/CD86	10	-2.52982
BP	GO:0051216	cartilage development	27/977	195/18800	3.22855e-06	6.12032e-05	4.34589e-05	SNAI1/BMPR1A/COL1A1/TAPT1/CD44/MMP13/HOXA3/MGP/ESRRA/FGF2/RUNX3/SERPINH1/HOXB3/CTSK/CSGALNACT1/TGFB1/SATB2/CHST11/COL3A1/PRRX1/LOXL2/TGFBI/WNT5A/TIMP1/CHI3L1/CHSY1/STC1	27	-2.88675
BP	GO:0001706	endoderm formation	13/977	55/18800	3.52439e-06	6.63341e-05	4.71023e-05	COL7A1/ITGB2/DUSP4/COL6A1/COL8A1/COL12A1/GATA6/MMP9/COL4A2/MMP2/DUSP1/INHBA/ITGA5	13	-3.05085
BP	GO:1904645	response to amyloid-beta	13/977	55/18800	3.52439e-06	6.63341e-05	4.71023e-05	TNF/CASP4/MMP13/FYN/EPHB2/MMP9/FPR2/TLR4/TLR6/MMP2/MMP3/FCGR2B/ICAM1	13	-3.05085
BP	GO:0006959	humoral immune response	37/977	317/18800	3.66022e-06	6.86453e-05	4.87435e-05	POU2F2/ANG/TNF/IGHG1/IFNG/KRT6A/PTPRC/CR1/CXCL9/RGCC/C1S/IGHM/GPR183/SERPING1/GATA6/CXCL6/C1R/CCL2/MASP1/IGKC/FCN1/S100A9/S100A12/IGLL5/CXCL10/HLA-E/NOD2/CFP/FCGR2B/CCR2/IGLC1/CXCL8/TREM1/CXCL5/CXCL11/IL6/IL1B	37	-5.42517
BP	GO:0035455	response to interferon-alpha	8/977	20/18800	3.72043e-06	6.90376e-05	4.9022e-05	IFITM1/IFNAR1/IFNAR2/IFIT2/IFITM2/BST2/IFIT3/MX2	8	-2.82843
BP	GO:0090026	positive regulation of monocyte chemotaxis	8/977	20/18800	3.72043e-06	6.90376e-05	4.9022e-05	PLA2G7/AIF1/FPR2/CXCL10/CCR1/CCR2/DEFB124/SERPINE1	8	-2.12132
BP	GO:1903209	positive regulation of oxidative stress-induced cell death	8/977	20/18800	3.72043e-06	6.90376e-05	4.9022e-05	ENDOG/MCL1/TNF/NOX1/TLR4/TLR6/MMP3/PAWR	8	-0.707107
BP	GO:0001885	endothelial cell development	14/977	64/18800	4.00296e-06	7.37608e-05	5.23758e-05	NOTCH4/MARVELD2/TNF/CLIC4/COL18A1/COL15A1/EDNRB/PECAM1/EDNRA/S1PR3/MSN/IL1B/ICAM1/STC1	14	-3.20713
BP	GO:0034340	response to type I interferon	14/977	64/18800	4.00296e-06	7.37608e-05	5.23758e-05	SAMHD1/STAT2/IFITM1/STAT1/IFNAR1/IFNAR2/ISG15/IRF7/IFIT1/IFITM2/PTPN1/MX1/OAS2/WNT5A	14	-3.74166
BP	GO:0051235	maintenance of location	38/977	331/18800	4.03139e-06	7.40258e-05	5.2564e-05	CCR5/MEST/CPT1A/SNCA/ALKBH7/TNF/RNF213/FITM2/TMSB15B/TAPT1/SYNE1/CORO1A/OSBPL8/EHD1/PTPRC/CXCL9/P2RX7/FGF2/PLCG2/CAMK2D/CAV1/FFAR2/S100A8/FBN1/S100A9/THY1/P2RY6/CXCL10/AKAP9/DGAT2/NRIP1/CXCL11/CEMIP/IL6/JPH1/NFKBIA/IL1B/SRGN	38	-3.24443
BP	GO:0033674	positive regulation of kinase activity	49/977	476/18800	4.05098e-06	7.41273e-05	5.26361e-05	FZD10/KDR/ANG/EPHB3/MAP2K6/PDGFRA/CD74/SNCA/BMPR1A/NCF1/TNF/KIT/IFNG/OSBPL8/EREG/PDGFB/PTPRC/ADAM8/ERBB3/LCP2/RGCC/P2RX7/FGF2/GCG/EMP2/DAB2IP/EPHB2/FPR2/TLR4/TLR6/TGFB1/MOB3A/LILRA5/DLG1/ACSL1/S100A12/PTPN1/KITLG/RASSF2/LRRK2/NOD2/VAV3/FGR/CEMIP/WNT5A/IL1B/CHI3L1/CD86/PIK3R5	49	-3.28571
BP	GO:0002706	regulation of lymphocyte mediated immunity	25/977	175/18800	4.2027e-06	7.66374e-05	5.44185e-05	AHR/MAD2L2/TNF/WAS/HLA-DRA/PTPRC/CR1/IL1R1/P2RX7/IL12RB1/IL4I1/TGFB1/NLRP3/IL7R/HLA-E/NOD2/FCGR2B/CCR2/HAVCR2/IL6/TNFRSF1B/VAV1/LILRB1/BCL6/IL1B	25	-5
BP	GO:0002431	Fc receptor mediated stimulatory signaling pathway	10/977	33/18800	4.24828e-06	7.72014e-05	5.4819e-05	NR4A3/PTPRC/FYN/YES1/FCGR2B/FCER1G/HCK/VAV3/FGR/VAV1	10	-1.89737
BP	GO:0033002	muscle cell proliferation	30/977	233/18800	4.27516e-06	7.74231e-05	5.49763e-05	ANG/S1PR1/JARID2/BMPR1A/CALCRL/TNF/TPM1/NR4A3/IFNG/EREG/PDGFB/NOX1/STAT1/FGF2/PIM1/GATA6/IGFBP5/MMP9/NDRG2/AIF1/TLR4/TGFB1/MMP2/P2RY6/IL6/CFLAR/PTAFR/PTGS2/GNAI2/TNFAIP3	30	-3.28634
BP	GO:0007015	actin filament organization	47/977	450/18800	4.30346e-06	7.76685e-05	5.51506e-05	MAD2L2/ANG/SSH1/S1PR1/RHOG/KANK1/DLC1/ARPIN/RASA1/ARFIP1/MYO5C/HIP1/GRB2/TMSB15B/TPM1/MYO1D/WAS/CORO1A/ZYX/GAS2L3/ARHGAP18/ELMO1/PLEK/MSRB1/RGCC/EMP2/RAC2/PTGER4/MYO6/MYO1F/AIF1/RGS4/GPR65/DLG1/SHROOM3/LCP1/GMFG/ARHGAP25/COTL1/PAWR/CSF3/HCK/HCLS1/PPP1R9A/RHOH/PREX1/PPARGC1B	47	-1.60451
BP	GO:0048872	homeostasis of number of cells	34/977	282/18800	4.42311e-06	7.95556e-05	5.64906e-05	ADA/PMAIP1/CD74/IKZF1/JAK3/JAM3/KIT/FOXA3/MAFB/CORO1A/FLVCR1/KCNQ1/STAT1/P2RX7/EPAS1/PIK3CD/GPR183/ISG15/CXCL6/SH2B3/ZFP36/IL7R/KITLG/RASSF2/NAPEPLD/ZFP36L1/TNFSF13B/CCR2/HCLS1/IL6/PDE4B/BCL6/INHBA/TNFAIP3	34	-3.77297
BP	GO:0002730	regulation of dendritic cell cytokine production	7/977	15/18800	4.46355e-06	8.00099e-05	5.68132e-05	JAK3/KIT/PLCG2/TLR4/BST2/CLEC7A/NOD2	7	-1.88982
BP	GO:0006816	calcium ion transport	45/977	424/18800	4.51389e-06	8.0638e-05	5.72592e-05	CCR5/CYSLTR1/JAK3/SNCA/CALCRL/PRKCB/CORO1A/CYP27B1/PDGFB/CCL8/PTPRC/CXCL9/CXCR4/EDNRB/PANX1/P2RX7/FGF2/GCG/PLCG2/CAMK2D/HOMER1/FYN/CAV1/AFG3L2/RGS4/EDNRA/CCL2/LILRA5/THY1/P2RY6/CXCL10/TRPV2/CCR1/ATP2C2/CCL4/LILRA2/LILRB2/CXCL11/CEMIP/JPH1/LILRB1/PDE4B/PTGS2/GNAI2/STC1	45	-5.21749
BP	GO:0051090	regulation of DNA-binding transcription factor activity	47/977	452/18800	4.85074e-06	8.63629e-05	6.13243e-05	MAD2L2/CARD8/CYLD/CYP1B1/PRKD2/TNF/KIT/NLRC4/HES6/PRKCB/LRP6/TNFRSF4/TRIM22/TWIST1/ADAM8/IL18RAP/RGCC/PLCG2/DAB2IP/CAV1/PIM1/S100A8/FOXA2/TLR2/IRAK2/TLR4/TLR6/ARID5B/TRAF1/S100A9/S100A12/NLRP3/CLEC7A/NOD2/CSF3/HCK/HCLS1/HAVCR2/RIPK2/IL6/CFLAR/WNT5A/NFKBIA/IL1B/PPARGC1B/TNFAIP3/AIM2	47	-5.10527
BP	GO:0003158	endothelium development	21/977	133/18800	4.97936e-06	8.83543e-05	6.27383e-05	KDR/NOTCH4/S1PR1/MARVELD2/PRKD2/TNF/CLIC4/COL18A1/COL15A1/CXCR4/EDNRB/PECAM1/EDNRA/ITGAX/PDPN/CXCL10/S1PR3/MSN/IL1B/ICAM1/STC1	21	-4.14614
BP	GO:1903034	regulation of response to wounding	24/977	166/18800	5.26982e-06	9.31944e-05	6.61752e-05	AJAP1/PDGFRA/OCLN/SIGLEC10/KANK1/TNF/SERPINB2/SPP1/PDGFB/CXCR4/FGF2/FAP/CAV1/FOXA2/SERPING1/EPHB2/SH2B3/SLC12A2/TFPI/CLEC7A/THBD/SERPINE1/PLAU/TNFAIP3	24	-2.85774
BP	GO:0045124	regulation of bone resorption	11/977	41/18800	5.29012e-06	9.32406e-05	6.6208e-05	S1PR1/TNFRSF11B/SPP1/ADAM8/TMEM119/P2RX7/GPR137B/CD38/IL6/PPARGC1B/TNFAIP3	11	-2.7136
BP	GO:0001894	tissue homeostasis	33/977	272/18800	5.32359e-06	9.35177e-05	6.64048e-05	KDR/WWTR1/OCLN/POC1B/S1PR1/PROM1/JAM3/TNFRSF11B/MAK/SPP1/CORO1A/ADAM8/TMEM119/P2RX7/CLCN3/EPAS1/HOMER1/GPR137B/PECAM1/CTSK/SLC22A5/CD38/TLR4/IGKC/COL3A1/SLC12A2/NOD2/SNX10/CCR2/IL6/PTGS2/PPARGC1B/TNFAIP3	33	-3.30748
BP	GO:1900017	positive regulation of cytokine production involved in inflammatory response	9/977	27/18800	5.34178e-06	9.35255e-05	6.64103e-05	GPSM3/TNF/IL17RA/TLR4/TLR6/CLEC7A/NOD2/GBP5/IL6	9	-3
BP	GO:0060759	regulation of response to cytokine stimulus	25/977	178/18800	5.71917e-06	9.94951e-05	7.06491e-05	CD74/CARD8/CYLD/CASP4/SAMHD1/CCDC3/PTPRC/STAT2/IL1R1/CXCR4/CAV1/LAPTM5/TLR2/ISG15/IRAK2/TLR4/IRF7/IL1RN/SH2B3/PTPN1/PXDN/RIPK2/IL6/WNT5A/TNFAIP3	25	-5
BP	GO:1901739	regulation of myoblast fusion	8/977	21/18800	5.73638e-06	9.94951e-05	7.06491e-05	PLEKHO1/EHD1/CXCL9/EHD2/IL4R/CD53/CXCL10/CFLAR	8	-2.82843
BP	GO:0032743	positive regulation of interleukin-2 production	10/977	34/18800	5.73937e-06	9.94951e-05	7.06491e-05	PRKD2/PTPRC/PLCG2/IL1A/CLEC7A/CCR2/RIPK2/PDE4B/IL1B/CD86	10	-3.16228
BP	GO:0010517	regulation of phospholipase activity	14/977	66/18800	5.87685e-06	0.000101212	7.18686e-05	GNAQ/ANG/PDGFRA/SNCA/KIT/RGS2/FGF2/EDNRA/P2RY6/SELE/C5AR1/S1PR4/PTAFR/CD86	14	-2.13809
BP	GO:2000514	regulation of CD4-positive, alpha-beta T cell activation	14/977	66/18800	5.87685e-06	0.000101212	7.18686e-05	JAK3/HLA-DRA/IFNG/CD274/IL12RB1/RUNX3/IL4R/NFKBID/NLRP3/HLX/RIPK2/MYB/BCL6/CD86	14	-3.20713
BP	GO:0034612	response to tumor necrosis factor	31/977	249/18800	5.99932e-06	0.000102985	7.31274e-05	AKAP12/CARD8/CYLD/COL1A1/CYP1B1/ENDOG/TNF/CASP4/CCDC3/TNFRSF4/CCL8/STAT1/DAB2IP/LAPTM5/CCL2/TRAF1/ZFP36/GBP2/SELE/ZFP36L1/TNFSF13B/CXCL8/CCL4/CD14/TNFRSF1B/NFKBIA/GBP1/PTGS2/CHI3L1/TNFAIP3/AIM2	31	-4.84934
BP	GO:0002690	positive regulation of leukocyte chemotaxis	17/977	94/18800	6.12517e-06	0.000104789	7.44081e-05	CD74/PLA2G7/DAPK2/GPSM3/RAC2/AIF1/FPR2/CXCL10/CCR1/CCR2/CXCL8/DEFB124/C5AR1/CCL4/IL6/SERPINE1/WNT5A	17	-3.15296
BP	GO:0052547	regulation of peptidase activity	47/977	456/18800	6.14416e-06	0.000104789	7.44081e-05	PMAIP1/CARD8/SNCA/SPOCK1/DLC1/COL7A1/TNF/MEFV/NLRC4/HIP1/TNFAIP8/SERPINB2/COL6A3/DHCR24/BIRC6/CD44/CR1/CSTA/HGF/SIMC1/FYN/CAAP1/CAV1/CTSB/SERPINH1/PCOLCE/S100A8/SERPING1/SERPINI1/LAPTM5/MMP9/IFI16/S100A9/NLRP3/BST2/CST7/TFPI/CLEC7A/PI15/TIMP2/RIPK2/CFLAR/SERPINE1/TIMP1/TFPI2/PTGS2/AIM2	47	-5.68873
BP	GO:0050673	epithelial cell proliferation	46/977	443/18800	6.33706e-06	0.00010773	7.64966e-05	RAP1GAP/KDR/ANG/CAV2/STAT5A/BMPR1A/PRKD2/LGR5/TNF/KIT/FGF7/NR4A3/EREG/NRARP/PDGFB/TWIST1/SPARC/EDNRB/STAT1/COL8A1/HGF/RGCC/FGF2/RUNX3/FAP/DAB2IP/CAV1/PIK3CD/HTRA1/PROK2/IGFBP5/OVOL2/TGFB1/CCL2/PTPRK/DLG1/ZFP36/NOD2/ZFP36L1/C5AR1/LOXL2/IL6/CFLAR/WNT5A/CEBPB/TNFAIP3	46	-3.83349
BP	GO:0043087	regulation of GTPase activity	40/977	364/18800	6.62323e-06	0.000111988	7.95203e-05	FZD10/RAP1GAP/TBC1D8B/EPHB3/CAV2/S1PR1/GRTP1/RGS16/SYDE1/RHOG/CHN2/RASA1/DOCK8/RGS1/CCL8/ARHGAP9/TBC1D9/DAB2IP/GPR137B/OCRL/PLXNC1/RGL1/PLXND1/RGS4/GPR65/CCL2/RALGAPA1/PROM2/THY1/ARHGAP25/ASAP1/FGD3/LRRK2/VAV3/CCL4/CHN1/VAV1/WNT5A/BCL6/PREX1	40	-2.84605
BP	GO:0071357	cellular response to type I interferon	13/977	58/18800	6.63005e-06	0.000111988	7.95203e-05	SAMHD1/STAT2/IFITM1/STAT1/IFNAR1/IFNAR2/ISG15/IRF7/IFIT1/IFITM2/PTPN1/OAS2/WNT5A	13	-3.60555
BP	GO:0030890	positive regulation of B cell proliferation	11/977	42/18800	6.83286e-06	0.000115045	8.16909e-05	ADA/CD74/TNFRSF4/PTPRC/GPR183/CD38/EPHB2/TLR4/TNFSF13B/VAV3/BCL6	11	-2.11058
BP	GO:0046638	positive regulation of alpha-beta T cell differentiation	12/977	50/18800	7.04124e-06	0.000118013	8.37981e-05	ADA/HLA-DRA/IFNG/IL12RB1/RUNX3/IL4R/NFKBID/NLRP3/HLX/RIPK2/MYB/CD86	12	-2.88675
BP	GO:0006024	glycosaminoglycan biosynthetic process	15/977	76/18800	7.05389e-06	0.000118013	8.37981e-05	HS3ST3A1/PXYLP1/PDGFB/GLCE/DSE/CSGALNACT1/TGFB1/UGDH/CHST11/HS3ST3B1/CHST2/CHST15/CEMIP/IL1B/CHSY1	15	-2.32379
BP	GO:0001660	fever generation	6/977	11/18800	7.15415e-06	0.000118935	8.44529e-05	TNF/PTGES/EDNRB/IL1A/IL1B/PTGS2	6	-2.44949
BP	GO:0071492	cellular response to UV-A	6/977	11/18800	7.15415e-06	0.000118935	8.44529e-05	MME/MMP1/MMP9/MMP2/MMP3/TIMP1	6	-2.44949
BP	GO:2000377	regulation of reactive oxygen species metabolic process	22/977	147/18800	7.31094e-06	0.000121159	8.60324e-05	SNCA/CYP1B1/ITGB2/TNF/DCXR/TYROBP/GRB2/PDGFB/PRCP/CLCN3/RAC2/PLCG2/FYN/FPR2/TLR4/TLR6/TGFB1/MMP3/CLEC7A/ITGAM/CFLAR/GNAI2	22	-3.83761
BP	GO:0090025	regulation of monocyte chemotaxis	9/977	28/18800	7.51025e-06	0.000124072	8.81008e-05	PLA2G7/AIF1/FPR2/CXCL10/CCR1/CCR2/DEFB124/DUSP1/SERPINE1	9	-2.33333
BP	GO:0002371	dendritic cell cytokine production	7/977	16/18800	7.57891e-06	0.000124426	8.83522e-05	JAK3/KIT/PLCG2/TLR4/BST2/CLEC7A/NOD2	7	-1.88982
BP	GO:0045779	negative regulation of bone resorption	7/977	16/18800	7.57891e-06	0.000124426	8.83522e-05	TNFRSF11B/TMEM119/P2RX7/GPR137B/CD38/IL6/TNFAIP3	7	-2.64575
BP	GO:0050869	negative regulation of B cell activation	10/977	35/18800	7.66277e-06	0.000125412	8.90524e-05	TYROBP/CR1/LAPTM5/SAMSN1/FCGR2B/PAWR/MNDA/BCL6/INHBA/TNFAIP3	10	-2.52982
BP	GO:0016064	immunoglobulin mediated immune response	28/977	216/18800	7.76666e-06	0.000126719	8.99803e-05	MAD2L2/CD74/TNF/IGHG1/HLA-DPA1/HLA-DRA/PTPRC/CR1/C1S/IGHM/SERPING1/IL4R/IRF7/TGFB1/C1R/IGKC/BATF/UNG/IGLL5/HLA-E/NOD2/FCGR2B/FCER1G/IGLC1/TLR8/IL13RA2/BCL6/CSF2RB	28	-4.91354
BP	GO:0002218	activation of innate immune response	13/977	59/18800	8.10304e-06	0.000130991	9.30136e-05	NLRC4/TYROBP/PLCG2/FYN/FFAR2/TLR4/IFI16/FCN1/CLEC7A/HCK/LILRA2/MNDA/AIM2	13	-3.60555
BP	GO:0002820	negative regulation of adaptive immune response	13/977	59/18800	8.10304e-06	0.000130991	9.30136e-05	AHR/JAK3/PTPRC/CR1/IL4I1/IL4R/IL7R/SAMSN1/NOD2/FCGR2B/HAVCR2/LILRB1/BCL6	13	-3.60555
BP	GO:0002886	regulation of myeloid leukocyte mediated immunity	13/977	59/18800	8.10304e-06	0.000130991	9.30136e-05	ITGB2/TYROBP/RAC2/IL4R/CXCL6/SNX4/HLA-E/FCGR2B/CCR2/IL13RA2/FGR/ITGAM/PTAFR	13	-3.05085
BP	GO:0044703	multi-organism reproductive process	27/977	205/18800	8.34865e-06	0.000134549	9.55398e-05	LIF/HSD11B2/SYDE1/IGFBP7/PRDM1/SPP1/CYP27B1/RGS2/ARHGDIB/EMP2/SLC38A1/CTSB/CD38/IGFBP5/ACSL4/MMP9/MMP2/PTGFR/HAVCR2/THBD/PTAFR/IDO1/IL1B/ITGA5/TIMP1/PTGS2/STC1	27	-4.04145
BP	GO:0044546	NLRP3 inflammasome complex assembly	8/977	22/18800	8.60427e-06	0.000137408	9.75699e-05	CARD8/MEFV/PLCG2/TLR4/TLR6/NLRP3/GBP5/AIM2	8	-2.82843
BP	GO:0045624	positive regulation of T-helper cell differentiation	8/977	22/18800	8.60427e-06	0.000137408	9.75699e-05	IL12RB1/IL4R/NFKBID/NLRP3/HLX/RIPK2/MYB/CD86	8	-2.12132
BP	GO:0061081	positive regulation of myeloid leukocyte cytokine production involved in immune response	8/977	22/18800	8.60427e-06	0.000137408	9.75699e-05	CD74/KIT/NR4A3/PLCG2/LAPTM5/TLR4/WNT5A/LILRB1	8	-2.12132
BP	GO:0031334	positive regulation of protein-containing complex assembly	26/977	194/18800	8.89702e-06	0.000141654	0.000100585	OCLN/SNCA/TNF/FNIP2/GRB2/IFNG/PLEK/TRABD2A/BIK/PLCG2/DAB2IP/MMP1/ISG15/TLR4/TLR6/TGFB1/DLG1/LCP1/ASAP1/MMP3/CLEC7A/AKAP9/CSF3/MSN/HCK/GBP5	26	-2.35339
BP	GO:0002705	positive regulation of leukocyte mediated immunity	21/977	138/18800	9.00241e-06	0.0001429	0.00010147	MAD2L2/ITGB2/TNF/KIT/TYROBP/HLA-DRA/PTPRC/IL1R1/P2RX7/IL12RB1/PLCG2/TGFB1/NLRP3/CLEC7A/HLA-E/NOD2/ITGAM/IL6/VAV1/PTAFR/IL1B	21	-4.14614
BP	GO:0007492	endoderm development	15/977	78/18800	9.84116e-06	0.000155744	0.000110591	BMPR1A/COL7A1/ITGB2/DUSP4/COL6A1/COL8A1/COL12A1/GATA6/MMP9/COL4A2/MMP2/ZFP36L1/DUSP1/INHBA/ITGA5	15	-2.84019
BP	GO:0019724	B cell mediated immunity	28/977	219/18800	1.01068e-05	0.00015947	0.000113236	MAD2L2/CD74/TNF/IGHG1/HLA-DPA1/HLA-DRA/PTPRC/CR1/C1S/IGHM/SERPING1/IL4R/IRF7/TGFB1/C1R/IGKC/BATF/UNG/IGLL5/HLA-E/NOD2/FCGR2B/FCER1G/IGLC1/TLR8/IL13RA2/BCL6/CSF2RB	28	-4.91354
BP	GO:0002825	regulation of T-helper 1 type immune response	9/977	29/18800	1.03896e-05	0.000163442	0.000116056	JAK3/IL1R1/IL12RB1/IL4R/CCR2/HAVCR2/HLX/RIPK2/IL1B	9	-3
BP	GO:0051346	negative regulation of hydrolase activity	40/977	371/18800	1.04458e-05	0.000163838	0.000116338	FZD10/CARD8/SNCA/SPOCK1/COL7A1/PTX3/TNF/GCHFR/TNFAIP8/SERPINB2/COL6A3/DHCR24/BIRC6/RGS2/CD44/PPP1R1B/CR1/CSTA/HGF/SIMC1/DAB2IP/CAAP1/CTSB/SERPINH1/PPP1R15A/SERPING1/SERPINI1/MMP9/IFI16/BST2/CST7/TFPI/PI15/LRRK2/TIMP2/SERPINE1/TIMP1/TFPI2/PTGS2/GNAI2	40	-4.11096
BP	GO:0046849	bone remodeling	16/977	88/18800	1.06396e-05	0.000166383	0.000118144	S1PR1/TNFRSF11B/SPP1/ADAM8/TMEM119/P2RX7/GPR137B/CTSK/CD38/TGFB1/CTHRC1/RASSF2/SNX10/IL6/PPARGC1B/TNFAIP3	16	-3.5
BP	GO:0048762	mesenchymal cell differentiation	30/977	244/18800	1.08169e-05	0.000168654	0.000119757	MAD2L2/NOTCH4/WWTR1/SNAI1/BMPR1A/COL1A1/LRP6/TAPT1/SEMA3C/TWIST1/KLHL12/EDNRB/STAT1/HGF/RGCC/VASN/DAB2IP/FOXA2/OVOL2/EDNRA/S100A4/TGFB1/SEMA4A/PDPN/KITLG/OLFM1/LOXL2/IL6/WNT5A/IL1B	30	-2.19089
BP	GO:0032479	regulation of type I interferon production	17/977	98/18800	1.0936e-05	0.000169082	0.000120061	DTX4/CYLD/PPM1B/POLR3B/STAT1/PLCG2/TLR2/ISG15/TLR4/IRF7/IRF1/TLR8/HAVCR2/CD14/OAS2/RIPK2/LILRB1	17	-2.66789
BP	GO:0032606	type I interferon production	17/977	98/18800	1.0936e-05	0.000169082	0.000120061	DTX4/CYLD/PPM1B/POLR3B/STAT1/PLCG2/TLR2/ISG15/TLR4/IRF7/IRF1/TLR8/HAVCR2/CD14/OAS2/RIPK2/LILRB1	17	-2.66789
BP	GO:0071902	positive regulation of protein serine/threonine kinase activity	27/977	208/18800	1.09406e-05	0.000169082	0.000120061	FZD10/MAP2K6/SNCA/BMPR1A/TNF/KIT/IFNG/PDGFB/PTPRC/ADAM8/RGCC/P2RX7/FGF2/DAB2IP/TLR4/TLR6/TGFB1/ACSL1/S100A12/PTPN1/KITLG/LRRK2/NOD2/CEMIP/WNT5A/IL1B/PIK3R5	27	-3.27165
BP	GO:0001837	epithelial to mesenchymal transition	23/977	162/18800	1.11656e-05	0.000172055	0.000122173	MAD2L2/NOTCH4/WWTR1/SNAI1/COL1A1/LRP6/TWIST1/KLHL12/HGF/RGCC/VASN/DAB2IP/FOXA2/OVOL2/EDNRA/S100A4/TGFB1/PDPN/OLFM1/LOXL2/IL6/WNT5A/IL1B	23	-2.71069
BP	GO:0007565	female pregnancy	25/977	185/18800	1.13753e-05	0.000174775	0.000124103	LIF/HSD11B2/SYDE1/IGFBP7/PRDM1/SPP1/CYP27B1/RGS2/ARHGDIB/EMP2/SLC38A1/CTSB/CD38/IGFBP5/ACSL4/MMP9/MMP2/HAVCR2/THBD/IDO1/IL1B/ITGA5/TIMP1/PTGS2/STC1	25	-3.8
BP	GO:0002830	positive regulation of type 2 immune response	7/977	17/18800	1.23061e-05	0.000186555	0.000132468	CD74/IL4R/NLRP3/NOD2/IL6/IDO1/CD86	7	-2.64575
BP	GO:0010934	macrophage cytokine production	7/977	17/18800	1.23061e-05	0.000186555	0.000132468	CD74/PLCG2/LAPTM5/TLR4/TGFB1/WNT5A/LILRB1	7	-2.64575
BP	GO:0010935	regulation of macrophage cytokine production	7/977	17/18800	1.23061e-05	0.000186555	0.000132468	CD74/PLCG2/LAPTM5/TLR4/TGFB1/WNT5A/LILRB1	7	-2.64575
BP	GO:0034134	toll-like receptor 2 signaling pathway	7/977	17/18800	1.23061e-05	0.000186555	0.000132468	PIK3AP1/TLR2/TLR6/NOD2/RIPK2/TLR1/TNFAIP3	7	-2.64575
BP	GO:0051591	response to cAMP	16/977	89/18800	1.23544e-05	0.000186555	0.000132468	AHR/COL1A1/CYP1B1/AQP9/KCNQ1/CFTR/STAT1/MMP19/GATA6/IGFBP5/AKAP9/ZFP36L1/THBD/PTAFR/PPARGC1B/STC1	16	-1.5
BP	GO:0070098	chemokine-mediated signaling pathway	16/977	89/18800	1.23544e-05	0.000186555	0.000132468	CCR5/CCL8/CXCL9/CXCR4/CXCL6/CCL2/SH2B3/CXCR2/CXCL10/CCR1/CCR2/CXCL8/CCL4/CXCL5/CXCL11/CXCR1	16	-4
BP	GO:0140632	inflammasome complex assembly	8/977	23/18800	1.25934e-05	0.000189621	0.000134646	CARD8/MEFV/PLCG2/TLR4/TLR6/NLRP3/GBP5/AIM2	8	-2.82843
BP	GO:0070555	response to interleukin-1	21/977	141/18800	1.26446e-05	0.000189849	0.000134807	AKAP12/SNCA/CCL8/IL1R1/DAB2IP/CD38/IRAK2/IL1RN/CCL2/MMP2/GBP2/KMO/SELE/CXCL8/CCL4/RIPK2/IL6/CEBPB/IL1B/GBP1/CHI3L1	21	-4.14614
BP	GO:0006023	aminoglycan biosynthetic process	15/977	80/18800	1.35661e-05	0.000203106	0.000144221	HS3ST3A1/PXYLP1/PDGFB/GLCE/DSE/CSGALNACT1/TGFB1/UGDH/CHST11/HS3ST3B1/CHST2/CHST15/CEMIP/IL1B/CHSY1	15	-2.32379
BP	GO:0032490	detection of molecule of bacterial origin	6/977	12/18800	1.36776e-05	0.000203619	0.000144585	TLR2/TLR4/TLR6/LY96/NOD2/TLR1	6	-2.44949
BP	GO:0060907	positive regulation of macrophage cytokine production	6/977	12/18800	1.36776e-05	0.000203619	0.000144585	CD74/PLCG2/LAPTM5/TLR4/WNT5A/LILRB1	6	-2.44949
BP	GO:0001909	leukocyte mediated cytotoxicity	20/977	131/18800	1.39089e-05	0.000206478	0.000146615	TYROBP/IGHG1/HLA-DRA/CORO1A/PTPRC/P2RX7/IL12RB1/EMP2/GZMB/CXCL6/SLAMF7/IL7R/HLA-E/FCGR2B/TREM1/HAVCR2/ITGAM/VAV1/LILRB1/ICAM1	20	-4.02492
BP	GO:0045834	positive regulation of lipid metabolic process	22/977	153/18800	1.40354e-05	0.000207267	0.000147176	PDGFRA/CD74/CPT1A/TNF/KIT/CCDC3/NR4A3/IFNG/PDGFB/ELOVL5/TWIST1/FGF2/IL1A/FPR2/TGFB1/NOD2/DGAT2/VAV3/FGR/PRKAA1/IL1B/PTGS2	22	-2.98481
BP	GO:0042088	T-helper 1 type immune response	11/977	45/18800	1.40407e-05	0.000207267	0.000147176	JAK3/IL1R1/IL12RB1/IL4R/TLR4/SEMA4A/CCR2/HAVCR2/HLX/RIPK2/IL1B	11	-3.31662
BP	GO:0060142	regulation of syncytium formation by plasma membrane fusion	9/977	30/18800	1.41607e-05	0.000208455	0.000148019	PLEKHO1/TYROBP/EHD1/CXCL9/EHD2/IL4R/CD53/CXCL10/CFLAR	9	-3
BP	GO:0022617	extracellular matrix disassembly	13/977	62/18800	1.43925e-05	0.000211277	0.000150023	MMP13/ADAM8/FAP/MMP1/MMP19/CTSK/MMP9/TGFB1/MMP2/LCP1/PDPN/MMP3/IL6	13	-3.60555
BP	GO:0001818	negative regulation of cytokine production	39/977	363/18800	1.45635e-05	0.000213193	0.000151384	CARD8/CYLD/JAK3/TNF/MEFV/TYROBP/PPM1B/IFNG/CD274/PTPRC/N4BP1/TWIST1/CR1/HGF/RGCC/PTGER4/GATA6/EPHB2/LAPTM5/NDRG2/TLR4/TLR6/TGFB1/LILRA5/NLRP3/BST2/ZFP36/NOD2/FCGR2B/TLR8/HAVCR2/IL6/LILRB1/BCL6/INHBA/IDO1/GBP1/SRGN/TNFAIP3	39	-4.64372
BP	GO:0046209	nitric oxide metabolic process	15/977	81/18800	1.58597e-05	0.000231526	0.000164401	CYP1B1/PTX3/TNF/GCHFR/DDAH1/IFNG/CAV1/TLR2/GLA/AIF1/TLR4/TLR6/CLEC7A/IL1B/PTGS2	15	-2.84019
BP	GO:0014066	regulation of phosphatidylinositol 3-kinase signaling	18/977	111/18800	1.597e-05	0.000232491	0.000165087	KDR/PDGFRA/NCF1/TNF/KIT/PDGFB/TWIST1/PIK3AP1/ERBB3/HGF/FGF2/DAB2IP/OSM/SELP/DCN/CSF3/HCLS1/FGR	18	-2.82843
BP	GO:0002823	negative regulation of adaptive immune response based on somatic recombination of immune receptors built from immunoglobulin superfamily domains	12/977	54/18800	1.64186e-05	0.000237708	0.000168791	AHR/JAK3/PTPRC/CR1/IL4I1/IL4R/IL7R/NOD2/FCGR2B/HAVCR2/LILRB1/BCL6	12	-3.4641
BP	GO:0006968	cellular defense response	12/977	54/18800	1.64186e-05	0.000237708	0.000168791	CCR5/NCF1/TYROBP/IL33/CXCL9/LY96/CXCR2/CCR2/C5AR1/LILRB2/NCF2/MNDA	12	-3.4641
BP	GO:0001959	regulation of cytokine-mediated signaling pathway	23/977	166/18800	1.67381e-05	0.000241671	0.000171605	CD74/CARD8/CYLD/CASP4/SAMHD1/CCDC3/PTPRC/STAT2/IL1R1/CXCR4/CAV1/LAPTM5/ISG15/IRAK2/IRF7/IL1RN/SH2B3/PTPN1/PXDN/RIPK2/IL6/WNT5A/TNFAIP3	23	-4.79583
BP	GO:0010466	negative regulation of peptidase activity	31/977	262/18800	1.68252e-05	0.000242264	0.000172026	CARD8/SNCA/SPOCK1/COL7A1/TNF/TNFAIP8/SERPINB2/COL6A3/DHCR24/BIRC6/CD44/CR1/CSTA/HGF/SIMC1/CAAP1/CTSB/SERPINH1/SERPING1/SERPINI1/MMP9/IFI16/BST2/CST7/TFPI/PI15/TIMP2/SERPINE1/TIMP1/TFPI2/PTGS2	31	-4.13092
BP	GO:0044706	multi-multicellular organism process	27/977	213/18800	1.69288e-05	0.000243093	0.000172615	LIF/HSD11B2/SYDE1/IGFBP7/PRDM1/SPP1/CYP27B1/RGS2/ARHGDIB/EMP2/SLC38A1/CTSB/CD38/IGFBP5/ACSL4/MMP9/MMP2/PTGFR/HAVCR2/THBD/PTAFR/IDO1/IL1B/ITGA5/TIMP1/PTGS2/STC1	27	-4.04145
BP	GO:0048608	reproductive structure development	44/977	433/18800	1.72003e-05	0.000246319	0.000174906	LIF/KDR/ANG/PDGFRA/ADA/SNAI1/PCDH12/CYP1B1/PTX3/KIT/GRB2/DHCR24/PRDM1/BIRC6/SPP1/CYP27B1/GJB1/EREG/PDGFB/BIK/MME/EPAS1/CTSB/HTRA1/MMP19/IL1A/GATA6/OVOL2/TNC/ARID5B/MMP2/DLG1/TNFAIP6/HOXA10/KITLG/ZFP36L1/NRIP1/WNT5A/CEBPB/BASP1/INHBA/PTGS2/STC1/SOCS3	44	-3.01511
BP	GO:0045453	bone resorption	13/977	63/18800	1.7281e-05	0.000246805	0.00017525	S1PR1/TNFRSF11B/SPP1/ADAM8/TMEM119/P2RX7/GPR137B/CTSK/CD38/SNX10/IL6/PPARGC1B/TNFAIP3	13	-3.05085
BP	GO:0014065	phosphatidylinositol 3-kinase signaling	21/977	144/18800	1.75656e-05	0.000249245	0.000176983	KDR/PDGFRA/NCF1/TNF/KIT/PDGFB/TWIST1/PIK3AP1/ERBB3/HGF/FGF2/DAB2IP/PIK3CD/OSM/SELP/DCN/ZFP36L1/CSF3/HCLS1/FGR/PIK3R5	21	-3.27327
BP	GO:1903038	negative regulation of leukocyte cell-cell adhesion	21/977	144/18800	1.75656e-05	0.000249245	0.000176983	CD74/JAK3/NRARP/CD274/CR1/RUNX3/IL4I1/IL4R/LAPTM5/DLG1/IRF1/FCGR2B/PAWR/HAVCR2/LILRB2/HLX/CEBPB/LILRB1/BCL6/IDO1/CD86	21	-3.27327
BP	GO:0035987	endodermal cell differentiation	11/977	46/18800	1.75938e-05	0.000249245	0.000176983	COL7A1/ITGB2/COL6A1/COL8A1/COL12A1/GATA6/MMP9/COL4A2/MMP2/INHBA/ITGA5	11	-2.7136
BP	GO:0032970	regulation of actin filament-based process	41/977	393/18800	1.78792e-05	0.00025261	0.000179372	FZD10/PDGFRA/SSH1/S1PR1/RHOG/KANK1/DLC1/JAM3/ARPIN/RASA1/ARFIP1/GRB2/TMSB15B/TPM1/PKP2/WAS/CORO1A/ARHGAP18/PLEK/ARHGDIB/RGCC/RAC2/CAMK2D/CAV1/IL1A/PTGER4/RGS4/GPR65/DLG1/GMFG/BST2/PDPN/AKAP9/COTL1/CSF3/HCK/HCLS1/PDE4B/RHOH/STC1/RHOQ	41	-2.9673
BP	GO:0002755	MyD88-dependent toll-like receptor signaling pathway	8/977	24/18800	1.8032e-05	0.000252735	0.000179461	TLR2/IRAK2/TLR4/IRF7/TLR6/IRF1/TLR8/TLR1	8	-2.82843
BP	GO:0051043	regulation of membrane protein ectodomain proteolysis	8/977	24/18800	1.8032e-05	0.000252735	0.000179461	SH3D19/TNF/IFNG/ADAM8/TIMP2/TNFRSF1B/IL1B/TIMP1	8	-2.12132
BP	GO:1904996	positive regulation of leukocyte adhesion to vascular endothelial cell	8/977	24/18800	1.8032e-05	0.000252735	0.000179461	ITGB2/TNF/SELE/SELP/CCR2/CHST2/IL6/PTAFR	8	-2.82843
BP	GO:2001057	reactive nitrogen species metabolic process	15/977	82/18800	1.84901e-05	0.00025847	0.000183533	CYP1B1/PTX3/TNF/GCHFR/DDAH1/IFNG/CAV1/TLR2/GLA/AIF1/TLR4/TLR6/CLEC7A/IL1B/PTGS2	15	-2.84019
BP	GO:1903035	negative regulation of response to wounding	16/977	92/18800	1.90677e-05	0.000265837	0.000188765	AJAP1/PDGFRA/SIGLEC10/TNF/SERPINB2/SPP1/PDGFB/FGF2/FAP/SERPING1/SH2B3/SLC12A2/TFPI/THBD/SERPINE1/PLAU	16	-3.5
BP	GO:0046851	negative regulation of bone remodeling	7/977	18/18800	1.92344e-05	0.000267455	0.000189913	TNFRSF11B/TMEM119/P2RX7/GPR137B/CD38/IL6/TNFAIP3	7	-2.64575
BP	GO:0002763	positive regulation of myeloid leukocyte differentiation	12/977	55/18800	2.00169e-05	0.000276875	0.000196602	LIF/CD74/TNF/TYROBP/IFNG/TGFB1/EVI2B/KITLG/CCR1/ZFP36L1/HCLS1/PPARGC1B	12	-2.3094
BP	GO:0010518	positive regulation of phospholipase activity	12/977	55/18800	2.00169e-05	0.000276875	0.000196602	GNAQ/ANG/PDGFRA/KIT/FGF2/EDNRA/P2RY6/SELE/C5AR1/S1PR4/PTAFR/CD86	12	-1.73205
BP	GO:0061458	reproductive system development	44/977	436/18800	2.03848e-05	0.000281225	0.000199691	LIF/KDR/ANG/PDGFRA/ADA/SNAI1/PCDH12/CYP1B1/PTX3/KIT/GRB2/DHCR24/PRDM1/BIRC6/SPP1/CYP27B1/GJB1/EREG/PDGFB/BIK/MME/EPAS1/CTSB/HTRA1/MMP19/IL1A/GATA6/OVOL2/TNC/ARID5B/MMP2/DLG1/TNFAIP6/HOXA10/KITLG/ZFP36L1/NRIP1/WNT5A/CEBPB/BASP1/INHBA/PTGS2/STC1/SOCS3	44	-3.01511
BP	GO:0019932	second-messenger-mediated signaling	34/977	303/18800	2.07209e-05	0.000285115	0.000202453	AHR/KDR/CCR5/ADA/MCTP1/TNF/DDAH1/INPP5A/PLEK/PTPRC/CXCR4/EDNRB/ERBB3/P2RX7/PLCG2/CAMK2D/FPR2/CXCR2/CLEC7A/LAT2/SELE/SELP/LRRK2/CCR1/PTGFR/NR5A2/CCR2/CXCL8/CCL4/PRKAA1/PPP1R9A/FPR1/GBP1/CXCR1	34	-3.42997
BP	GO:0040013	negative regulation of locomotion	41/977	396/18800	2.13804e-05	0.000292661	0.000207812	SRGAP3/ADA/CD74/MCTP1/BMPR1A/KANK1/DLC1/CYP1B1/ARPIN/TNF/TPM1/PTPRG/WAS/CLIC4/OSBPL8/SEMA3C/ARHGDIB/IFITM1/RGCC/FGF2/IL24/EMILIN2/DAB2IP/PTGER4/DACH1/IGFBP5/AIF1/TGFB1/CCL2/PTPRK/SEMA4A/TNFAIP6/BST2/THY1/COL3A1/DCN/DUSP1/SERPINE1/WNT5A/TIMP1/STC1	41	-2.9673
BP	GO:0045860	positive regulation of protein kinase activity	41/977	396/18800	2.13804e-05	0.000292661	0.000207812	FZD10/ANG/MAP2K6/SNCA/BMPR1A/NCF1/TNF/KIT/IFNG/OSBPL8/EREG/PDGFB/PTPRC/ADAM8/ERBB3/LCP2/RGCC/P2RX7/FGF2/GCG/EMP2/DAB2IP/TLR4/TLR6/TGFB1/MOB3A/LILRA5/DLG1/ACSL1/S100A12/PTPN1/KITLG/RASSF2/LRRK2/NOD2/CEMIP/WNT5A/IL1B/CHI3L1/CD86/PIK3R5	41	-3.27965
BP	GO:0042102	positive regulation of T cell proliferation	17/977	103/18800	2.15309e-05	0.000293958	0.000208733	JAK3/HLA-DPA1/CORO1A/CD274/PTPRC/IL12RB1/IL1A/AIF1/HLA-E/TNFSF13B/CCR2/HAVCR2/LILRB2/RIPK2/IL6/IL1B/CD86	17	-4.12311
BP	GO:2000516	positive regulation of CD4-positive, alpha-beta T cell activation	10/977	39/18800	2.19539e-05	0.000298959	0.000212284	HLA-DRA/IFNG/IL12RB1/IL4R/NFKBID/NLRP3/HLX/RIPK2/MYB/CD86	10	-2.52982
BP	GO:0019058	viral life cycle	35/977	317/18800	2.22416e-05	0.000302096	0.000214512	LGALS1/CCR5/CAV2/CD74/PTX3/TNF/PKN2/TNFRSF4/CCL8/TRIM22/N4BP1/ATG16L2/CR1/IFITM1/CXCR4/CAV1/CTSB/ISG15/CTSL/CCL2/IFIT1/IFI16/IFITM2/FCN1/EEA1/CTBP1/BST2/MX1/NR5A2/CXCL8/OAS2/SELPLG/ITGA5/CD86/ICAM1	35	-4.56383
BP	GO:0002637	regulation of immunoglobulin production	14/977	74/18800	2.34984e-05	0.000318347	0.000226051	MAD2L2/TNF/TNFRSF4/PTPRC/CR1/IL4R/EPHB2/TGFB1/HLA-E/FCGR2B/IL13RA2/IL6/BCL6/CD86	14	-3.20713
BP	GO:0001890	placenta development	21/977	147/18800	2.41461e-05	0.000326282	0.000231685	LIF/ANG/ADA/SNAI1/PCDH12/GRB2/PRDM1/BIRC6/SPP1/CYP27B1/PDGFB/MME/EPAS1/CTSB/HTRA1/OVOL2/ZFP36L1/CEBPB/PTGS2/STC1/SOCS3	21	-3.27327
BP	GO:0060337	type I interferon signaling pathway	12/977	56/18800	2.42833e-05	0.000327297	0.000232406	SAMHD1/STAT2/IFITM1/STAT1/IFNAR1/IFNAR2/ISG15/IRF7/IFITM2/PTPN1/OAS2/WNT5A	12	-3.4641
BP	GO:0050830	defense response to Gram-positive bacterium	17/977	104/18800	2.45115e-05	0.000329529	0.000233991	ANG/TNF/SEH1L/KRT6A/TNFSF8/P2RX7/TLR2/GBP4/IL7R/GBP2/HLA-E/NOD2/C5AR1/HAVCR2/FGR/RIPK2/IL6	17	-3.15296
BP	GO:0045576	mast cell activation	13/977	65/18800	2.4617e-05	0.000330105	0.0002344	KIT/NR4A3/LCP2/RAC2/PIK3CD/MILR1/IL4R/SNX4/S100A12/LAT2/IL13RA2/FGR/RHOH	13	-2.49615
BP	GO:0050672	negative regulation of lymphocyte proliferation	15/977	84/18800	2.49325e-05	0.000333488	0.000236802	TYROBP/CD274/LST1/CR1/IL4I1/DLG1/FCGR2B/PAWR/HAVCR2/LILRB2/CEBPB/LILRB1/MNDA/IDO1/CD86	15	-2.84019
BP	GO:0062197	cellular response to chemical stress	36/977	332/18800	2.5228e-05	0.000335183	0.000238006	BAG5/PDGFRA/SNCA/NCF1/CYP1B1/ENDOG/MCL1/TNF/TPM1/NR4A3/SLC12A6/NOX1/HGF/GSR/EPAS1/FYN/CAV1/MMP9/ERMP1/AIF1/TLR4/EDNRA/TLR6/AKR1B1/PTPRK/MMP2/MMP3/LRRK2/PAWR/ZFP36L1/IL6/PRKAA1/PDE8A/PTGS2/PPARGC1B/TNFAIP3	36	-2.33333
BP	GO:0035456	response to interferon-beta	9/977	32/18800	2.52726e-05	0.000335183	0.000238006	IFITM1/STAT1/IFNAR2/IFI16/IFITM2/IRF1/BST2/MNDA/AIM2	9	-3
BP	GO:0070423	nucleotide-binding oligomerization domain containing signaling pathway	8/977	25/18800	2.53136e-05	0.000335183	0.000238006	MAP2K6/CYLD/TLR4/SLC15A3/NOD2/RIPK2/NFKBIA/TNFAIP3	8	-2.12132
BP	GO:0098581	detection of external biotic stimulus	8/977	25/18800	2.53136e-05	0.000335183	0.000238006	NLRC4/TLR2/TLR4/TLR6/LY96/CLEC7A/NOD2/TLR1	8	-2.82843
BP	GO:0060249	anatomical structure homeostasis	35/977	319/18800	2.54081e-05	0.000335591	0.000238295	KDR/WWTR1/OCLN/POC1B/S1PR1/PROM1/JAM3/TNFRSF11B/MAK/SPP1/CORO1A/ADAM8/TMEM119/P2RX7/CLCN3/EPAS1/HOMER1/GPR137B/PECAM1/CTSK/SLC22A5/CD38/TLR4/MTM1/IGKC/COL3A1/SLC12A2/NOD2/SNX10/CCR2/IL6/PRKAA1/PTGS2/PPARGC1B/TNFAIP3	35	-2.87352
BP	GO:0030336	negative regulation of cell migration	37/977	346/18800	2.65405e-05	0.000349671	0.000248293	SRGAP3/ADA/CD74/MCTP1/BMPR1A/KANK1/DLC1/CYP1B1/ARPIN/TNF/TPM1/PTPRG/CLIC4/OSBPL8/ARHGDIB/IFITM1/RGCC/FGF2/IL24/EMILIN2/DAB2IP/PTGER4/DACH1/IGFBP5/AIF1/TGFB1/CCL2/PTPRK/TNFAIP6/BST2/THY1/COL3A1/DCN/DUSP1/SERPINE1/TIMP1/STC1	37	-2.79478
BP	GO:0010543	regulation of platelet activation	11/977	48/18800	2.70883e-05	0.000355998	0.000252786	PDGFRA/PDGFB/PLEK/EMILIN2/TLR4/SH2B3/PDPN/SELP/FCER1G/THBD/IL6	11	-3.31662
BP	GO:0006809	nitric oxide biosynthetic process	14/977	75/18800	2.75274e-05	0.000360869	0.000256244	CYP1B1/PTX3/TNF/GCHFR/DDAH1/IFNG/CAV1/GLA/AIF1/TLR4/TLR6/CLEC7A/IL1B/PTGS2	14	-2.67261
BP	GO:0032945	negative regulation of mononuclear cell proliferation	15/977	85/18800	2.88408e-05	0.000377149	0.000267805	TYROBP/CD274/LST1/CR1/IL4I1/DLG1/FCGR2B/PAWR/HAVCR2/LILRB2/CEBPB/LILRB1/MNDA/IDO1/CD86	15	-2.84019
BP	GO:0032930	positive regulation of superoxide anion generation	7/977	19/18800	2.90902e-05	0.000377707	0.000268201	ITGB2/TYROBP/FPR2/TGFB1/CLEC7A/ITGAM/GNAI2	7	-2.64575
BP	GO:0030193	regulation of blood coagulation	13/977	66/18800	2.92136e-05	0.000377707	0.000268201	PDGFRA/SERPINB2/PDGFB/FAP/CAV1/FOXA2/SERPING1/EPHB2/SH2B3/TFPI/THBD/SERPINE1/PLAU	13	-2.49615
BP	GO:0071677	positive regulation of mononuclear cell migration	13/977	66/18800	2.92136e-05	0.000377707	0.000268201	PLA2G7/TNF/DOCK8/ADAM8/AIF1/FPR2/CXCL10/CCR1/CCR2/DEFB124/CCL4/SERPINE1/WNT5A	13	-3.05085
BP	GO:0007566	embryo implantation	12/977	57/18800	2.93193e-05	0.000377707	0.000268201	LIF/SYDE1/IGFBP7/SPP1/ARHGDIB/EMP2/MMP9/MMP2/IL1B/TIMP1/PTGS2/STC1	12	-2.88675
BP	GO:0043551	regulation of phosphatidylinositol 3-kinase activity	12/977	57/18800	2.93193e-05	0.000377707	0.000268201	PDGFRA/KIT/PDGFB/FGF2/DAB2IP/FPR2/TGFB1/NOD2/VAV3/FGR/PIK3R5/SOCS3	12	-1.73205
BP	GO:0070228	regulation of lymphocyte apoptotic process	12/977	57/18800	2.93193e-05	0.000377707	0.000268201	ADA/CD74/JAK3/DOCK8/GIMAP8/CD274/ADAM8/P2RX7/IL7R/WNT5A/BCL6/IDO1	12	-3.4641
BP	GO:2000146	negative regulation of cell motility	38/977	361/18800	2.9461e-05	0.000377707	0.000268201	SRGAP3/ADA/CD74/MCTP1/BMPR1A/KANK1/DLC1/CYP1B1/ARPIN/TNF/TPM1/PTPRG/WAS/CLIC4/OSBPL8/ARHGDIB/IFITM1/RGCC/FGF2/IL24/EMILIN2/DAB2IP/PTGER4/DACH1/IGFBP5/AIF1/TGFB1/CCL2/PTPRK/TNFAIP6/BST2/THY1/COL3A1/DCN/DUSP1/SERPINE1/TIMP1/STC1	38	-2.91999
BP	GO:0019751	polyol metabolic process	18/977	116/18800	2.95285e-05	0.000377707	0.000268201	SNCA/PCBD1/MOGAT2/PPIP5K2/CYP27B1/INPP5A/SORD/PLEK/GK5/FGF2/PLCG2/OCRL/DEGS2/IMPA2/P2RY6/COQ3/DGAT2/PTAFR	18	0.471405
BP	GO:0071675	regulation of mononuclear cell migration	18/977	116/18800	2.95285e-05	0.000377707	0.000268201	PLA2G7/TNF/DOCK8/STK10/ADAM8/AIF1/FPR2/CCL2/CXCL10/CCR1/CCR2/MSN/DEFB124/DUSP1/C5AR1/CCL4/SERPINE1/WNT5A	18	-3.77124
BP	GO:0051403	stress-activated MAPK cascade	29/977	245/18800	3.09237e-05	0.000394596	0.000280193	MAP2K6/CYLD/NCF1/TNF/MBIP/SH3RF2/KLHL31/NOX1/HGF/DAB2IP/IL1A/PTGER4/TLR4/DLG1/TRAF1/NCOR1/ZFP36/KLHDC10/CLEC7A/RASSF2/LRRK2/NOD2/FCGR2B/ZFP36L1/GADD45B/DUSP1/RIPK2/WNT5A/IL1B	29	-1.67126
BP	GO:0010959	regulation of metal ion transport	41/977	403/18800	3.21272e-05	0.000408271	0.000289904	JAK3/SNCA/SLC31A2/PKP2/CORO1A/IFNG/PDGFB/WNK4/KCNQ1/CXCL9/CXCR4/P2RX7/GCG/PLCG2/CAMK2D/HOMER1/FYN/CAV1/FXYD5/RGS4/CCL2/LILRA5/DLG1/THY1/P2RY6/CXCL10/AKAP9/TRPV2/CCR1/ATP2C2/CCL4/LILRA2/LILRB2/CXCL11/CEMIP/JPH1/LILRB1/PDE4B/PTGS2/GNAI2/STC1	41	-3.592
BP	GO:0061045	negative regulation of wound healing	14/977	76/18800	3.21504e-05	0.000408271	0.000289904	AJAP1/PDGFRA/TNF/SERPINB2/PDGFB/FGF2/FAP/SERPING1/SH2B3/SLC12A2/TFPI/THBD/SERPINE1/PLAU	14	-3.20713
BP	GO:0097191	extrinsic apoptotic signaling pathway	27/977	221/18800	3.28774e-05	0.000415909	0.000295328	PMAIP1/CYLD/MCL1/TNF/BIRC6/IFNG/PTPRC/ERBB3/HGF/P2RX7/DAB2IP/CAV1/TNFRSF10C/IL1A/ITPRIP/TGFB1/TRAF1/KITLG/BCL2A1/TNFRSF1B/CFLAR/SERPINE1/INHBA/IL1B/G0S2/ICAM1/TNFAIP3	27	-3.65655
BP	GO:0046330	positive regulation of JNK cascade	16/977	96/18800	3.2962e-05	0.000415909	0.000295328	NCF1/TNF/MBIP/SH3RF2/NOX1/DAB2IP/IL1A/TLR4/TRAF1/RASSF2/NOD2/FCGR2B/GADD45B/RIPK2/WNT5A/IL1B	16	-2
BP	GO:0043552	positive regulation of phosphatidylinositol 3-kinase activity	9/977	33/18800	3.31567e-05	0.000415909	0.000295328	PDGFRA/KIT/PDGFB/FGF2/FPR2/TGFB1/NOD2/VAV3/FGR	9	-1.66667
BP	GO:0045446	endothelial cell differentiation	18/977	117/18800	3.32311e-05	0.000415909	0.000295328	KDR/NOTCH4/S1PR1/MARVELD2/TNF/CLIC4/COL18A1/COL15A1/CXCR4/EDNRB/PECAM1/EDNRA/PDPN/S1PR3/MSN/IL1B/ICAM1/STC1	18	-3.77124
BP	GO:0002312	B cell activation involved in immune response	15/977	86/18800	3.32793e-05	0.000415909	0.000295328	MAD2L2/LGALS1/ADA/CD180/PTPRC/CR1/PLCG2/GPR183/TLR4/TGFB1/BATF/UNG/FCGR2B/IL6/BCL6	15	-3.35659
BP	GO:0019915	lipid storage	15/977	86/18800	3.32793e-05	0.000415909	0.000295328	MEST/CPT1A/ALKBH7/TNF/RNF213/FITM2/OSBPL8/EHD1/CAV1/FFAR2/DGAT2/NRIP1/IL6/NFKBIA/IL1B	15	-1.29099
BP	GO:0046850	regulation of bone remodeling	11/977	49/18800	3.33043e-05	0.000415909	0.000295328	S1PR1/TNFRSF11B/SPP1/ADAM8/TMEM119/P2RX7/GPR137B/CD38/IL6/PPARGC1B/TNFAIP3	11	-2.7136
BP	GO:0045055	regulated exocytosis	28/977	234/18800	3.46049e-05	0.00043113	0.000306135	SYNGR2/SNCA/ITGB2/KIT/PRKCB/STXBP5/CORO1A/NR4A3/PLEK/P2RX7/RAC2/STX19/PIK3CD/MILR1/IL4R/SNX4/LAT2/LRRK2/FCGR2B/STX11/CCR2/RAB31/HCK/IL13RA2/FGR/ITGAM/PTAFR/GNAI2	28	-3.40168
BP	GO:0002433	immune response-regulating cell surface receptor signaling pathway involved in phagocytosis	8/977	26/18800	3.49051e-05	0.000431807	0.000306616	PTPRC/FYN/YES1/FCGR2B/HCK/VAV3/FGR/VAV1	8	-1.41421
BP	GO:0035872	nucleotide-binding domain, leucine rich repeat containing receptor signaling pathway	8/977	26/18800	3.49051e-05	0.000431807	0.000306616	MAP2K6/CYLD/TLR4/SLC15A3/NOD2/RIPK2/NFKBIA/TNFAIP3	8	-2.12132
BP	GO:0038096	Fc-gamma receptor signaling pathway involved in phagocytosis	8/977	26/18800	3.49051e-05	0.000431807	0.000306616	PTPRC/FYN/YES1/FCGR2B/HCK/VAV3/FGR/VAV1	8	-1.41421
BP	GO:0032733	positive regulation of interleukin-10 production	10/977	41/18800	3.52178e-05	0.000431874	0.000306663	CD274/HGF/PLCG2/TLR2/ISG15/TLR4/LILRA5/CLEC7A/NOD2/IL6	10	-3.16228
BP	GO:0045429	positive regulation of nitric oxide biosynthetic process	10/977	41/18800	3.52178e-05	0.000431874	0.000306663	PTX3/TNF/DDAH1/IFNG/AIF1/TLR4/TLR6/CLEC7A/IL1B/PTGS2	10	-2.52982
BP	GO:0032481	positive regulation of type I interferon production	12/977	58/18800	3.52383e-05	0.000431874	0.000306663	POLR3B/STAT1/PLCG2/TLR2/ISG15/TLR4/IRF7/IRF1/TLR8/CD14/OAS2/RIPK2	12	-2.88675
BP	GO:0033619	membrane protein proteolysis	12/977	58/18800	3.52383e-05	0.000431874	0.000306663	SH3D19/TNF/IFNG/ADAM8/P2RX7/AFG3L2/TGFB1/ERAP1/TIMP2/TNFRSF1B/IL1B/TIMP1	12	-1.73205
BP	GO:0007229	integrin-mediated signaling pathway	17/977	107/18800	3.57715e-05	0.000437392	0.000310582	ITGAL/ITGB2/ZYX/FERMT3/PLEK/EMP2/ISG15/ITGAX/THY1/COL3A1/HCK/VAV3/FGR/ITGAM/VAV1/ITGA5/TIMP1	17	-3.15296
BP	GO:1903201	regulation of oxidative stress-induced cell death	14/977	77/18800	3.74406e-05	0.00045674	0.000324321	BAG5/ENDOG/MCL1/TNF/NR4A3/NOX1/HGF/FYN/TLR4/TLR6/MMP3/LRRK2/PAWR/PDE8A	14	-1.06904
BP	GO:0002532	production of molecular mediator involved in inflammatory response	16/977	97/18800	3.75981e-05	0.000457603	0.000324933	NCF1/GPSM3/TNF/MEFV/IL17RA/IL4R/EPHB2/SNX4/TLR4/TLR6/CLEC7A/NOD2/ALOX5AP/GBP5/IL6/SERPINE1	16	-3
BP	GO:0051056	regulation of small GTPase mediated signal transduction	33/977	299/18800	3.80882e-05	0.000462499	0.00032841	SRGAP3/RAP1GAP/ARHGEF9/DNMBP/KANK1/DLC1/DOCK2/CHN2/RASA1/DOCK8/ARHGAP18/ARHGDIB/ARHGAP9/DENND4C/DAB2IP/P2RY8/ARHGAP30/EPHB2/ARFGEF2/GPR65/RALGAPA1/PLEKHG4/ARHGAP25/COL3A1/CYTH4/KITLG/FGD3/VAV3/CHN1/VAV1/BCL6/TAGAP/PREX1	33	-0.174078
BP	GO:0070141	response to UV-A	6/977	14/18800	4.06254e-05	0.00049195	0.000349323	MME/MMP1/MMP9/MMP2/MMP3/TIMP1	6	-2.44949
BP	GO:1900046	regulation of hemostasis	13/977	68/18800	4.07003e-05	0.00049195	0.000349323	PDGFRA/SERPINB2/PDGFB/FAP/CAV1/FOXA2/SERPING1/EPHB2/SH2B3/TFPI/THBD/SERPINE1/PLAU	13	-2.49615
BP	GO:0072676	lymphocyte migration	18/977	119/18800	4.18956e-05	0.00050524	0.000358759	S1PR1/ITGAL/DOCK8/STK10/CCL8/ADAM8/PIK3CD/GPR183/AIF1/CCL2/SLC12A2/CXCL10/CCR2/MSN/CCL4/CXCL11/WNT5A/ICAM1	18	-3.77124
BP	GO:0098543	detection of other organism	7/977	20/18800	4.27508e-05	0.000514377	0.000365247	NLRC4/TLR2/TLR4/TLR6/CLEC7A/NOD2/TLR1	7	-2.64575
BP	GO:0070232	regulation of T cell apoptotic process	9/977	34/18800	4.3027e-05	0.00051652	0.000366769	ADA/JAK3/DOCK8/GIMAP8/CD274/ADAM8/IL7R/WNT5A/IDO1	9	-3
BP	GO:0060485	mesenchyme development	33/977	301/18800	4.35101e-05	0.000520502	0.000369597	MAD2L2/NOTCH4/WWTR1/SNAI1/BMPR1A/COL1A1/LRP6/TAPT1/SEMA3C/TWIST1/KLHL12/EDNRB/ERBB3/STAT1/HGF/RGCC/VASN/DAB2IP/FOXA2/OVOL2/EDNRA/S100A4/TGFB1/SEMA4A/PDPN/KITLG/ZFP36L1/OLFM1/LOXL2/IL6/WNT5A/BASP1/IL1B	33	-2.26301
BP	GO:0045444	fat cell differentiation	28/977	237/18800	4.35563e-05	0.000520502	0.000369597	ZBTB7C/PDGFRA/WWTR1/TNF/CCDC3/MAFB/NR4A3/OSBPL8/RGS2/ALDH6A1/DLK2/FFAR2/PIM1/TGFB1/ARID5B/CCDC71L/CTBP1/ZFP36/ERAP1/NAPEPLD/ZFP36L1/GRK5/STEAP4/IL6/WNT5A/CEBPB/IL11/PTGS2	28	-3.40168
BP	GO:0032735	positive regulation of interleukin-12 production	10/977	42/18800	4.40881e-05	0.00052448	0.000372421	IFNG/PLCG2/LAPTM5/TLR2/TLR4/IRF1/CLEC7A/NOD2/RIPK2/IDO1	10	-3.16228
BP	GO:0034142	toll-like receptor 4 signaling pathway	10/977	42/18800	4.40881e-05	0.00052448	0.000372421	NINJ1/PIK3AP1/DAB2IP/TLR4/LY96/LILRA2/CD14/RIPK2/NFKBIA/TNFAIP3	10	-2.52982
BP	GO:0044409	entry into host	21/977	153/18800	4.4288e-05	0.000525671	0.000373267	LGALS1/CCR5/CAV2/CD74/PTX3/TNFRSF4/KRT6A/TRIM22/CR1/IFITM1/CXCR4/CAV1/CTSB/CTSL/IFITM2/FCN1/CXCL8/SELPLG/ITGA5/CD86/ICAM1	21	-4.58258
BP	GO:0048015	phosphatidylinositol-mediated signaling	23/977	177/18800	4.71984e-05	0.000558956	0.000396902	KDR/PDGFRA/NCF1/TNF/KIT/PDGFB/PLCB4/TWIST1/PIK3AP1/ERBB3/HGF/FGF2/DAB2IP/PIK3CD/OSM/SELP/DCN/ZFP36L1/CSF3/HCLS1/FGR/PTAFR/PIK3R5	23	-3.12772
BP	GO:0051271	negative regulation of cellular component movement	38/977	369/18800	4.75642e-05	0.000562025	0.000399081	SRGAP3/ADA/CD74/MCTP1/BMPR1A/KANK1/DLC1/CYP1B1/ARPIN/TNF/TPM1/PTPRG/WAS/CLIC4/OSBPL8/ARHGDIB/IFITM1/RGCC/FGF2/IL24/EMILIN2/DAB2IP/PTGER4/DACH1/IGFBP5/AIF1/TGFB1/CCL2/PTPRK/TNFAIP6/BST2/THY1/COL3A1/DCN/DUSP1/SERPINE1/TIMP1/STC1	38	-2.91999
BP	GO:0045639	positive regulation of myeloid cell differentiation	16/977	99/18800	4.86274e-05	0.000573303	0.000407089	LIF/CD74/TNF/TYROBP/IFNG/STAT1/ISG15/TGFB1/EVI2B/KITLG/CCR1/ZFP36L1/CSF3/HCLS1/INHBA/PPARGC1B	16	-3
BP	GO:0031098	stress-activated protein kinase signaling cascade	29/977	252/18800	5.19782e-05	0.0006106	0.000433573	MAP2K6/CYLD/NCF1/TNF/MBIP/SH3RF2/KLHL31/NOX1/HGF/DAB2IP/IL1A/PTGER4/TLR4/DLG1/TRAF1/NCOR1/ZFP36/KLHDC10/CLEC7A/RASSF2/LRRK2/NOD2/FCGR2B/ZFP36L1/GADD45B/DUSP1/RIPK2/WNT5A/IL1B	29	-1.67126
BP	GO:0006887	exocytosis	37/977	357/18800	5.20227e-05	0.0006106	0.000433573	SYNGR2/SNCA/ITGB2/KIT/PRKCB/LLGL2/STXBP5/CORO1A/NR4A3/IFNG/CCL8/PLEK/SCAMP1/CFTR/TNFAIP2/P2RX7/SYTL2/RAC2/STX19/PIK3CD/MILR1/IL4R/SNX4/ARFGEF2/LAT2/LRRK2/CCR1/FCGR2B/STX11/CCR2/RAB31/HCK/IL13RA2/FGR/ITGAM/PTAFR/GNAI2	37	-2.79478
BP	GO:0052548	regulation of endopeptidase activity	42/977	426/18800	5.36051e-05	0.000627775	0.000445769	PMAIP1/CARD8/SNCA/SPOCK1/DLC1/COL7A1/TNF/MEFV/NLRC4/HIP1/TNFAIP8/SERPINB2/COL6A3/DHCR24/BIRC6/CD44/CR1/CSTA/HGF/FYN/CAAP1/SERPINH1/S100A8/SERPING1/SERPINI1/LAPTM5/MMP9/IFI16/S100A9/NLRP3/BST2/CST7/TFPI/CLEC7A/TIMP2/RIPK2/CFLAR/SERPINE1/TIMP1/TFPI2/PTGS2/AIM2	42	-5.55492
BP	GO:0014002	astrocyte development	10/977	43/18800	5.47956e-05	0.000638878	0.000453653	TNF/IFNG/S100A8/FPR2/TLR4/S100A9/C5AR1/IL6/IL1B/VIM	10	-3.16228
BP	GO:1904407	positive regulation of nitric oxide metabolic process	10/977	43/18800	5.47956e-05	0.000638878	0.000453653	PTX3/TNF/DDAH1/IFNG/AIF1/TLR4/TLR6/CLEC7A/IL1B/PTGS2	10	-2.52982
BP	GO:0031341	regulation of cell killing	16/977	100/18800	5.5142e-05	0.000641497	0.000455512	TYROBP/HLA-DRA/IFNG/PTPRC/P2RX7/IL12RB1/CXCL6/IL7R/CLEC7A/HLA-E/FCGR2B/HAVCR2/ITGAM/VAV1/LILRB1/ICAM1	16	-4
BP	GO:0051048	negative regulation of secretion	22/977	167/18800	5.55309e-05	0.00064459	0.000457708	LIF/ADA/CD74/SNCA/TNF/RHBDF2/HMGCR/WNK4/ERBB3/KLF7/PNKD/OSM/FCGR2B/HADH/CCR2/IL13RA2/TNFRSF1B/LILRB1/INHBA/IL1B/IL11/GNAI2	22	-2.55841
BP	GO:0002064	epithelial cell development	25/977	203/18800	5.56524e-05	0.00064459	0.000457708	NOTCH4/NKX2-2/MARVELD2/TNF/TFCP2L1/CLIC4/PRDM1/COL18A1/PDGFB/COL15A1/CXCR4/EDNRB/PECAM1/IL1A/RILPL2/EDNRA/AKR1B1/SHROOM3/S1PR3/MSN/WNT5A/IL1B/VIM/ICAM1/STC1	25	-3.4
BP	GO:0043409	negative regulation of MAPK cascade	23/977	179/18800	5.63513e-05	0.000651253	0.00046244	LIF/CYLD/DUSP4/RGS2/HMGCR/PTPRC/SH3RF2/KLHL31/P2RX7/DAB2IP/CAV1/RNF149/EPHB2/NDRG2/TLR4/RPS6KA6/DLG1/SH2B3/PTPN1/NCOR1/DUSP1/IL1B/GBP1	23	-1.04257
BP	GO:0071900	regulation of protein serine/threonine kinase activity	38/977	372/18800	5.66323e-05	0.000653068	0.000463729	FZD10/MAP2K6/SNCA/BMPR1A/LATS2/TNF/KIT/LRP6/IFNG/RGS2/HMGCR/PDGFB/PPP1R1B/PTPRC/ADAM8/RGCC/P2RX7/FGF2/DAB2IP/CAV1/TLR4/TLR6/TGFB1/SH2B3/ACSL1/HERC5/S100A12/THY1/PTPN1/KITLG/LRRK2/NOD2/DUSP1/CEMIP/WNT5A/IL1B/PIK3R5/TNFAIP3	38	-3.56887
BP	GO:0045428	regulation of nitric oxide biosynthetic process	12/977	61/18800	5.96251e-05	0.000686079	0.000487169	PTX3/TNF/DDAH1/IFNG/CAV1/GLA/AIF1/TLR4/TLR6/CLEC7A/IL1B/PTGS2	12	-2.88675
BP	GO:0043122	regulation of I-kappaB kinase/NF-kappaB signaling	29/977	254/18800	6.00118e-05	0.000689024	0.00048926	LGALS1/CD74/CARD8/PIM2/TNF/PPM1B/NDFIP2/PRKCB/TRIM22/STAT1/PLCG2/DAB2IP/FYN/ZDHHC13/IL1A/TLR4/TLR6/S100A4/TRAF1/S100A12/BST2/CLEC7A/NOD2/RIPK2/CFLAR/WNT5A/IL1B/RHOH/TNFAIP3	29	-3.8996
BP	GO:0071356	cellular response to tumor necrosis factor	27/977	229/18800	6.1357e-05	0.000702937	0.00049914	AKAP12/CARD8/CYLD/COL1A1/CYP1B1/TNF/CASP4/CCDC3/TNFRSF4/CCL8/STAT1/DAB2IP/LAPTM5/CCL2/TRAF1/ZFP36/GBP2/ZFP36L1/TNFSF13B/CXCL8/CCL4/TNFRSF1B/NFKBIA/GBP1/CHI3L1/TNFAIP3/AIM2	27	-4.81125
BP	GO:0043254	regulation of protein-containing complex assembly	40/977	401/18800	6.19863e-05	0.000708607	0.000503166	SSH1/OCLN/CARD8/SNCA/KANK1/JAM3/RASA1/TNF/MEFV/FNIP2/GRB2/TMSB15B/STXBP5/CORO1A/IFNG/ARHGAP18/PLEK/TRABD2A/BIK/PLCG2/DAB2IP/MMP1/PTGER4/ISG15/TLR4/TLR6/TGFB1/DLG1/LCP1/ASAP1/MMP3/CLEC7A/AKAP9/SELP/COTL1/CSF3/MSN/HCK/HCLS1/GBP5	40	-2.52982
BP	GO:0002758	innate immune response-activating signal transduction	8/977	28/18800	6.32898e-05	0.000720383	0.000511527	TYROBP/PLCG2/FYN/FFAR2/FCN1/CLEC7A/HCK/LILRA2	8	-2.82843
BP	GO:0032703	negative regulation of interleukin-2 production	8/977	28/18800	6.32898e-05	0.000720383	0.000511527	PTPRC/CR1/LAPTM5/ZFP36/NOD2/HAVCR2/GBP1/TNFAIP3	8	-2.82843
BP	GO:0045064	T-helper 2 cell differentiation	6/977	15/18800	6.47333e-05	0.000735225	0.000522067	IL4R/NLRP3/BATF/HLX/BCL6/CD86	6	-2.44949
BP	GO:0050818	regulation of coagulation	13/977	71/18800	6.52589e-05	0.0007396	0.000525173	PDGFRA/SERPINB2/PDGFB/FAP/CAV1/FOXA2/SERPING1/EPHB2/SH2B3/TFPI/THBD/SERPINE1/PLAU	13	-2.49615
BP	GO:0060021	roof of mouth development	15/977	91/18800	6.57358e-05	0.000743407	0.000527876	EPHB3/PDGFRA/SNAI1/TSHZ1/BMPR1A/CSRNP1/TWIST1/MMP25/EPHB2/SATB2/ARID5B/DLG1/PRRX1/WNT5A/INHBA	15	-0.774597
BP	GO:0048017	inositol lipid-mediated signaling	23/977	181/18800	6.70609e-05	0.000756769	0.000537364	KDR/PDGFRA/NCF1/TNF/KIT/PDGFB/PLCB4/TWIST1/PIK3AP1/ERBB3/HGF/FGF2/DAB2IP/PIK3CD/OSM/SELP/DCN/ZFP36L1/CSF3/HCLS1/FGR/PTAFR/PIK3R5	23	-3.12772
BP	GO:0006509	membrane protein ectodomain proteolysis	10/977	44/18800	6.76393e-05	0.000761665	0.000540841	SH3D19/TNF/IFNG/ADAM8/P2RX7/ERAP1/TIMP2/TNFRSF1B/IL1B/TIMP1	10	-1.89737
BP	GO:0048732	gland development	42/977	431/18800	6.98967e-05	0.000785407	0.000557699	RAP1GAP/EPHB3/PDGFRA/ADA/NOTCH4/STAT5A/CPT1A/JARID2/BMPR1A/CYP1B1/ACAT1/TNF/BTBD7/TFCP2L1/FGF7/MAFB/SEMA3C/HOXA3/HGF/FGF2/SLC29A2/CAV1/HOXB3/GATA6/IGFBP5/PLXND1/TNC/EDNRA/TGFB1/ARID5B/MMP2/HOXA10/HOXB9/ATP2C2/MSN/HLX/OAS2/IL6/CFLAR/WNT5A/CEBPB/TNFAIP3	42	-1.85164
BP	GO:0010717	regulation of epithelial to mesenchymal transition	16/977	102/18800	7.05118e-05	0.000790633	0.00056141	MAD2L2/WWTR1/SNAI1/COL1A1/TWIST1/RGCC/VASN/DAB2IP/FOXA2/OVOL2/TGFB1/PDPN/OLFM1/LOXL2/IL6/IL1B	16	-2.5
BP	GO:0010718	positive regulation of epithelial to mesenchymal transition	11/977	53/18800	7.20234e-05	0.000805867	0.000572227	WWTR1/SNAI1/COL1A1/TWIST1/RGCC/TGFB1/PDPN/OLFM1/LOXL2/IL6/IL1B	11	-3.31662
BP	GO:0002832	negative regulation of response to biotic stimulus	17/977	113/18800	7.27603e-05	0.000812387	0.000576857	AHR/CARD8/PPM1B/SAMHD1/STAT2/CR1/IL4I1/HTRA1/SERPING1/ISG15/IFI16/HLA-E/SEC14L1/HAVCR2/LILRA2/LILRB1/TNFAIP3	17	-3.63803
BP	GO:0050851	antigen receptor-mediated signaling pathway	28/977	244/18800	7.30792e-05	0.000814223	0.000578161	ADA/KLHL6/PRKD2/PRKCB/IGHG1/PTPRC/LCP2/PLCG2/FYN/IGHM/PIK3CD/SH2B2/CD38/LAPTM5/NFKBID/IGKC/THY1/IGLL5/LAT2/FCGR2B/PAWR/IGLC1/VAV3/RIPK2/THEMIS2/MNDA/PDE4B/GBP1	28	-4.53557
BP	GO:0006801	superoxide metabolic process	13/977	72/18800	7.59002e-05	0.000842492	0.000598234	NCF1/ITGB2/TYROBP/CYBB/NOX1/FPR2/TGFB1/CLEC7A/NCF4/NCF2/ITGAM/PREX1/GNAI2	13	-3.05085
BP	GO:0002291	T cell activation via T cell receptor contact with antigen bound to MHC molecule on antigen presenting cell	5/977	10/18800	7.59362e-05	0.000842492	0.000598234	ITGAL/HAVCR2/APBB1IP/LILRB1/ICAM1	5	-2.23607
BP	GO:0045861	negative regulation of proteolysis	36/977	350/18800	7.64176e-05	0.000846052	0.000600762	BAG5/CARD8/SNCA/SPOCK1/COL7A1/TNF/TNFAIP8/SERPINB2/COL6A3/DHCR24/BIRC6/CD44/N4BP1/CR1/CSTA/HGF/SIMC1/CAAP1/CTSB/SERPINH1/SERPING1/SERPINI1/MMP9/MTM1/IFI16/GAS1/BST2/CST7/TFPI/PI15/LRRK2/TIMP2/SERPINE1/TIMP1/TFPI2/PTGS2	36	-4
BP	GO:0050792	regulation of viral process	21/977	159/18800	7.8286e-05	0.000864921	0.00061416	LGALS1/CD74/PTX3/TNF/PKN2/TRIM22/N4BP1/IFITM1/CXCR4/STAT1/ISG15/IFIT1/IFI16/IFITM2/FCN1/BST2/ZFP36/MX1/NR5A2/CXCL8/OAS2	21	-3.7097
BP	GO:0034599	cellular response to oxidative stress	31/977	284/18800	7.96105e-05	0.000877714	0.000623245	BAG5/PDGFRA/SNCA/NCF1/CYP1B1/ENDOG/MCL1/TNF/TPM1/NR4A3/NOX1/HGF/GSR/EPAS1/FYN/MMP9/ERMP1/AIF1/TLR4/EDNRA/TLR6/PTPRK/MMP2/MMP3/LRRK2/PAWR/IL6/PRKAA1/PDE8A/PPARGC1B/TNFAIP3	31	-1.61645
BP	GO:0010575	positive regulation of vascular endothelial growth factor production	8/977	29/18800	8.34423e-05	0.000918039	0.000651878	CYP1B1/NOX1/IL1A/TGFB1/C5AR1/IL6/IL1B/PTGS2	8	-2.12132
BP	GO:0002262	myeloid cell homeostasis	21/977	160/18800	8.57927e-05	0.000936487	0.000664978	IKZF1/JAK3/JAM3/KIT/MAFB/FLVCR1/KCNQ1/STAT1/EPAS1/PIK3CD/ISG15/SH2B3/ZFP36/KITLG/ZFP36L1/CCR2/HCLS1/IL6/PDE4B/BCL6/INHBA	21	-2.83683
BP	GO:0006925	inflammatory cell apoptotic process	7/977	22/18800	8.58299e-05	0.000936487	0.000664978	CCR5/PLEKHO2/PIK3CD/IRF7/CTSL/NOD2/IL6	7	-2.64575
BP	GO:0032928	regulation of superoxide anion generation	7/977	22/18800	8.58299e-05	0.000936487	0.000664978	ITGB2/TYROBP/FPR2/TGFB1/CLEC7A/ITGAM/GNAI2	7	-2.64575
BP	GO:0034104	negative regulation of tissue remodeling	7/977	22/18800	8.58299e-05	0.000936487	0.000664978	TNFRSF11B/TMEM119/P2RX7/GPR137B/CD38/IL6/TNFAIP3	7	-2.64575
BP	GO:0090218	positive regulation of lipid kinase activity	9/977	37/18800	8.86702e-05	0.000965479	0.000685564	PDGFRA/KIT/PDGFB/FGF2/FPR2/TGFB1/NOD2/VAV3/FGR	9	-1.66667
BP	GO:0001906	cell killing	23/977	185/18800	9.40807e-05	0.00102228	0.000725897	TYROBP/IGHG1/HLA-DRA/CORO1A/IFNG/PTPRC/P2RX7/IL12RB1/EMP2/GZMB/CXCL6/SLAMF7/S100A12/IL7R/CLEC7A/HLA-E/FCGR2B/TREM1/HAVCR2/ITGAM/VAV1/LILRB1/ICAM1	23	-4.3788
BP	GO:0051047	positive regulation of secretion	32/977	300/18800	9.53923e-05	0.0010344	0.000734502	ANG/MAP2K6/SNCA/ITGB2/STXBP5/SPP1/IFNG/PTGES/GOLPH3L/ADAM8/CFTR/EDNRB/RGCC/P2RX7/GCG/S100A8/IL1A/IL4R/CD38/ACSL4/TLR2/SNX4/TLR4/TGFB1/SLC12A2/KMO/FGR/ITGAM/PTAFR/INHBA/IL1B/GNAI2	32	-2.82843
BP	GO:0080164	regulation of nitric oxide metabolic process	12/977	64/18800	9.7383e-05	0.00105316	0.000747826	PTX3/TNF/DDAH1/IFNG/CAV1/GLA/AIF1/TLR4/TLR6/CLEC7A/IL1B/PTGS2	12	-2.88675
BP	GO:0001667	ameboidal-type cell migration	45/977	480/18800	9.75224e-05	0.00105316	0.000747826	KDR/STAT5A/SYDE1/AKAP12/KANK1/CLEC14A/CYP1B1/PRKD2/TNF/KIT/PKN2/FGF7/PTPRG/IFNG/PDGFB/SEMA3C/ARHGDIB/TWIST1/SPARC/PRCP/EDNRB/RGCC/FGF2/EMP2/PLCG2/SRPX2/FAP/DAB2IP/PIK3CD/PLXND1/OVOL2/MMP9/EDNRA/TGFB1/CENPV/SEMA4A/ARID5B/KITLG/DCN/LOXL2/PTP4A3/WNT5A/TIMP1/PTGS2/STC1	45	-3.72678
BP	GO:0001780	neutrophil homeostasis	6/977	16/18800	9.9026e-05	0.0010607	0.000753182	JAM3/PIK3CD/SH2B3/CCR2/IL6/PDE4B	6	-2.44949
BP	GO:0031649	heat generation	6/977	16/18800	9.9026e-05	0.0010607	0.000753182	TNF/PTGES/EDNRB/IL1A/IL1B/PTGS2	6	-2.44949
BP	GO:0051044	positive regulation of membrane protein ectodomain proteolysis	6/977	16/18800	9.9026e-05	0.0010607	0.000753182	SH3D19/TNF/IFNG/ADAM8/TNFRSF1B/IL1B	6	-1.63299
BP	GO:0070431	nucleotide-binding oligomerization domain containing 2 signaling pathway	6/977	16/18800	9.9026e-05	0.0010607	0.000753182	TLR4/SLC15A3/NOD2/RIPK2/NFKBIA/TNFAIP3	6	-2.44949
BP	GO:0032872	regulation of stress-activated MAPK cascade	24/977	198/18800	0.000100034	0.00106932	0.000759302	CYLD/NCF1/TNF/MBIP/SH3RF2/KLHL31/NOX1/HGF/DAB2IP/IL1A/TLR4/DLG1/TRAF1/NCOR1/KLHDC10/CLEC7A/RASSF2/NOD2/FCGR2B/GADD45B/DUSP1/RIPK2/WNT5A/IL1B	24	-1.63299
BP	GO:1904707	positive regulation of vascular associated smooth muscle cell proliferation	10/977	46/18800	0.000101109	0.00107863	0.000765909	BMPR1A/TNF/NR4A3/PDGFB/FGF2/IGFBP5/MMP9/MMP2/P2RY6/GNAI2	10	-2.52982
BP	GO:0002707	negative regulation of lymphocyte mediated immunity	11/977	55/18800	0.000102806	0.00109452	0.000777191	AHR/PTPRC/CR1/IL4I1/IL7R/HLA-E/NOD2/FCGR2B/HAVCR2/LILRB1/BCL6	11	-3.31662
BP	GO:0007202	activation of phospholipase C activity	8/977	30/18800	0.000108636	0.00115425	0.000819608	GNAQ/ANG/EDNRA/P2RY6/SELE/C5AR1/S1PR4/CD86	8	-1.41421
BP	GO:0006911	phagocytosis, engulfment	18/977	128/18800	0.000110803	0.00117333	0.000833156	RHOG/ITGB2/IGHG1/ELMO1/CLCN3/RAC2/PLCG2/IGHM/AIF1/IGKC/ARHGAP25/IGLL5/CLEC7A/FCGR2B/IGLC1/RAB31/ITGAM/RHOH	18	-3.77124
BP	GO:0002701	negative regulation of production of molecular mediator of immune response	9/977	38/18800	0.000110877	0.00117333	0.000833156	JAK3/TNF/CR1/TGFB1/BST2/FCGR2B/IL13RA2/LILRB1/BCL6	9	-3
BP	GO:0001910	regulation of leukocyte mediated cytotoxicity	14/977	85/18800	0.000115099	0.00121557	0.000863148	TYROBP/HLA-DRA/PTPRC/P2RX7/IL12RB1/CXCL6/IL7R/HLA-E/FCGR2B/HAVCR2/ITGAM/VAV1/LILRB1/ICAM1	14	-3.74166
BP	GO:0050650	chondroitin sulfate proteoglycan biosynthetic process	7/977	23/18800	0.000117871	0.00124236	0.00088217	PXYLP1/DSE/CSGALNACT1/UGDH/CHST11/CHST15/CHSY1	7	-1.13389
BP	GO:0010951	negative regulation of endopeptidase activity	28/977	251/18800	0.000119502	0.00125703	0.000892591	CARD8/SNCA/SPOCK1/COL7A1/TNF/TNFAIP8/SERPINB2/COL6A3/DHCR24/BIRC6/CD44/CR1/CSTA/HGF/CAAP1/SERPINH1/SERPING1/SERPINI1/MMP9/IFI16/BST2/CST7/TFPI/TIMP2/SERPINE1/TIMP1/TFPI2/PTGS2	28	-4.15761
BP	GO:0050871	positive regulation of B cell activation	20/977	152/18800	0.000121047	0.00127076	0.000902335	MAD2L2/ADA/CD74/IGHG1/TNFRSF4/PTPRC/IGHM/GPR183/CD38/EPHB2/TLR4/TGFB1/IGKC/IGLL5/NOD2/TNFSF13B/IGLC1/VAV3/IL6/BCL6	20	-3.57771
BP	GO:0034764	positive regulation of transmembrane transport	25/977	213/18800	0.000121819	0.00127567	0.000905827	OCLN/SNCA/NR4A3/IFNG/OSBPL8/WNK4/KCNQ1/CXCL9/CFTR/P2RX7/PLCG2/EPHB2/EDNRA/CCL2/ACSL1/THY1/P2RY6/CXCL10/AKAP9/CCR2/CXCL11/C2CD5/CEMIP/PTAFR/RHOQ	25	-2.2
BP	GO:0043903	regulation of biological process involved in symbiotic interaction	11/977	56/18800	0.000122	0.00127567	0.000905827	LGALS1/CD74/PTX3/KRT6A/TRIM22/IFITM1/CAV1/CXCL6/IFITM2/FCN1/CXCL8	11	-3.31662
BP	GO:0070302	regulation of stress-activated protein kinase signaling cascade	24/977	201/18800	0.0001266	0.00132115	0.00093812	CYLD/NCF1/TNF/MBIP/SH3RF2/KLHL31/NOX1/HGF/DAB2IP/IL1A/TLR4/DLG1/TRAF1/NCOR1/KLHDC10/CLEC7A/RASSF2/NOD2/FCGR2B/GADD45B/DUSP1/RIPK2/WNT5A/IL1B	24	-1.63299
BP	GO:0046328	regulation of JNK cascade	19/977	141/18800	0.000129003	0.00134357	0.00095404	CYLD/NCF1/TNF/MBIP/SH3RF2/KLHL31/NOX1/DAB2IP/IL1A/TLR4/TRAF1/NCOR1/RASSF2/NOD2/FCGR2B/GADD45B/RIPK2/WNT5A/IL1B	19	-1.60591
BP	GO:0033627	cell adhesion mediated by integrin	14/977	86/18800	0.000131008	0.00136176	0.000966953	LIF/ADA/ITGAL/CYP1B1/JAM3/ITGB2/FERMT3/FBN1/ITGAX/ITGAM/SERPINE1/PLAU/ITGA5/ICAM1	14	-3.74166
BP	GO:0001886	endothelial cell morphogenesis	5/977	11/18800	0.000133255	0.00137696	0.00097775	NOTCH4/CLIC4/COL18A1/COL15A1/STC1	5	-2.23607
BP	GO:0045628	regulation of T-helper 2 cell differentiation	5/977	11/18800	0.000133255	0.00137696	0.00097775	IL4R/NLRP3/HLX/BCL6/CD86	5	-2.23607
BP	GO:1903238	positive regulation of leukocyte tethering or rolling	5/977	11/18800	0.000133255	0.00137696	0.00097775	SELE/SELP/CCR2/CHST2/PTAFR	5	-2.23607
BP	GO:0030168	platelet activation	18/977	130/18800	0.000135567	0.00139812	0.000992773	PDGFRA/PDGFB/FERMT3/PLEK/VWF/EMILIN2/PLCG2/DGKH/TLR4/SH2B3/PDPN/COL3A1/SELP/FCER1G/VAV3/THBD/IL6/VAV1	18	-3.29983
BP	GO:0032728	positive regulation of interferon-beta production	9/977	39/18800	0.000137553	0.00141583	0.00100535	POLR3B/TLR2/ISG15/TLR4/IRF7/IRF1/TLR8/OAS2/RIPK2	9	-2.33333
BP	GO:0001541	ovarian follicle development	11/977	57/18800	0.000144163	0.00147236	0.00104549	KDR/ANG/PTX3/KIT/EREG/MMP19/MMP2/TNFAIP6/KITLG/CEBPB/INHBA	11	-1.50756
BP	GO:0032608	interferon-beta production	11/977	57/18800	0.000144163	0.00147236	0.00104549	PPM1B/POLR3B/TLR2/ISG15/TLR4/IRF7/IRF1/TLR8/OAS2/RIPK2/LILRB1	11	-2.11058
BP	GO:0032648	regulation of interferon-beta production	11/977	57/18800	0.000144163	0.00147236	0.00104549	PPM1B/POLR3B/TLR2/ISG15/TLR4/IRF7/IRF1/TLR8/OAS2/RIPK2/LILRB1	11	-2.11058
BP	GO:0038066	p38MAPK cascade	11/977	57/18800	0.000144163	0.00147236	0.00104549	MAP2K6/CYLD/NCF1/HGF/DAB2IP/DLG1/ZFP36/ZFP36L1/GADD45B/DUSP1/IL1B	11	-1.50756
BP	GO:0048705	skeletal system morphogenesis	26/977	228/18800	0.000144469	0.00147263	0.00104568	PDGFRA/COL1A1/CSRNP1/FLVCR1/CYP26B1/MMP13/HOXA3/MGP/TWIST1/TMEM119/P2RX7/SERPINH1/HOXB3/CSGALNACT1/SATB2/CHST11/ARID5B/MMP2/DLG1/COL3A1/HOXB9/PRRX1/FGR/CHSY1/PPARGC1B/STC1	26	-2.35339
BP	GO:0001649	osteoblast differentiation	27/977	241/18800	0.000146094	0.00148298	0.00105303	MAP2K6/WWTR1/SNAI1/BMPR1A/COL1A1/FAM20C/TNF/SPP1/COL6A1/TWIST1/IFITM1/ESRRA/TMEM119/HGF/FGF2/TWIST2/SMOC1/MRC2/IGFBP5/TNC/SATB2/VCAN/TNFAIP6/CTHRC1/RASSF2/IL6/CEBPB	27	-3.65655
BP	GO:0070206	protein trimerization	6/977	17/18800	0.000146328	0.00148298	0.00105303	CD74/MLKL/CLYBL/COL1A2/ALOX5AP/STEAP4	6	-1.63299
BP	GO:0090594	inflammatory response to wounding	6/977	17/18800	0.000146328	0.00148298	0.00105303	SIGLEC10/IL1A/TLR4/TGFB1/CCR2/TIMP1	6	-2.44949
BP	GO:0030195	negative regulation of blood coagulation	10/977	48/18800	0.000147629	0.00149329	0.00106035	PDGFRA/SERPINB2/PDGFB/FAP/SERPING1/SH2B3/TFPI/THBD/SERPINE1/PLAU	10	-3.16228
BP	GO:1901216	positive regulation of neuron death	14/977	87/18800	0.000148786	0.00150211	0.00106661	SNCA/DDIT4/ITGB2/MCL1/TNF/TYROBP/IFNG/FYN/TLR4/TLR6/KMO/FCGR2B/ITGAM/WNT5A	14	-3.74166
BP	GO:0016032	viral process	40/977	418/18800	0.000152003	0.00153165	0.00108759	LGALS1/CCR5/CAV2/CD74/PTX3/TNF/PKN2/TNFRSF4/CCL8/TRIM22/N4BP1/ATG16L2/CR1/IFITM1/CXCR4/STAT1/CAV1/CTSB/MGAT4A/ISG15/IRF7/CTSL/CCL2/IFIT1/IFI16/IFITM2/FCN1/EEA1/CTBP1/BST2/ZFP36/MX1/NR5A2/CXCL8/CCL4/OAS2/SELPLG/ITGA5/CD86/ICAM1	40	-4.74342
BP	GO:2000116	regulation of cysteine-type endopeptidase activity	26/977	229/18800	0.000155114	0.00156002	0.00110773	PMAIP1/CARD8/SNCA/DLC1/TNF/MEFV/NLRC4/HIP1/TNFAIP8/DHCR24/CD44/HGF/FYN/CAAP1/S100A8/LAPTM5/MMP9/IFI16/S100A9/NLRP3/CST7/CLEC7A/RIPK2/CFLAR/PTGS2/AIM2	26	-4.31455
BP	GO:0036473	cell death in response to oxidative stress	15/977	98/18800	0.00015608	0.00156675	0.00111251	BAG5/CYP1B1/ENDOG/MCL1/TNF/NR4A3/NOX1/HGF/FYN/TLR4/TLR6/MMP3/LRRK2/PAWR/PDE8A	15	-1.29099
BP	GO:0006979	response to oxidative stress	41/977	433/18800	0.000158587	0.00158889	0.00112823	BAG5/PDGFRA/MCTP1/SNCA/NCF1/COL1A1/CYP1B1/ENDOG/MCL1/TNF/TPM1/GSS/DHCR24/NR4A3/NOX1/STAT1/HGF/GSR/EPAS1/FYN/IL1A/CD38/MMP9/ERMP1/AIF1/TLR4/EDNRA/TLR6/PTPRK/MMP2/MMP3/PTGS1/LRRK2/PAWR/PXDN/IL6/PRKAA1/PDE8A/PTGS2/PPARGC1B/TNFAIP3	41	-2.34261
BP	GO:0032874	positive regulation of stress-activated MAPK cascade	18/977	132/18800	0.000165061	0.00165061	0.00117206	NCF1/TNF/MBIP/SH3RF2/NOX1/DAB2IP/IL1A/TLR4/TRAF1/KLHDC10/CLEC7A/RASSF2/NOD2/FCGR2B/GADD45B/RIPK2/WNT5A/IL1B	18	-1.88562
BP	GO:0048010	vascular endothelial growth factor receptor signaling pathway	11/977	58/18800	0.000169656	0.00169334	0.0012024	KDR/TMEM204/CLEC14A/PRKD2/PRKCB/DAB2IP/FYN/PTPN1/VAV1/IL1B/ITGA5	11	-2.7136
BP	GO:0010324	membrane invagination	19/977	144/18800	0.000170863	0.00170217	0.00120867	RHOG/ITGB2/IGHG1/ELMO1/CLCN3/RAC2/PLCG2/FNBP1L/IGHM/AIF1/IGKC/ARHGAP25/IGLL5/CLEC7A/FCGR2B/IGLC1/RAB31/ITGAM/RHOH	19	-3.44124
BP	GO:0030282	bone mineralization	17/977	121/18800	0.000172165	0.00171191	0.00121559	S1PR1/BMPR1A/FAM20C/CYP27B1/MMP13/MGP/TWIST1/TMEM119/P2RX7/ISG15/TGFB1/COL1A2/CCR1/SNX10/FGR/PTGS2/SRGN	17	-3.63803
BP	GO:0048568	embryonic organ development	42/977	449/18800	0.000172793	0.00171491	0.00121772	LIF/KDR/PDGFRA/ADA/SNAI1/TSHZ1/BMPR1A/PCDH12/ATOH1/TNF/KIT/GRB2/MAFB/PRDM1/BIRC6/FLVCR1/PDGFB/KCNQ1/HOXA3/TWIST1/EPAS1/HOXB3/EPHB2/FBN1/MYO6/OVOL2/EDNRA/TGFB1/SATB2/CHST11/DLG1/SH2B3/CTHRC1/HOXB9/KITLG/ZFP36L1/CXCL8/PRRX1/HLX/WNT5A/CEBPB/SOCS3	42	-1.54303
BP	GO:1901222	regulation of NIK/NF-kappaB signaling	16/977	110/18800	0.00017599	0.00174297	0.00123764	CYLD/TNF/PPM1B/NR3C2/LAPTM5/TLR2/TLR4/NLRP3/RASSF2/NOD2/HAVCR2/CD14/PTP4A3/NFKBIA/IL1B/CD86	16	-3
BP	GO:0043300	regulation of leukocyte degranulation	10/977	49/18800	0.000176943	0.00174297	0.00123764	ITGB2/RAC2/IL4R/SNX4/FCGR2B/CCR2/IL13RA2/FGR/ITGAM/PTAFR	10	-2.52982
BP	GO:1900047	negative regulation of hemostasis	10/977	49/18800	0.000176943	0.00174297	0.00123764	PDGFRA/SERPINB2/PDGFB/FAP/SERPING1/SH2B3/TFPI/THBD/SERPINE1/PLAU	10	-3.16228
BP	GO:1903793	positive regulation of anion transport	10/977	49/18800	0.000176943	0.00174297	0.00123764	MAP2K6/PTGES/CFTR/P2RX7/IL1A/SLC12A2/KMO/PTAFR/CEBPB/IL1B	10	-1.26491
BP	GO:0033028	myeloid cell apoptotic process	8/977	32/18800	0.000177976	0.00174661	0.00124023	CCR5/PLEKHO2/PIK3CD/IRF7/CTSL/KITLG/NOD2/IL6	8	-2.12132
BP	GO:1902624	positive regulation of neutrophil migration	8/977	32/18800	0.000177976	0.00174661	0.00124023	CD74/DAPK2/IL1R1/ADAM8/RAC2/IL1A/CXCL8/C5AR1	8	-2.12132
BP	GO:0060193	positive regulation of lipase activity	12/977	68/18800	0.000178373	0.00174726	0.00124069	GNAQ/ANG/PDGFRA/KIT/FGF2/EDNRA/P2RY6/SELE/C5AR1/S1PR4/PTAFR/CD86	12	-1.73205
BP	GO:0070482	response to oxygen levels	33/977	324/18800	0.000179959	0.00175953	0.0012494	ANG/ADA/HSD11B2/PMAIP1/COL1A1/BACH1/DDIT4/ENDOG/TNF/DDAH1/CYBB/TWIST1/ADAM8/CXCR4/NOX1/RGCC/VASN/EPAS1/CAV1/IL1A/GATA6/CD38/TLR2/EDNRA/MMP2/PDPN/ZFP36L1/LOXL2/CFLAR/PRKAA1/PLAU/PTGS2/STC1	33	-3.30748
BP	GO:0030048	actin filament-based movement	18/977	133/18800	0.00018181	0.00177433	0.00125991	KCNJ8/MYO5C/TPM1/PKP2/MYO1D/WAS/KCNQ1/EMP2/CAMK2D/FNBP1L/CAV1/MYO6/MYO1F/DLG1/PDPN/AKAP9/PDE4B/STC1	18	0.942809
BP	GO:0031532	actin cytoskeleton reorganization	16/977	111/18800	0.000195896	0.00190474	0.00135251	PDLIM4/PDGFRA/S1PR1/SYDE1/GAB1/KIT/GRB2/FGF7/PLEK/ARHGDIB/GPR65/GMFG/PTPN1/CSF3/HCK/HCLS1	16	-3
BP	GO:0071347	cellular response to interleukin-1	16/977	111/18800	0.000195896	0.00190474	0.00135251	AKAP12/CCL8/IL1R1/DAB2IP/IRAK2/IL1RN/CCL2/MMP2/GBP2/KMO/CXCL8/CCL4/IL6/CEBPB/IL1B/GBP1	16	-3.5
BP	GO:0050728	negative regulation of inflammatory response	22/977	182/18800	0.000199478	0.00193421	0.00137344	ADA/SIGLEC10/CALCRL/MEFV/RHBDF2/PTPRC/HGF/FYN/PTGER4/FPR2/YES1/TNFAIP6/NLRP3/ZFP36/CST7/NOD2/FCGR2B/HCK/FGR/TNFRSF1B/SOCS3/TNFAIP3	22	-3.83761
BP	GO:0019079	viral genome replication	18/977	134/18800	0.000200027	0.00193421	0.00137344	TNF/PKN2/CCL8/N4BP1/ATG16L2/IFITM1/ISG15/CCL2/IFIT1/IFI16/IFITM2/EEA1/CTBP1/BST2/MX1/NR5A2/CXCL8/OAS2	18	-2.35702
BP	GO:0070304	positive regulation of stress-activated protein kinase signaling cascade	18/977	134/18800	0.000200027	0.00193421	0.00137344	NCF1/TNF/MBIP/SH3RF2/NOX1/DAB2IP/IL1A/TLR4/TRAF1/KLHDC10/CLEC7A/RASSF2/NOD2/FCGR2B/GADD45B/RIPK2/WNT5A/IL1B	18	-1.88562
BP	GO:0031214	biomineral tissue development	21/977	170/18800	0.000204058	0.00196957	0.00139855	S1PR1/BMPR1A/COL1A1/FAM20C/SPP1/CYP27B1/MMP13/MGP/TWIST1/CFTR/TMEM119/P2RX7/ISG15/TGFB1/COL1A2/CCR1/SNX10/FGR/CEBPB/PTGS2/SRGN	21	-3.7097
BP	GO:0046718	viral entry into host cell	19/977	146/18800	0.000204997	0.00197501	0.00140241	LGALS1/CCR5/CAV2/CD74/PTX3/TNFRSF4/TRIM22/CR1/IFITM1/CXCR4/CAV1/CTSB/CTSL/IFITM2/FCN1/SELPLG/ITGA5/CD86/ICAM1	19	-4.3589
BP	GO:0043550	regulation of lipid kinase activity	12/977	69/18800	0.000205863	0.00197974	0.00140577	PDGFRA/KIT/PDGFB/FGF2/DAB2IP/FPR2/TGFB1/NOD2/VAV3/FGR/PIK3R5/SOCS3	12	-1.73205
BP	GO:0001666	response to hypoxia	30/977	286/18800	0.00020911	0.00200356	0.00142268	ANG/ADA/HSD11B2/PMAIP1/BACH1/DDIT4/ENDOG/TNF/DDAH1/CYBB/TWIST1/ADAM8/CXCR4/RGCC/VASN/EPAS1/CAV1/IL1A/GATA6/CD38/TLR2/EDNRA/MMP2/ZFP36L1/LOXL2/CFLAR/PRKAA1/PLAU/PTGS2/STC1	30	-3.28634
BP	GO:0030206	chondroitin sulfate biosynthetic process	6/977	18/18800	0.000209874	0.00200356	0.00142268	DSE/CSGALNACT1/UGDH/CHST11/CHST15/CHSY1	6	-1.63299
BP	GO:0150078	positive regulation of neuroinflammatory response	6/977	18/18800	0.000209874	0.00200356	0.00142268	TNF/IL33/PLCG2/LRRK2/IL6/IL1B	6	-2.44949
BP	GO:0022612	gland morphogenesis	17/977	123/18800	0.000210607	0.00200356	0.00142268	TNF/BTBD7/FGF7/SEMA3C/HGF/CAV1/IGFBP5/PLXND1/TNC/TGFB1/MMP2/MSN/IL6/CFLAR/WNT5A/CEBPB/TNFAIP3	17	-3.15296
BP	GO:0032753	positive regulation of interleukin-4 production	7/977	25/18800	0.000210963	0.00200356	0.00142268	SLC7A5/NLRP3/HLA-E/FCER1G/HAVCR2/CEBPB/CD86	7	-2.64575
BP	GO:0043303	mast cell degranulation	10/977	50/18800	0.000211001	0.00200356	0.00142268	KIT/NR4A3/RAC2/PIK3CD/MILR1/IL4R/SNX4/LAT2/IL13RA2/FGR	10	-1.89737
BP	GO:0052372	modulation by symbiont of entry into host	10/977	50/18800	0.000211001	0.00200356	0.00142268	LGALS1/CD74/PTX3/KRT6A/TRIM22/IFITM1/CAV1/IFITM2/FCN1/CXCL8	10	-3.16228
BP	GO:0060191	regulation of lipase activity	14/977	90/18800	0.000215185	0.00203962	0.00144828	GNAQ/ANG/PDGFRA/SNCA/KIT/RGS2/FGF2/EDNRA/P2RY6/SELE/C5AR1/S1PR4/PTAFR/CD86	14	-2.13809
BP	GO:0006568	tryptophan metabolic process	5/977	12/18800	0.000218667	0.00206149	0.00146382	KYNU/TDO2/IL4I1/KMO/IDO1	5	-2.23607
BP	GO:0030656	regulation of vitamin metabolic process	5/977	12/18800	0.000218667	0.00206149	0.00146382	SNAI1/TNF/IFNG/CYP27B1/CLYBL	5	-1.34164
BP	GO:0031650	regulation of heat generation	5/977	12/18800	0.000218667	0.00206149	0.00146382	TNF/PTGES/EDNRB/IL1B/PTGS2	5	-2.23607
BP	GO:1902882	regulation of response to oxidative stress	15/977	101/18800	0.000219849	0.00206893	0.0014691	BAG5/MCTP1/ENDOG/MCL1/TNF/NR4A3/NOX1/HGF/FYN/TLR4/TLR6/MMP3/LRRK2/PAWR/PDE8A	15	-1.29099
BP	GO:0036336	dendritic cell migration	8/977	33/18800	0.000224318	0.00209974	0.00149098	CCR5/DOCK8/CXCR4/GPR183/CXCR2/CCR1/CCR2/CXCR1	8	-2.82843
BP	GO:0050901	leukocyte tethering or rolling	8/977	33/18800	0.000224318	0.00209974	0.00149098	TNF/SELE/SELP/CCR2/CHST2/PTAFR/SELPLG/SELL	8	-2.82843
BP	GO:0090022	regulation of neutrophil chemotaxis	8/977	33/18800	0.000224318	0.00209974	0.00149098	CD74/DAPK2/JAM3/RAC2/TNFAIP6/NOD2/CXCL8/C5AR1	8	-2.12132
BP	GO:1903532	positive regulation of secretion by cell	29/977	274/18800	0.000227413	0.00212494	0.00150887	ANG/MAP2K6/SNCA/ITGB2/STXBP5/SPP1/IFNG/PTGES/GOLPH3L/ADAM8/CFTR/RGCC/P2RX7/GCG/IL1A/IL4R/CD38/ACSL4/TLR2/SNX4/TLR4/TGFB1/SLC12A2/KMO/FGR/ITGAM/PTAFR/INHBA/IL1B	29	-2.41404
BP	GO:0018105	peptidyl-serine phosphorylation	32/977	315/18800	0.000234781	0.00218991	0.001555	LIF/MAD2L2/SNCA/DDIT4/LATS2/PRKD2/TNF/FNIP2/PKN2/PRKCB/IFNG/CD44/PDGFB/HGF/GCG/IL24/CAMK2D/CAV1/RPS6KA6/TGFB1/OSM/AKAP9/RASSF2/LRRK2/CSF3/HCLS1/RIPK2/IL6/PRKAA1/WNT5A/IL11/PTGS2	32	-3.18198
BP	GO:0032890	regulation of organic acid transport	12/977	70/18800	0.000236883	0.0022056	0.00156615	MAP2K6/SNCA/TNF/RGS2/PTGES/P2RX7/IL1A/RGS4/ACSL1/SLC12A2/KMO/IL1B	12	-2.3094
BP	GO:0110148	biomineralization	21/977	172/18800	0.000240222	0.00223275	0.00158542	S1PR1/BMPR1A/COL1A1/FAM20C/SPP1/CYP27B1/MMP13/MGP/TWIST1/CFTR/TMEM119/P2RX7/ISG15/TGFB1/COL1A2/CCR1/SNX10/FGR/CEBPB/PTGS2/SRGN	21	-3.7097
BP	GO:0045667	regulation of osteoblast differentiation	18/977	136/18800	0.0002413	0.00223882	0.00158974	WWTR1/BMPR1A/FAM20C/TNF/TWIST1/IFITM1/ESRRA/TMEM119/HGF/FGF2/TWIST2/SMOC1/IGFBP5/TNFAIP6/CTHRC1/RASSF2/IL6/CEBPB	18	-3.29983
BP	GO:0048525	negative regulation of viral process	14/977	91/18800	0.000242358	0.00224469	0.0015939	PTX3/TNF/N4BP1/IFITM1/STAT1/ISG15/IFIT1/IFI16/IFITM2/FCN1/BST2/ZFP36/MX1/OAS2	14	-3.74166
BP	GO:0099024	plasma membrane invagination	18/977	137/18800	0.000264588	0.00244628	0.00173705	RHOG/ITGB2/IGHG1/ELMO1/CLCN3/RAC2/PLCG2/IGHM/AIF1/IGKC/ARHGAP25/IGLL5/CLEC7A/FCGR2B/IGLC1/RAB31/ITGAM/RHOH	18	-3.77124
BP	GO:1900407	regulation of cellular response to oxidative stress	14/977	92/18800	0.000272428	0.00251435	0.00178538	BAG5/ENDOG/MCL1/TNF/NR4A3/NOX1/HGF/FYN/TLR4/TLR6/MMP3/LRRK2/PAWR/PDE8A	14	-1.06904
BP	GO:0002407	dendritic cell chemotaxis	7/977	26/18800	0.000275826	0.00254126	0.00180449	CCR5/CXCR4/GPR183/CXCR2/CCR1/CCR2/CXCR1	7	-2.64575
BP	GO:0098657	import into cell	26/977	238/18800	0.000287097	0.00264049	0.00187495	SLC7A8/KCNJ8/SNCA/TNF/SLC6A6/SLC7A5/SLC39A5/IFNG/RGS2/WNK4/KCNQ1/KCNJ15/SLC12A6/SLC29A2/SLC38A1/FYN/SLC22A4/RGS4/DLG1/ACSL1/SLC12A2/SLC15A3/TRPV2/IL10RA/STEAP4/SLC2A3	26	-1.96116
BP	GO:0007584	response to nutrient	19/977	150/18800	0.00029157	0.00267696	0.00190085	F5/COL1A1/CYP1B1/TNFRSF11B/KYNU/CYBB/SPP1/CYP27B1/CYP26B1/STAT1/PIM1/FOXA2/IL1A/ACSL1/CXCL10/NOD2/PTGS2/GNAI2/STC1	19	-3.90007
BP	GO:0002283	neutrophil activation involved in immune response	6/977	19/18800	0.000293313	0.00268361	0.00190557	ITGB2/TYROBP/FCER1G/LILRA2/ITGAM/PTAFR	6	-2.44949
BP	GO:0032695	negative regulation of interleukin-12 production	6/977	19/18800	0.000293313	0.00268361	0.00190557	JAK3/MEFV/LILRA5/NOD2/TLR8/LILRB1	6	-2.44949
BP	GO:0002279	mast cell activation involved in immune response	10/977	52/18800	0.000295759	0.00269197	0.0019115	KIT/NR4A3/RAC2/PIK3CD/MILR1/IL4R/SNX4/LAT2/IL13RA2/FGR	10	-1.89737
BP	GO:0002448	mast cell mediated immunity	10/977	52/18800	0.000295759	0.00269197	0.0019115	KIT/NR4A3/RAC2/PIK3CD/MILR1/IL4R/SNX4/LAT2/IL13RA2/FGR	10	-1.89737
BP	GO:0050819	negative regulation of coagulation	10/977	52/18800	0.000295759	0.00269197	0.0019115	PDGFRA/SERPINB2/PDGFB/FAP/SERPING1/SH2B3/TFPI/THBD/SERPINE1/PLAU	10	-3.16228
BP	GO:0007254	JNK cascade	21/977	175/18800	0.000305014	0.00277142	0.00196792	CYLD/NCF1/TNF/MBIP/SH3RF2/KLHL31/NOX1/DAB2IP/IL1A/PTGER4/TLR4/TRAF1/NCOR1/RASSF2/LRRK2/NOD2/FCGR2B/GADD45B/RIPK2/WNT5A/IL1B	21	-1.52753
BP	GO:0030199	collagen fibril organization	11/977	62/18800	0.000313291	0.00284173	0.00201785	COL1A1/CYP1B1/COL5A3/FKBP10/COL12A1/LUM/SERPINH1/COL1A2/COL3A1/PXDN/LOXL2	11	-3.31662
BP	GO:1903900	regulation of viral life cycle	18/977	139/18800	0.000317094	0.00287128	0.00203883	LGALS1/CD74/PTX3/TNF/PKN2/TRIM22/N4BP1/IFITM1/ISG15/IFIT1/IFI16/IFITM2/FCN1/BST2/MX1/NR5A2/CXCL8/OAS2	18	-3.29983
BP	GO:0044106	cellular amine metabolic process	16/977	116/18800	0.000327527	0.00295559	0.0020987	AMD1/SNCA/DDC/SAT1/ITGB2/KYNU/TDO2/SLC7A7/EPAS1/IL4I1/PNKD/EDNRA/KMO/NAPEPLD/ITGAM/IDO1	16	-2
BP	GO:1904892	regulation of receptor signaling pathway via STAT	16/977	116/18800	0.000327527	0.00295559	0.0020987	LIF/JAK3/CYP1B1/TNF/KIT/IFNG/PTPRC/IL24/CAV1/EPHB2/TGFB1/SH2B3/IL7R/IL10RA/IL6/SOCS3	16	-3
BP	GO:0006576	cellular biogenic amine metabolic process	15/977	105/18800	0.000339043	0.00303835	0.00215746	AMD1/SNCA/DDC/SAT1/ITGB2/KYNU/TDO2/EPAS1/IL4I1/PNKD/EDNRA/KMO/NAPEPLD/ITGAM/IDO1	15	-1.80739
BP	GO:0046425	regulation of receptor signaling pathway via JAK-STAT	15/977	105/18800	0.000339043	0.00303835	0.00215746	LIF/JAK3/CYP1B1/TNF/KIT/IFNG/PTPRC/IL24/CAV1/EPHB2/SH2B3/IL7R/IL10RA/IL6/SOCS3	15	-2.84019
BP	GO:0002430	complement receptor mediated signaling pathway	5/977	13/18800	0.000340157	0.00303835	0.00215746	FPR3/CR1/FPR2/C5AR1/FPR1	5	-2.23607
BP	GO:0010623	programmed cell death involved in cell development	5/977	13/18800	0.000340157	0.00303835	0.00215746	KIT/FGF2/IL1A/KITLG/IL1B	5	-0.447214
BP	GO:0032494	response to peptidoglycan	5/977	13/18800	0.000340157	0.00303835	0.00215746	NOD2/DEFB124/C5AR1/RIPK2/IL6	5	-1.34164
BP	GO:0071888	macrophage apoptotic process	5/977	13/18800	0.000340157	0.00303835	0.00215746	CCR5/PLEKHO2/IRF7/CTSL/NOD2	5	-2.23607
BP	GO:0050654	chondroitin sulfate proteoglycan metabolic process	8/977	35/18800	0.000346716	0.00309043	0.00219444	PXYLP1/DSE/CSGALNACT1/UGDH/CHST11/DCN/CHST15/CHSY1	8	-1.41421
BP	GO:0051051	negative regulation of transport	42/977	464/18800	0.00034716	0.00309043	0.00219444	LIF/ADA/CD74/MCTP1/SNCA/DYSF/ARFIP1/TNF/DERL3/NDFIP2/RHBDF2/PRKCB/CORO1A/RGS2/HMGCR/WNK4/TWIST1/ERBB3/KLF7/CAMK2D/CAV1/EPHB2/TLR2/MMP9/PNKD/RGS4/PROM2/OSM/LRRK2/FCGR2B/HADH/CCR2/IL13RA2/LILRB2/TNFRSF1B/LILRB1/INHBA/IL1B/IL11/PTGS2/GNAI2/STC1	42	-3.39467
BP	GO:0031589	cell-substrate adhesion	35/977	364/18800	0.000350955	0.00311894	0.00221469	AJAP1/KDR/EPHB3/SPOCK1/ITGAL/KANK1/COL1A1/DLC1/JAM3/ITGB2/RASA1/COL5A3/LYVE1/CORO1A/MEGF9/ZYX/CD44/PDGFB/FERMT3/VWF/COL8A1/EMP2/RAC2/PTPRK/ITGAX/THY1/PDPN/COL3A1/ITGAM/SERPINE1/BCL6/PLAU/ITGA5/GBP1/PREX1	35	-4.22577
BP	GO:0002220	innate immune response activating cell surface receptor signaling pathway	7/977	27/18800	0.000355791	0.0031463	0.00223411	TYROBP/PLCG2/FYN/FFAR2/FCN1/CLEC7A/LILRA2	7	-2.64575
BP	GO:0002710	negative regulation of T cell mediated immunity	7/977	27/18800	0.000355791	0.0031463	0.00223411	AHR/PTPRC/IL4I1/IL7R/NOD2/FCGR2B/LILRB1	7	-2.64575
BP	GO:0052126	movement in host environment	21/977	177/18800	0.000356278	0.0031463	0.00223411	LGALS1/CCR5/CAV2/CD74/PTX3/TNFRSF4/KRT6A/TRIM22/CR1/IFITM1/CXCR4/CAV1/CTSB/CTSL/IFITM2/FCN1/CXCL8/SELPLG/ITGA5/CD86/ICAM1	21	-4.58258
BP	GO:0097193	intrinsic apoptotic signaling pathway	30/977	295/18800	0.000356421	0.0031463	0.00223411	BAG5/NDUFS3/PMAIP1/CD74/CYLD/SNAI1/DAPK2/CUL4A/CYP1B1/DDIT4/MCL1/TNF/FNIP2/CASP4/HERPUD1/CD44/NOX1/DAB2IP/CAV1/S100A8/PPP1R15A/MMP9/IFI16/S100A9/PTPN1/LRRK2/BCL2A1/TNFRSF1B/CEBPB/PTGS2	30	-2.92119
BP	GO:0044089	positive regulation of cellular component biogenesis	44/977	494/18800	0.00035913	0.00316491	0.00224733	KDR/EPHB3/OCLN/SNCA/TNF/KIT/FNIP2/GRB2/TPM1/TAPT1/IFNG/THBS2/PLEK/TRABD2A/RGCC/P2RX7/BIK/RAC2/PLCG2/SRPX2/DAB2IP/MMP1/FNBP1L/CAV1/EPHB2/ISG15/SNX4/TLR4/TLR6/TGFB1/GPR65/SEMA4A/DLG1/LCP1/THY1/ASAP1/MMP3/CLEC7A/AKAP9/CSF3/MSN/HCK/GBP5/RHOQ	44	-2.41209
BP	GO:0010573	vascular endothelial growth factor production	11/977	63/18800	0.000362007	0.00318494	0.00226155	CYP1B1/TNF/NOX1/IL1A/NDRG2/TGFB1/CCR2/C5AR1/IL6/IL1B/PTGS2	11	-2.11058
BP	GO:1901654	response to ketone	22/977	190/18800	0.00036768	0.00322946	0.00229316	AHR/F5/NKX2-2/CYP1B1/DDIT4/IGFBP7/CYBB/SPP1/CFTR/NR3C1/CAV1/PTGER4/CD38/TLR2/TGFB1/HOXA10/P2RY6/PTGFR/MSN/CFLAR/PRKAA1/PTAFR	22	-2.55841
BP	GO:1901605	alpha-amino acid metabolic process	23/977	203/18800	0.000374447	0.00328342	0.00233148	ACADSB/SLC25A13/PCBD1/RIMKLA/ACAT1/AMT/KYNU/TDO2/DDAH1/GFPT1/SLC7A7/ALDH6A1/HIBCH/IL4I1/MTHFD2L/GCAT/HAL/IYD/KMO/MCCC1/SERINC5/GFPT2/IDO1	23	1.4596
BP	GO:0038061	NIK/NF-kappaB signaling	18/977	141/18800	0.000378426	0.0033128	0.00235234	CYLD/TNF/PPM1B/NR3C2/LAPTM5/TLR2/TLR4/TLR6/NLRP3/RASSF2/NOD2/HAVCR2/CD14/PTP4A3/NFKBIA/IL1B/CHI3L1/CD86	18	-3.29983
BP	GO:0018209	peptidyl-serine modification	33/977	338/18800	0.000389764	0.00339714	0.00241223	LIF/MAD2L2/SNCA/DDIT4/LATS2/PRKD2/TNF/FNIP2/PKN2/PRKCB/IFNG/CD44/PDGFB/HGF/GCG/IL24/CAMK2D/CAV1/RPS6KA6/TGFB1/OSM/AKAP9/RASSF2/LRRK2/DCN/CSF3/HCLS1/RIPK2/IL6/PRKAA1/WNT5A/IL11/PTGS2	33	-3.30748
BP	GO:0001655	urogenital system development	34/977	352/18800	0.000389995	0.00339714	0.00241223	LIF/EPHB3/PDGFRA/WWTR1/KCNJ8/PROM1/ACAT1/LGR5/PRDM1/PDGFB/WNK4/CYP26B1/EDNRB/STAT1/FGF2/MME/PECAM1/COL4A1/EPHB2/FBN1/PLXND1/MMP9/TNC/EDNRA/BICC1/AKR1B1/ARID5B/MMP2/DLG1/HOXA10/LRRK2/CFLAR/WNT5A/BASP1	34	-3.08697
BP	GO:0032956	regulation of actin cytoskeleton organization	34/977	352/18800	0.000389995	0.00339714	0.00241223	FZD10/PDGFRA/SSH1/S1PR1/RHOG/KANK1/DLC1/JAM3/ARPIN/RASA1/ARFIP1/GRB2/TMSB15B/TPM1/WAS/CORO1A/ARHGAP18/PLEK/ARHGDIB/RGCC/RAC2/IL1A/PTGER4/RGS4/GPR65/DLG1/GMFG/BST2/COTL1/CSF3/HCK/HCLS1/RHOH/RHOQ	34	-3.08697
BP	GO:0051701	biological process involved in interaction with host	22/977	191/18800	0.000395646	0.00344069	0.00244315	LGALS1/CCR5/CAV2/CD74/PTX3/TNFRSF4/KRT6A/TRIM22/CR1/IFITM1/CXCR4/CAV1/CTSB/CTSL/IFIT1/IFITM2/FCN1/CXCL8/SELPLG/ITGA5/CD86/ICAM1	22	-4.69042
BP	GO:0030278	regulation of ossification	16/977	118/18800	0.000398419	0.00345909	0.00245622	S1PR1/BMPR1A/FAM20C/CYP27B1/MGP/TWIST1/ESRRA/TMEM119/P2RX7/PTGER4/ISG15/TGFB1/CCR1/WNT5A/SRGN/CHSY1	16	-2.5
BP	GO:0045591	positive regulation of regulatory T cell differentiation	6/977	20/18800	0.000400697	0.00346744	0.00246215	HLA-DRA/IFNG/CR1/IL4I1/LILRB2/BCL6	6	-2.44949
BP	GO:1900225	regulation of NLRP3 inflammasome complex assembly	6/977	20/18800	0.000400697	0.00346744	0.00246215	CARD8/MEFV/PLCG2/TLR4/TLR6/GBP5	6	-2.44949
BP	GO:0071320	cellular response to cAMP	10/977	54/18800	0.000407232	0.00351821	0.0024982	AHR/CYP1B1/AQP9/KCNQ1/CFTR/IGFBP5/AKAP9/ZFP36L1/PTAFR/STC1	10	-1.26491
BP	GO:0048565	digestive tract development	17/977	130/18800	0.000409999	0.00353632	0.00251106	EPHB3/PDGFRA/ADA/NKX2-2/TNF/KIT/PRDM1/KCNQ1/EDNRB/CLMP/GATA6/PYY/OVOL2/COL3A1/CXCL8/HLX/WNT5A	17	-0.727607
BP	GO:0006790	sulfur compound metabolic process	33/977	339/18800	0.000410884	0.00353817	0.00251237	SLC35B3/STAT5A/AMD1/SNCA/HMGCS1/ACAT1/FITM2/NFS1/GSS/TDO2/NUBPL/ELOVL5/EDNRB/GLCE/DSE/GSR/PAPSS1/MTHFD2L/ACSL4/CSGALNACT1/ARSG/NUDT19/EDNRA/UGDH/CHST11/ACSL1/HS3ST3B1/DCN/MCCC1/CHST2/DGAT2/CHST15/CHSY1	33	-0.870388
BP	GO:0048247	lymphocyte chemotaxis	11/977	64/18800	0.000416929	0.00357853	0.00254103	CCL8/ADAM8/PIK3CD/GPR183/CCL2/SLC12A2/CXCL10/CCR2/CCL4/CXCL11/WNT5A	11	-2.7136
BP	GO:0050918	positive chemotaxis	11/977	64/18800	0.000416929	0.00357853	0.00254103	KDR/S1PR1/FGF7/CORO1A/PDGFB/HGF/FGF2/FPR2/CXCL10/CXCL8/WNT5A	11	-3.31662
BP	GO:0007431	salivary gland development	8/977	36/18800	0.000425687	0.00364281	0.00258668	TNF/BTBD7/TFCP2L1/FGF7/SEMA3C/HGF/PLXND1/TGFB1	8	-0.707107
BP	GO:0050678	regulation of epithelial cell proliferation	36/977	382/18800	0.000425801	0.00364281	0.00258668	RAP1GAP/KDR/ANG/CAV2/STAT5A/BMPR1A/PRKD2/TNF/FGF7/NR4A3/EREG/NRARP/PDGFB/TWIST1/SPARC/EDNRB/STAT1/RGCC/FGF2/RUNX3/DAB2IP/CAV1/PIK3CD/HTRA1/OVOL2/TGFB1/CCL2/PTPRK/DLG1/ZFP36/NOD2/ZFP36L1/C5AR1/CFLAR/WNT5A/TNFAIP3	36	-3.33333
BP	GO:0002861	regulation of inflammatory response to antigenic stimulus	9/977	45/18800	0.000434714	0.00370104	0.00262802	TNF/RHBDF2/FYN/YES1/HLA-E/NOD2/FCGR2B/HCK/FGR	9	-2.33333
BP	GO:0031295	T cell costimulation	9/977	45/18800	0.000434714	0.00370104	0.00262802	LGALS1/CD274/FYN/CAV1/YES1/TNFSF13B/LILRB2/VAV1/CD86	9	-2.33333
BP	GO:1904646	cellular response to amyloid-beta	9/977	45/18800	0.000434714	0.00370104	0.00262802	TNF/CASP4/FYN/EPHB2/FPR2/TLR4/TLR6/FCGR2B/ICAM1	9	-2.33333
BP	GO:0045936	negative regulation of phosphate metabolic process	40/977	440/18800	0.000436234	0.00370799	0.00263296	GNAQ/WWTR1/OCLN/SNCA/DDIT4/LATS2/TNF/LRP6/IFNG/RGS2/HMGCR/PDGFB/PPP1R1B/PLEK/PTPRC/TWIST1/KLHL31/HGF/DAB2IP/CAV1/PPP1R15A/FOXA2/EPHB2/TGFB1/SH2B3/THY1/PTPN1/NCOR1/SAMSN1/RASSF2/LRRK2/CTDSPL/GADD45B/DUSP1/INHBA/IL1B/GNAI2/SH3BP5/SOCS3/TNFAIP3	40	-2.84605
BP	GO:0036293	response to decreased oxygen levels	30/977	299/18800	0.000447276	0.00379572	0.00269526	ANG/ADA/HSD11B2/PMAIP1/BACH1/DDIT4/ENDOG/TNF/DDAH1/CYBB/TWIST1/ADAM8/CXCR4/RGCC/VASN/EPAS1/CAV1/IL1A/GATA6/CD38/TLR2/EDNRA/MMP2/ZFP36L1/LOXL2/CFLAR/PRKAA1/PLAU/PTGS2/STC1	30	-3.28634
BP	GO:2001056	positive regulation of cysteine-type endopeptidase activity	18/977	143/18800	0.000449783	0.00381086	0.002706	PMAIP1/CARD8/SNCA/DLC1/TNF/MEFV/NLRC4/HIP1/FYN/S100A8/LAPTM5/IFI16/S100A9/NLRP3/CLEC7A/RIPK2/CFLAR/AIM2	18	-4.24264
BP	GO:0010818	T cell chemotaxis	7/977	28/18800	0.000453292	0.00382828	0.00271838	PIK3CD/GPR183/SLC12A2/CXCL10/CCR2/CXCL11/WNT5A	7	-1.88982
BP	GO:0032958	inositol phosphate biosynthetic process	7/977	28/18800	0.000453292	0.00382828	0.00271838	SNCA/PPIP5K2/PLEK/FGF2/PLCG2/P2RY6/PTAFR	7	-1.88982
BP	GO:0043547	positive regulation of GTPase activity	28/977	272/18800	0.000454446	0.00383189	0.00272094	FZD10/RAP1GAP/TBC1D8B/CAV2/S1PR1/GRTP1/RGS16/SYDE1/RHOG/CHN2/RASA1/DOCK8/RGS1/CCL8/TBC1D9/RGL1/RGS4/GPR65/CCL2/RALGAPA1/THY1/ARHGAP25/ASAP1/CCL4/CHN1/VAV1/WNT5A/PREX1	28	-3.02372
BP	GO:0010563	negative regulation of phosphorus metabolic process	40/977	441/18800	0.000456429	0.00384246	0.00272845	GNAQ/WWTR1/OCLN/SNCA/DDIT4/LATS2/TNF/LRP6/IFNG/RGS2/HMGCR/PDGFB/PPP1R1B/PLEK/PTPRC/TWIST1/KLHL31/HGF/DAB2IP/CAV1/PPP1R15A/FOXA2/EPHB2/TGFB1/SH2B3/THY1/PTPN1/NCOR1/SAMSN1/RASSF2/LRRK2/CTDSPL/GADD45B/DUSP1/INHBA/IL1B/GNAI2/SH3BP5/SOCS3/TNFAIP3	40	-2.84605
BP	GO:0002437	inflammatory response to antigenic stimulus	12/977	75/18800	0.000458375	0.00384655	0.00273135	CYSLTR1/TNF/RHBDF2/IGHG1/FYN/IL1RN/YES1/HLA-E/NOD2/FCGR2B/HCK/FGR	12	-2.88675
BP	GO:0070227	lymphocyte apoptotic process	12/977	75/18800	0.000458375	0.00384655	0.00273135	ADA/CD74/JAK3/DOCK8/GIMAP8/CD274/ADAM8/P2RX7/IL7R/WNT5A/BCL6/IDO1	12	-3.4641
BP	GO:2001233	regulation of apoptotic signaling pathway	35/977	370/18800	0.000474818	0.00396613	0.00281626	BAG5/NDUFS3/PMAIP1/CD74/CYLD/SNAI1/DAPK2/MCL1/TNF/HERPUD1/BIRC6/CD44/PTPRC/NOX1/HGF/DAB2IP/CAAP1/CAV1/S100A8/IL1A/ITPRIP/MMP9/TRAF1/S100A9/PTPN1/LRRK2/CFLAR/SERPINE1/INHBA/IL1B/PTGS2/GNAI2/G0S2/ICAM1/TNFAIP3	35	-3.54965
BP	GO:0043647	inositol phosphate metabolic process	10/977	55/18800	0.000474882	0.00396613	0.00281626	SNCA/PPIP5K2/INPP5A/PLEK/FGF2/PLCG2/OCRL/IMPA2/P2RY6/PTAFR	10	-0.632456
BP	GO:0045620	negative regulation of lymphocyte differentiation	10/977	55/18800	0.000474882	0.00396613	0.00281626	CD74/JAK3/NRARP/CR1/RUNX3/IL4R/IRF1/HLX/BCL6/INHBA	10	-2.52982
BP	GO:1901136	carbohydrate derivative catabolic process	20/977	169/18800	0.000503516	0.00417776	0.00296653	ADA/NAGK/NEU4/CHI3L2/ACAT1/FITM2/SAMHD1/LYVE1/CD44/FGF2/TYMP/GLA/NUDT19/CTSL/TGFB1/UNG/CEMIP/PDE8A/PDE4B/CHI3L1	20	-1.78885
BP	GO:0001771	immunological synapse formation	5/977	14/18800	0.000506563	0.00417776	0.00296653	DOCK2/DOCK8/DLG1/MSN/HAVCR2	5	-1.34164
BP	GO:0002467	germinal center formation	5/977	14/18800	0.000506563	0.00417776	0.00296653	ADA/KLHL6/TNFSF13B/BCL6/TNFAIP3	5	-2.23607
BP	GO:0006586	indolalkylamine metabolic process	5/977	14/18800	0.000506563	0.00417776	0.00296653	KYNU/TDO2/IL4I1/KMO/IDO1	5	-2.23607
BP	GO:0032306	regulation of prostaglandin secretion	5/977	14/18800	0.000506563	0.00417776	0.00296653	MAP2K6/PTGES/P2RX7/IL1A/IL1B	5	-1.34164
BP	GO:0032308	positive regulation of prostaglandin secretion	5/977	14/18800	0.000506563	0.00417776	0.00296653	MAP2K6/PTGES/P2RX7/IL1A/IL1B	5	-1.34164
BP	GO:0061043	regulation of vascular wound healing	5/977	14/18800	0.000506563	0.00417776	0.00296653	TNF/CXCR4/SLC12A2/SERPINE1/TNFAIP3	5	-1.34164
BP	GO:0071801	regulation of podosome assembly	5/977	14/18800	0.000506563	0.00417776	0.00296653	TNF/LCP1/ASAP1/MSN/HCK	5	-2.23607
BP	GO:0046545	development of primary female sexual characteristics	15/977	109/18800	0.000509986	0.00419942	0.00298191	KDR/ANG/PDGFRA/PTX3/KIT/EREG/MMP19/DACH1/ARID5B/MMP2/TNFAIP6/KITLG/NRIP1/CEBPB/INHBA	15	-1.29099
BP	GO:0045730	respiratory burst	8/977	37/18800	0.000518657	0.00426415	0.00302788	NCF1/CYBB/NOX1/RAC2/PIK3CD/CLEC7A/HCK/NCF2	8	-2.12132
BP	GO:0009308	amine metabolic process	16/977	121/18800	0.000529366	0.00434542	0.00308558	AMD1/SNCA/DDC/SAT1/ITGB2/KYNU/TDO2/SLC7A7/EPAS1/IL4I1/PNKD/EDNRA/KMO/NAPEPLD/ITGAM/IDO1	16	-2
BP	GO:0007260	tyrosine phosphorylation of STAT protein	13/977	87/18800	0.000533636	0.00436686	0.00310081	LIF/JAK3/TNF/KIT/IFNG/IL24/FYN/CAV1/SH2B3/OSM/HCLS1/IL6/SOCS3	13	-3.05085
BP	GO:0045069	regulation of viral genome replication	13/977	87/18800	0.000533636	0.00436686	0.00310081	TNF/PKN2/N4BP1/IFITM1/ISG15/IFIT1/IFI16/IFITM2/BST2/MX1/NR5A2/CXCL8/OAS2	13	-2.49615
BP	GO:0090280	positive regulation of calcium ion import	6/977	21/18800	0.000536473	0.00438327	0.00311246	PDGFB/GCG/CCL2/TRPV2/ATP2C2/STC1	6	-0.816497
BP	GO:0061756	leukocyte adhesion to vascular endothelial cell	10/977	56/18800	0.000551595	0.00449986	0.00319524	ITGB2/TNF/SELE/SELP/CCR2/CHST2/IL6/PTAFR/SELPLG/SELL	10	-3.16228
BP	GO:0002313	mature B cell differentiation involved in immune response	7/977	29/18800	0.000570972	0.00464355	0.00329728	LGALS1/ADA/CR1/PLCG2/GPR183/FCGR2B/IL6	7	-2.64575
BP	GO:0030212	hyaluronan metabolic process	7/977	29/18800	0.000570972	0.00464355	0.00329728	CD44/PDGFB/FGF2/TGFB1/TNFAIP6/CEMIP/IL1B	7	-2.64575
BP	GO:0062013	positive regulation of small molecule metabolic process	18/977	146/18800	0.000578539	0.00469784	0.00333583	PMAIP1/CD74/CPT1A/SNCA/TNF/NR4A3/IFNG/ELOVL5/TWIST1/P2RX7/GCG/CLYBL/P2RY6/DGAT2/PRKAA1/PTAFR/IL1B/PTGS2	18	-2.35702
BP	GO:0031294	lymphocyte costimulation	9/977	47/18800	0.000609022	0.00493776	0.00350619	LGALS1/CD274/FYN/CAV1/YES1/TNFSF13B/LILRB2/VAV1/CD86	9	-2.33333
BP	GO:1901224	positive regulation of NIK/NF-kappaB signaling	11/977	67/18800	0.000625217	0.00506128	0.0035939	TNF/NR3C2/LAPTM5/TLR2/TLR4/NOD2/HAVCR2/CD14/PTP4A3/IL1B/CD86	11	-2.7136
BP	GO:0002478	antigen processing and presentation of exogenous peptide antigen	8/977	38/18800	0.000627399	0.00507115	0.00360091	CD74/HLA-DPA1/HLA-DRA/TAP1/CTSL/HLA-E/FCGR2B/FCER1G	8	-2.82843
BP	GO:0001704	formation of primary germ layer	16/977	123/18800	0.000635821	0.00513136	0.00364366	SNAI1/BMPR1A/COL7A1/ITGB2/DUSP4/COL6A1/COL8A1/COL12A1/GATA6/MMP9/COL4A2/MMP2/DUSP1/WNT5A/INHBA/ITGA5	16	-3
BP	GO:0045071	negative regulation of viral genome replication	10/977	57/18800	0.000638283	0.00514335	0.00365217	TNF/N4BP1/IFITM1/ISG15/IFIT1/IFI16/IFITM2/BST2/MX1/OAS2	10	-3.16228
BP	GO:0060348	bone development	24/977	225/18800	0.000681791	0.00548555	0.00389516	KDR/MAP2K6/COL1A1/FAM20C/KIT/TYROBP/TAPT1/CYP26B1/PTPRC/MMP13/TWIST1/TMEM119/EBP/SERPINH1/FLI1/PTGER4/FBN1/CSGALNACT1/SH2B3/COL3A1/SNX10/LILRB1/CHSY1/STC1	24	-2.85774
BP	GO:0050708	regulation of protein secretion	26/977	252/18800	0.000690224	0.00554494	0.00393733	ANG/CPT1A/ARFIP1/TNF/RHBDF2/LLGL2/STXBP5/IFNG/GOLPH3L/HMGCR/ADAM8/CFTR/P2RX7/GCG/KLF7/FOXA2/IL1A/CD38/ACSL4/TLR2/TLR4/TGFB1/SLC12A2/HADH/IL6/IL1B	26	-0.392232
BP	GO:0046660	female sex differentiation	16/977	124/18800	0.000695575	0.00557942	0.00396182	KDR/ANG/PDGFRA/PTX3/KIT/EREG/MMP19/DACH1/ARID5B/MMP2/TNFAIP6/KITLG/NRIP1/WNT5A/CEBPB/INHBA	16	-1.5
BP	GO:0051223	regulation of protein transport	43/977	495/18800	0.000697715	0.00558808	0.00396797	ZFAND1/ANG/CPT1A/ITGB2/NUP54/ARFIP1/TNF/DERL3/NDFIP2/RHBDF2/LLGL2/STXBP5/IFNG/GOLPH3L/HMGCR/ADAM8/CFTR/P2RX7/GCG/RAC2/GZMB/KLF7/FYN/FOXA2/IL1A/CD38/ACSL4/TLR2/TLR4/TGFB1/LCP1/PTPN1/SLC12A2/LRRK2/HADH/HCLS1/ITGAM/C2CD5/CEMIP/IL6/PRKAA1/IL1B/PTGS2	43	-1.37249
BP	GO:0060445	branching involved in salivary gland morphogenesis	6/977	22/18800	0.000705464	0.00563302	0.00399988	TNF/BTBD7/FGF7/SEMA3C/HGF/PLXND1	6	-0.816497
BP	GO:0061042	vascular wound healing	6/977	22/18800	0.000705464	0.00563302	0.00399988	KDR/TNF/CXCR4/SLC12A2/SERPINE1/TNFAIP3	6	-1.63299
BP	GO:0042130	negative regulation of T cell proliferation	11/977	68/18800	0.00071145	0.00564844	0.00401083	CD274/CR1/IL4I1/DLG1/PAWR/HAVCR2/LILRB2/CEBPB/LILRB1/IDO1/CD86	11	-2.11058
BP	GO:0030204	chondroitin sulfate metabolic process	7/977	30/18800	0.000711682	0.00564844	0.00401083	DSE/CSGALNACT1/UGDH/CHST11/DCN/CHST15/CHSY1	7	-1.88982
BP	GO:0043032	positive regulation of macrophage activation	7/977	30/18800	0.000711682	0.00564844	0.00401083	IL33/IL4R/TLR4/TLR6/LRRK2/HAVCR2/WNT5A	7	-2.64575
BP	GO:0045671	negative regulation of osteoclast differentiation	7/977	30/18800	0.000711682	0.00564844	0.00401083	LILRB3/MAFB/GPR137B/FBN1/TLR4/TNFAIP6/LILRB1	7	-2.64575
BP	GO:0035850	epithelial cell differentiation involved in kidney development	9/977	48/18800	0.000715498	0.00566167	0.00402022	LIF/WWTR1/PROM1/PDGFB/EDNRB/STAT1/MMP9/EDNRA/BASP1	9	-2.33333
BP	GO:0061028	establishment of endothelial barrier	9/977	48/18800	0.000715498	0.00566167	0.00402022	MARVELD2/TNF/EDNRB/PECAM1/EDNRA/S1PR3/MSN/IL1B/ICAM1	9	-2.33333
BP	GO:0070167	regulation of biomineral tissue development	14/977	101/18800	0.000719804	0.0056872	0.00403835	S1PR1/BMPR1A/FAM20C/CYP27B1/MGP/TWIST1/CFTR/TMEM119/P2RX7/ISG15/TGFB1/CCR1/CEBPB/SRGN	14	-2.67261
BP	GO:0071375	cellular response to peptide hormone stimulus	29/977	294/18800	0.000726553	0.00573065	0.0040692	CAV2/STAT5A/JAK3/KANK1/CYP1B1/GAB1/GRB2/PRKCB/NR4A3/OSBPL8/ESRRA/STAT1/SLC29A2/DENND4C/CAV1/SH2B2/FBN1/EDNRA/PTPN1/PTPRE/ZFP36L1/RAB31/C2CD5/CFLAR/PRKAA1/IL1B/GNAI2/SOCS3/RHOQ	29	-2.78543
BP	GO:1902563	regulation of neutrophil activation	5/977	15/18800	0.000727478	0.00573065	0.0040692	ITGB2/TNF/FCGR2B/ITGAM/PTAFR	5	-2.23607
BP	GO:0044272	sulfur compound biosynthetic process	18/977	149/18800	0.00073785	0.00580369	0.00412106	SLC35B3/AMD1/SNCA/ACAT1/GSS/ELOVL5/GLCE/DSE/PAPSS1/MTHFD2L/ACSL4/CSGALNACT1/UGDH/CHST11/ACSL1/CHST2/CHST15/CHSY1	18	-0.942809
BP	GO:0048708	astrocyte differentiation	12/977	79/18800	0.000742891	0.00583463	0.00414303	LIF/NKX2-2/TNF/IFNG/S100A8/FPR2/TLR4/S100A9/C5AR1/IL6/IL1B/VIM	12	-2.88675
BP	GO:1904994	regulation of leukocyte adhesion to vascular endothelial cell	8/977	39/18800	0.00075381	0.00591158	0.00419768	ITGB2/TNF/SELE/SELP/CCR2/CHST2/IL6/PTAFR	8	-2.82843
BP	GO:0098739	import across plasma membrane	21/977	188/18800	0.000795195	0.00622686	0.00442155	SLC7A8/KCNJ8/TNF/SLC6A6/SLC7A5/SLC39A5/IFNG/RGS2/WNK4/KCNQ1/KCNJ15/SLC12A6/FYN/SLC22A4/RGS4/DLG1/ACSL1/SLC12A2/SLC15A3/TRPV2/SLC2A3	21	-1.96396
BP	GO:0034767	positive regulation of ion transmembrane transport	19/977	163/18800	0.000828369	0.00647701	0.00459918	SNCA/IFNG/WNK4/KCNQ1/CXCL9/CFTR/P2RX7/PLCG2/EPHB2/EDNRA/CCL2/THY1/P2RY6/CXCL10/AKAP9/CCR2/CXCL11/CEMIP/PTAFR	19	-2.06474
BP	GO:0002762	negative regulation of myeloid leukocyte differentiation	9/977	49/18800	0.000836672	0.00652258	0.00463153	LILRB3/CUL4A/MAFB/GPR137B/FBN1/TLR4/TNFAIP6/LILRB1/INHBA	9	-2.33333
BP	GO:0022602	ovulation cycle process	9/977	49/18800	0.000836672	0.00652258	0.00463153	MAP2K6/PDGFRA/PTX3/EREG/MMP19/MMP2/TNFAIP6/NRIP1/INHBA	9	-1.66667
BP	GO:0019216	regulation of lipid metabolic process	32/977	339/18800	0.000843191	0.0065581	0.00465676	PDGFRA/CD74/SNAI1/CPT1A/SNCA/TNF/RNF213/KIT/FITM2/IGFBP7/CCDC3/NR4A3/IFNG/CYP27B1/PDGFB/ELOVL5/TWIST1/FGF2/PLCG2/DAB2IP/CAV1/IL1A/FPR2/TGFB1/NCOR1/NOD2/DGAT2/VAV3/FGR/PRKAA1/IL1B/PTGS2	32	-3.18198
BP	GO:0042326	negative regulation of phosphorylation	35/977	382/18800	0.000843718	0.0065581	0.00465676	GNAQ/WWTR1/OCLN/SNCA/DDIT4/LATS2/LRP6/IFNG/RGS2/HMGCR/PPP1R1B/PTPRC/TWIST1/KLHL31/HGF/DAB2IP/CAV1/FOXA2/EPHB2/TGFB1/SH2B3/THY1/PTPN1/NCOR1/SAMSN1/RASSF2/LRRK2/CTDSPL/GADD45B/DUSP1/INHBA/IL1B/SH3BP5/SOCS3/TNFAIP3	35	-2.1974
BP	GO:0010574	regulation of vascular endothelial growth factor production	10/977	59/18800	0.000845514	0.00656239	0.0046598	CYP1B1/NOX1/IL1A/NDRG2/TGFB1/CCR2/C5AR1/IL6/IL1B/PTGS2	10	-1.89737
BP	GO:0110149	regulation of biomineralization	14/977	103/18800	0.000877254	0.00677833	0.00481313	S1PR1/BMPR1A/FAM20C/CYP27B1/MGP/TWIST1/CFTR/TMEM119/P2RX7/ISG15/TGFB1/CCR1/CEBPB/SRGN	14	-2.67261
BP	GO:0002862	negative regulation of inflammatory response to antigenic stimulus	7/977	31/18800	0.000878482	0.00677833	0.00481313	RHBDF2/FYN/YES1/NOD2/FCGR2B/HCK/FGR	7	-1.88982
BP	GO:0009072	aromatic amino acid family metabolic process	7/977	31/18800	0.000878482	0.00677833	0.00481313	PCBD1/KYNU/TDO2/IL4I1/IYD/KMO/IDO1	7	-1.13389
BP	GO:0060055	angiogenesis involved in wound healing	7/977	31/18800	0.000878482	0.00677833	0.00481313	KDR/TNF/CXCR4/PRCP/SLC12A2/SERPINE1/TNFAIP3	7	-1.88982
BP	GO:0001914	regulation of T cell mediated cytotoxicity	8/977	40/18800	0.000899917	0.00692345	0.00491618	HLA-DRA/PTPRC/P2RX7/IL12RB1/IL7R/HLA-E/FCGR2B/LILRB1	8	-2.82843
BP	GO:1903115	regulation of actin filament-based movement	8/977	40/18800	0.000899917	0.00692345	0.00491618	PKP2/CAMK2D/CAV1/DLG1/PDPN/AKAP9/PDE4B/STC1	8	0
BP	GO:0001659	temperature homeostasis	20/977	177/18800	0.000907853	0.00697432	0.0049523	MAP2K6/TNF/PTGES/CXCR4/EDNRB/EPAS1/CAV1/IL1A/IL4R/TLR4/ACSL1/TRPV2/NAPEPLD/HADH/CCR2/CEBPB/IL1B/PTGS2/G0S2/PPARGC1B	20	-2.68328
BP	GO:0032693	negative regulation of interleukin-10 production	6/977	23/18800	0.00091285	0.00698217	0.00495788	JAK3/TYROBP/CD274/FCGR2B/LILRB1/IDO1	6	-2.44949
BP	GO:0046697	decidualization	6/977	23/18800	0.00091285	0.00698217	0.00495788	LIF/SPP1/CYP27B1/CTSB/PTGS2/STC1	6	-2.44949
BP	GO:0072677	eosinophil migration	6/977	23/18800	0.00091285	0.00698217	0.00495788	DAPK2/CCL8/ADAM8/PTGER4/CCL2/CCL4	6	-0.816497
BP	GO:0090066	regulation of anatomical structure size	42/977	487/18800	0.000923503	0.00705342	0.00500847	SSH1/CYSLTR1/KANK1/RASA1/TNF/GRB2/TMSB15B/WAS/SPP1/CORO1A/RGS2/ARHGAP18/NRCAM/SEMA3C/PLEK/SLC12A6/EDNRB/P2RX7/CLCN3/PRR16/CAV1/PPP1R15A/XK/CD38/EDNRA/SEMA4A/MMP2/DLG1/SLC12A2/IL7R/TRPV2/LRRK2/COTL1/CSF3/MSN/HCK/HCLS1/VAV3/OLFM1/VAV1/WNT5A/PTGS2	42	-3.70328
BP	GO:0001933	negative regulation of protein phosphorylation	32/977	341/18800	0.000930297	0.00709503	0.00503802	GNAQ/WWTR1/OCLN/SNCA/DDIT4/LATS2/LRP6/IFNG/RGS2/HMGCR/PPP1R1B/PTPRC/TWIST1/KLHL31/HGF/DAB2IP/CAV1/EPHB2/TGFB1/SH2B3/THY1/PTPN1/SAMSN1/RASSF2/LRRK2/CTDSPL/GADD45B/DUSP1/IL1B/SH3BP5/SOCS3/TNFAIP3	32	-2.47487
BP	GO:0030500	regulation of bone mineralization	12/977	81/18800	0.000933017	0.00710549	0.00504545	S1PR1/BMPR1A/FAM20C/CYP27B1/MGP/TWIST1/TMEM119/P2RX7/ISG15/TGFB1/CCR1/SRGN	12	-2.88675
BP	GO:0007188	adenylate cyclase-modulating G protein-coupled receptor signaling pathway	25/977	244/18800	0.000957785	0.00728359	0.00517191	GNAQ/S1PR1/AKAP12/CALCRL/MRAP2/LGR5/GPR176/RGS1/RGS2/CXCL9/GCG/PTGER4/FPR2/EDNRA/GPR65/PRKACB/CXCL10/S1PR3/PTGFR/GRK5/CXCL11/S1PR4/PDE4B/FPR1/GNAI2	25	-2.6
BP	GO:0002753	cytoplasmic pattern recognition receptor signaling pathway	10/977	60/18800	0.000968169	0.00735195	0.00522045	MAP2K6/CYLD/TLR4/IRF7/SLC15A3/NOD2/SEC14L1/RIPK2/NFKBIA/TNFAIP3	10	-2.52982
BP	GO:0001913	T cell mediated cytotoxicity	9/977	50/18800	0.000974015	0.00737508	0.00523688	HLA-DRA/PTPRC/P2RX7/IL12RB1/EMP2/IL7R/HLA-E/FCGR2B/LILRB1	9	-2.33333
BP	GO:0070231	T cell apoptotic process	9/977	50/18800	0.000974015	0.00737508	0.00523688	ADA/JAK3/DOCK8/GIMAP8/CD274/ADAM8/IL7R/WNT5A/IDO1	9	-3
BP	GO:2001236	regulation of extrinsic apoptotic signaling pathway	18/977	153/18800	0.00100773	0.0076166	0.00540837	PMAIP1/CYLD/MCL1/TNF/BIRC6/PTPRC/HGF/CAV1/IL1A/ITPRIP/TRAF1/CFLAR/SERPINE1/INHBA/IL1B/G0S2/ICAM1/TNFAIP3	18	-3.77124
BP	GO:0009074	aromatic amino acid family catabolic process	5/977	16/18800	0.00101314	0.0076166	0.00540837	KYNU/TDO2/IL4I1/KMO/IDO1	5	-2.23607
BP	GO:1901741	positive regulation of myoblast fusion	5/977	16/18800	0.00101314	0.0076166	0.00540837	EHD1/CXCL9/EHD2/IL4R/CD53	5	-2.23607
BP	GO:1903236	regulation of leukocyte tethering or rolling	5/977	16/18800	0.00101314	0.0076166	0.00540837	SELE/SELP/CCR2/CHST2/PTAFR	5	-2.23607
BP	GO:2000696	regulation of epithelial cell differentiation involved in kidney development	5/977	16/18800	0.00101314	0.0076166	0.00540837	LIF/WWTR1/PROM1/STAT1/MMP9	5	-1.34164
BP	GO:0032869	cellular response to insulin stimulus	22/977	205/18800	0.00103254	0.00775141	0.0055041	CAV2/KANK1/GAB1/GRB2/PRKCB/OSBPL8/ESRRA/STAT1/SLC29A2/DENND4C/SH2B2/PTPN1/PTPRE/ZFP36L1/RAB31/C2CD5/CFLAR/PRKAA1/IL1B/GNAI2/SOCS3/RHOQ	22	-1.70561
BP	GO:0032868	response to insulin	26/977	259/18800	0.00103482	0.00775748	0.00550841	CAV2/HSD11B2/KANK1/GAB1/GRB2/PRKCB/OSBPL8/KCNQ1/ESRRA/STAT1/SLC29A2/DENND4C/SH2B2/TLR2/PTPN1/PTPRE/HADH/ZFP36L1/RAB31/C2CD5/CFLAR/PRKAA1/IL1B/GNAI2/SOCS3/RHOQ	26	-1.1767
BP	GO:0010952	positive regulation of peptidase activity	21/977	192/18800	0.00104347	0.00781123	0.00554657	PMAIP1/CARD8/SNCA/DLC1/TNF/MEFV/NLRC4/HIP1/CR1/FYN/CAV1/PCOLCE/S100A8/LAPTM5/IFI16/S100A9/NLRP3/CLEC7A/RIPK2/CFLAR/AIM2	21	-4.58258
BP	GO:0010631	epithelial cell migration	33/977	358/18800	0.0010575	0.00790503	0.00561318	KDR/STAT5A/KANK1/CLEC14A/CYP1B1/PRKD2/TNF/KIT/PKN2/FGF7/PTPRG/IFNG/PDGFB/SPARC/PRCP/RGCC/FGF2/EMP2/PLCG2/SRPX2/FAP/DAB2IP/PIK3CD/PLXND1/MMP9/TGFB1/SEMA4A/DCN/LOXL2/PTP4A3/WNT5A/PTGS2/STC1	33	-3.65563
BP	GO:0008585	female gonad development	14/977	105/18800	0.00106277	0.00793315	0.00563315	KDR/ANG/PDGFRA/PTX3/KIT/EREG/MMP19/ARID5B/MMP2/TNFAIP6/KITLG/NRIP1/CEBPB/INHBA	14	-1.60357
BP	GO:0006040	amino sugar metabolic process	8/977	41/18800	0.00106787	0.00795993	0.00565216	UAP1/NAGK/CHI3L2/GFPT1/CSGALNACT1/CHST2/GFPT2/CHI3L1	8	-1.41421
BP	GO:0006026	aminoglycan catabolic process	7/977	32/18800	0.00107462	0.00798729	0.00567159	CHI3L2/LYVE1/CD44/FGF2/TGFB1/CEMIP/CHI3L1	7	-2.64575
BP	GO:0030947	regulation of vascular endothelial growth factor receptor signaling pathway	7/977	32/18800	0.00107462	0.00798729	0.00567159	TMEM204/PRKD2/PRKCB/DAB2IP/PTPN1/IL1B/ITGA5	7	-1.88982
BP	GO:0006898	receptor-mediated endocytosis	25/977	246/18800	0.00107609	0.00798729	0.00567159	CAV2/SNCA/CALCRL/ITGB2/HIP1/SGIP1/GRB2/LRP6/PLCG2/FNBP1L/CAV1/LDLRAD3/FPR2/CTSL/CXCR2/SELE/FCGR2B/FCER1G/RAB31/CXCL8/CD14/ITGAM/SERPINE1/LILRB1/CXCR1	25	-4.2
BP	GO:0051651	maintenance of location in cell	23/977	219/18800	0.00107829	0.00799238	0.00567521	CCR5/SNCA/TMSB15B/TAPT1/SYNE1/CORO1A/PTPRC/CXCL9/P2RX7/FGF2/PLCG2/CAMK2D/CAV1/S100A8/S100A9/THY1/P2RY6/CXCL10/AKAP9/CXCL11/CEMIP/JPH1/SRGN	23	-3.12772
BP	GO:0048545	response to steroid hormone	31/977	330/18800	0.00109067	0.00807281	0.00573232	SCGB2A1/HSD11B2/COL1A1/NKX2-2/CYP1B1/DDIT4/RNF14/TNF/IGFBP7/CYBB/SPP1/NR4A3/NR3C2/ESRRA/NR3C1/CAV1/CD38/TLR2/AIF1/TGFB1/IL1RN/NCOR1/ZFP36/TFPI/ZFP36L1/IL6/CFLAR/PTAFR/PTGS2/PPARGC1B/STC1	31	-2.69408
BP	GO:0030865	cortical cytoskeleton organization	10/977	61/18800	0.00110502	0.00816757	0.0057996	RHOG/TNF/LLGL2/PLEK/RAC2/EHD2/DLG1/LCP1/RHOH/RHOQ	10	-1.89737
BP	GO:1901606	alpha-amino acid catabolic process	13/977	94/18800	0.00112456	0.00830035	0.00589389	ACADSB/ACAT1/AMT/KYNU/TDO2/DDAH1/ALDH6A1/HIBCH/IL4I1/GCAT/KMO/MCCC1/IDO1	13	0.83205
BP	GO:0002639	positive regulation of immunoglobulin production	9/977	51/18800	0.00112908	0.00832101	0.00590856	MAD2L2/TNFRSF4/PTPRC/IL4R/EPHB2/TGFB1/HLA-E/IL6/CD86	9	-2.33333
BP	GO:0030183	B cell differentiation	17/977	142/18800	0.0011321	0.00832101	0.00590856	LGALS1/ADA/JAK3/KIT/IKZF3/PTPRC/CR1/PLCG2/IL4I1/GPR183/FCGR2B/ZFP36L1/TNFSF13B/IL6/BCL6/INHBA/IL11	17	-3.63803
BP	GO:0055123	digestive system development	17/977	142/18800	0.0011321	0.00832101	0.00590856	EPHB3/PDGFRA/ADA/NKX2-2/TNF/KIT/PRDM1/KCNQ1/EDNRB/CLMP/GATA6/PYY/OVOL2/COL3A1/CXCL8/HLX/WNT5A	17	-0.727607
BP	GO:0042509	regulation of tyrosine phosphorylation of STAT protein	12/977	83/18800	0.00116201	0.00848456	0.00602469	LIF/TNF/KIT/IFNG/IL24/FYN/CAV1/SH2B3/OSM/HCLS1/IL6/SOCS3	12	-2.88675
BP	GO:0002922	positive regulation of humoral immune response	6/977	24/18800	0.00116414	0.00848456	0.00602469	TNF/PTPRC/CR1/NOD2/FCGR2B/IL1B	6	-2.44949
BP	GO:0035458	cellular response to interferon-beta	6/977	24/18800	0.00116414	0.00848456	0.00602469	STAT1/IFI16/IFITM2/IRF1/MNDA/AIM2	6	-2.44949
BP	GO:0042730	fibrinolysis	6/977	24/18800	0.00116414	0.00848456	0.00602469	SERPINB2/FAP/SERPING1/THBD/SERPINE1/PLAU	6	-2.44949
BP	GO:0048143	astrocyte activation	6/977	24/18800	0.00116414	0.00848456	0.00602469	TNF/IFNG/FPR2/C5AR1/IL6/IL1B	6	-2.44949
BP	GO:0060143	positive regulation of syncytium formation by plasma membrane fusion	6/977	24/18800	0.00116414	0.00848456	0.00602469	TYROBP/EHD1/CXCL9/EHD2/IL4R/CD53	6	-2.44949
BP	GO:0051341	regulation of oxidoreductase activity	14/977	106/18800	0.00116723	0.00848456	0.00602469	SNCA/ECSIT/TNF/DDAH1/IFNG/CYP27B1/CAV1/PDP2/IL1A/GLA/LRRK2/NOD2/IL1B/GNAI2	14	-2.13809
BP	GO:0062207	regulation of pattern recognition receptor signaling pathway	14/977	106/18800	0.00116723	0.00848456	0.00602469	NINJ1/DAB2IP/CAV1/TLR2/TLR4/IRF7/TLR6/IRF1/SLC15A3/NOD2/SEC14L1/LILRA2/TLR1/TNFAIP3	14	-3.20713
BP	GO:0008286	insulin receptor signaling pathway	15/977	118/18800	0.001178	0.00851576	0.00604685	CAV2/KANK1/GAB1/GRB2/PRKCB/OSBPL8/SH2B2/PTPN1/PTPRE/C2CD5/PRKAA1/IL1B/GNAI2/SOCS3/RHOQ	15	-1.80739
BP	GO:0001915	negative regulation of T cell mediated cytotoxicity	4/977	10/18800	0.00118283	0.00851576	0.00604685	PTPRC/IL7R/FCGR2B/LILRB1	4	-2
BP	GO:0030214	hyaluronan catabolic process	4/977	10/18800	0.00118283	0.00851576	0.00604685	CD44/FGF2/TGFB1/CEMIP	4	-2
BP	GO:0042368	vitamin D biosynthetic process	4/977	10/18800	0.00118283	0.00851576	0.00604685	SNAI1/TNF/IFNG/CYP27B1	4	-2
BP	GO:0045625	regulation of T-helper 1 cell differentiation	4/977	10/18800	0.00118283	0.00851576	0.00604685	JAK3/IL4R/HLX/RIPK2	4	-2
BP	GO:0070391	response to lipoteichoic acid	4/977	10/18800	0.00118283	0.00851576	0.00604685	TLR2/TLR4/CD14/RIPK2	4	-2
BP	GO:0071223	cellular response to lipoteichoic acid	4/977	10/18800	0.00118283	0.00851576	0.00604685	TLR2/TLR4/CD14/RIPK2	4	-2
BP	GO:0090132	epithelium migration	33/977	361/18800	0.00121615	0.00874368	0.00620868	KDR/STAT5A/KANK1/CLEC14A/CYP1B1/PRKD2/TNF/KIT/PKN2/FGF7/PTPRG/IFNG/PDGFB/SPARC/PRCP/RGCC/FGF2/EMP2/PLCG2/SRPX2/FAP/DAB2IP/PIK3CD/PLXND1/MMP9/TGFB1/SEMA4A/DCN/LOXL2/PTP4A3/WNT5A/PTGS2/STC1	33	-3.65563
BP	GO:1903531	negative regulation of secretion by cell	17/977	143/18800	0.00122416	0.00878926	0.00624105	LIF/SNCA/RHBDF2/HMGCR/KLF7/PNKD/OSM/FCGR2B/HADH/CCR2/IL13RA2/TNFRSF1B/LILRB1/INHBA/IL1B/IL11/GNAI2	17	-2.66789
BP	GO:0032689	negative regulation of interferon-gamma production	8/977	42/18800	0.00125994	0.00903383	0.00641472	CD274/CR1/LAPTM5/TLR4/NOD2/HAVCR2/LILRB1/INHBA	8	-2.82843
BP	GO:0050853	B cell receptor signaling pathway	16/977	131/18800	0.0012637	0.00904853	0.00642515	KLHL6/PRKCB/IGHG1/PTPRC/PLCG2/IGHM/PIK3CD/SH2B2/CD38/IGKC/IGLL5/LAT2/FCGR2B/IGLC1/VAV3/MNDA	16	-3.5
BP	GO:0019882	antigen processing and presentation	14/977	107/18800	0.00128016	0.00914152	0.00649118	CD74/WAS/HLA-DPA1/HLA-DRA/RAB6A/TAP1/CTSL/ERAP1/HLA-E/NOD2/FCGR2B/FCER1G/LILRB2/ICAM1	14	-3.20713
BP	GO:0033209	tumor necrosis factor-mediated signaling pathway	14/977	107/18800	0.00128016	0.00914152	0.00649118	CARD8/CYLD/TNF/CASP4/CCDC3/TNFRSF4/STAT1/LAPTM5/TRAF1/TNFSF13B/TNFRSF1B/NFKBIA/TNFAIP3/AIM2	14	-3.74166
BP	GO:0001893	maternal placenta development	7/977	33/18800	0.00130355	0.00923349	0.00655649	LIF/PRDM1/SPP1/CYP27B1/CTSB/PTGS2/STC1	7	-2.64575
BP	GO:0009225	nucleotide-sugar metabolic process	7/977	33/18800	0.00130355	0.00923349	0.00655649	UAP1/NANS/GFPT1/PARG/CSGALNACT1/UGDH/GFPT2	7	1.13389
BP	GO:0032633	interleukin-4 production	7/977	33/18800	0.00130355	0.00923349	0.00655649	SLC7A5/NLRP3/HLA-E/FCER1G/HAVCR2/CEBPB/CD86	7	-2.64575
BP	GO:0032673	regulation of interleukin-4 production	7/977	33/18800	0.00130355	0.00923349	0.00655649	SLC7A5/NLRP3/HLA-E/FCER1G/HAVCR2/CEBPB/CD86	7	-2.64575
BP	GO:0045589	regulation of regulatory T cell differentiation	7/977	33/18800	0.00130355	0.00923349	0.00655649	HLA-DRA/IFNG/CR1/IL4I1/IRF1/LILRB2/BCL6	7	-2.64575
BP	GO:0070229	negative regulation of lymphocyte apoptotic process	7/977	33/18800	0.00130355	0.00923349	0.00655649	ADA/CD74/JAK3/DOCK8/IL7R/BCL6/IDO1	7	-2.64575
BP	GO:0031960	response to corticosteroid	18/977	157/18800	0.00135765	0.0096038	0.00681944	HSD11B2/COL1A1/CYP1B1/DDIT4/TNF/IGFBP7/CYBB/NR3C1/AIF1/IL1RN/ZFP36/ZFP36L1/IL6/CFLAR/PTAFR/PTGS2/PPARGC1B/STC1	18	-3.29983
BP	GO:0002544	chronic inflammatory response	5/977	17/18800	0.00137431	0.00961833	0.00682975	TNF/S100A8/S100A9/IDO1/TNFAIP3	5	-2.23607
BP	GO:0009226	nucleotide-sugar biosynthetic process	5/977	17/18800	0.00137431	0.00961833	0.00682975	UAP1/NANS/GFPT1/UGDH/GFPT2	5	1.34164
BP	GO:0016045	detection of bacterium	5/977	17/18800	0.00137431	0.00961833	0.00682975	NLRC4/TLR2/TLR6/NOD2/TLR1	5	-2.23607
BP	GO:0032310	prostaglandin secretion	5/977	17/18800	0.00137431	0.00961833	0.00682975	MAP2K6/PTGES/P2RX7/IL1A/IL1B	5	-1.34164
BP	GO:0070230	positive regulation of lymphocyte apoptotic process	5/977	17/18800	0.00137431	0.00961833	0.00682975	CD274/ADAM8/P2RX7/WNT5A/IDO1	5	-2.23607
BP	GO:0072673	lamellipodium morphogenesis	5/977	17/18800	0.00137431	0.00961833	0.00682975	KANK1/ARPIN/PLEKHO1/CD44/PDPN	5	-0.447214
BP	GO:0086103	G protein-coupled receptor signaling pathway involved in heart process	5/977	17/18800	0.00137431	0.00961833	0.00682975	RGS2/CAV1/EDNRA/PDE4B/GNAI2	5	-2.23607
BP	GO:0140374	antiviral innate immune response	5/977	17/18800	0.00137431	0.00961833	0.00682975	CARD8/AKAP1/IFIT1/MX1/CXCL10	5	-1.34164
BP	GO:0046173	polyol biosynthetic process	10/977	63/18800	0.0014262	0.00995028	0.00706547	SNCA/PCBD1/PPIP5K2/CYP27B1/PLEK/FGF2/PLCG2/IMPA2/P2RY6/PTAFR	10	-1.26491
BP	GO:2000401	regulation of lymphocyte migration	10/977	63/18800	0.0014262	0.00995028	0.00706547	DOCK8/STK10/ADAM8/AIF1/CCL2/CXCL10/CCR2/MSN/CCL4/WNT5A	10	-3.16228
BP	GO:0006865	amino acid transport	17/977	145/18800	0.0014274	0.00995028	0.00706547	SLC7A8/SNCA/SLC25A13/TNF/SLC6A6/SLC7A5/LLGL2/SLC7A7/RGS2/P2RX7/SLC38A1/SLC22A4/XK/RGS4/SLC12A2/KMO/SERINC5	17	-0.727607
BP	GO:2000117	negative regulation of cysteine-type endopeptidase activity	12/977	85/18800	0.00143572	0.00999507	0.00709727	CARD8/SNCA/TNF/TNFAIP8/DHCR24/CD44/HGF/CAAP1/MMP9/IFI16/CST7/PTGS2	12	-2.3094
BP	GO:0050688	regulation of defense response to virus	11/977	74/18800	0.00146161	0.0101064	0.00717633	PPM1B/STAT1/IL12RB1/HTRA1/IFIT1/HERC5/SEC14L1/LILRB1/IL1B/TNFAIP3/AIM2	11	-2.7136
BP	GO:0061515	myeloid cell development	11/977	74/18800	0.00146161	0.0101064	0.00717633	FAM20C/KIT/TYROBP/FLVCR1/FLI1/FBN1/TLR2/SH2B3/EVI2B/LILRB1/BCL6	11	-2.11058
BP	GO:0001911	negative regulation of leukocyte mediated cytotoxicity	6/977	25/18800	0.00146514	0.0101064	0.00717633	PTPRC/IL7R/HLA-E/FCGR2B/HAVCR2/LILRB1	6	-2.44949
BP	GO:0031579	membrane raft organization	6/977	25/18800	0.00146514	0.0101064	0.00717633	CAV2/DOCK2/PTPRC/EMP2/CAV1/DLG1	6	-0.816497
BP	GO:0042430	indole-containing compound metabolic process	6/977	25/18800	0.00146514	0.0101064	0.00717633	DDC/KYNU/TDO2/IL4I1/KMO/IDO1	6	-1.63299
BP	GO:0043302	positive regulation of leukocyte degranulation	6/977	25/18800	0.00146514	0.0101064	0.00717633	ITGB2/IL4R/SNX4/FGR/ITGAM/PTAFR	6	-1.63299
BP	GO:2000193	positive regulation of fatty acid transport	6/977	25/18800	0.00146514	0.0101064	0.00717633	MAP2K6/PTGES/P2RX7/IL1A/ACSL1/IL1B	6	-1.63299
BP	GO:0140353	lipid export from cell	8/977	43/18800	0.00147851	0.0101853	0.00723235	MAP2K6/SPP1/PTGES/KCNQ1/P2RX7/IL1A/INHBA/IL1B	8	-1.41421
BP	GO:0032535	regulation of cellular component size	32/977	351/18800	0.00149441	0.0102814	0.00730055	SSH1/KANK1/RASA1/GRB2/TMSB15B/WAS/SPP1/CORO1A/ARHGAP18/NRCAM/SEMA3C/PLEK/SLC12A6/P2RX7/CLCN3/PRR16/PPP1R15A/XK/SEMA4A/DLG1/SLC12A2/IL7R/TRPV2/COTL1/CSF3/MSN/HCK/HCLS1/VAV3/OLFM1/VAV1/WNT5A	32	-2.47487
BP	GO:0042180	cellular ketone metabolic process	22/977	211/18800	0.00150324	0.0103287	0.00733414	HSD11B2/CD74/CPT1A/SNCA/KYNU/TDO2/SLC7A7/NR4A3/COQ9/ELOVL5/TWIST1/EDNRB/CAV1/PNKD/AKR1B1/NCOR1/KMO/COQ3/DGAT2/IDO1/IL1B/PTGS2	22	-2.13201
BP	GO:0045165	cell fate commitment	26/977	266/18800	0.00151969	0.0104281	0.00740473	KDR/NOTCH4/BMPR1A/ISL2/NKX2-2/ATOH1/MCL1/PRDM1/CYP26B1/FGF2/IL12RB1/EPAS1/ESRP1/FOXA2/GATA6/EDNRA/CTSL/SATB2/OLIG3/GAS1/PDPN/BATF/FEV/PRRX1/IL6/WNT5A	26	-1.96116
BP	GO:0051209	release of sequestered calcium ion into cytosol	15/977	121/18800	0.0015224	0.0104331	0.00740831	CCR5/SNCA/CORO1A/PTPRC/CXCL9/P2RX7/FGF2/PLCG2/CAMK2D/THY1/P2RY6/CXCL10/CXCL11/CEMIP/JPH1	15	-2.84019
BP	GO:0090130	tissue migration	33/977	366/18800	0.00152687	0.0104501	0.00742038	KDR/STAT5A/KANK1/CLEC14A/CYP1B1/PRKD2/TNF/KIT/PKN2/FGF7/PTPRG/IFNG/PDGFB/SPARC/PRCP/RGCC/FGF2/EMP2/PLCG2/SRPX2/FAP/DAB2IP/PIK3CD/PLXND1/MMP9/TGFB1/SEMA4A/DCN/LOXL2/PTP4A3/WNT5A/PTGS2/STC1	33	-3.65563
BP	GO:0002335	mature B cell differentiation	7/977	34/18800	0.00156889	0.0106685	0.00757543	LGALS1/ADA/CR1/PLCG2/GPR183/FCGR2B/IL6	7	-2.64575
BP	GO:0007435	salivary gland morphogenesis	7/977	34/18800	0.00156889	0.0106685	0.00757543	TNF/BTBD7/FGF7/SEMA3C/HGF/PLXND1/TGFB1	7	-1.13389
BP	GO:0035590	purinergic nucleotide receptor signaling pathway	7/977	34/18800	0.00156889	0.0106685	0.00757543	ADA/P2RX7/P2RY8/P2RY6/PTAFR/P2RY13/GNAI2	7	-2.64575
BP	GO:0086004	regulation of cardiac muscle cell contraction	7/977	34/18800	0.00156889	0.0106685	0.00757543	PKP2/CAMK2D/CAV1/DLG1/AKAP9/PDE4B/STC1	7	0.377964
BP	GO:0090322	regulation of superoxide metabolic process	7/977	34/18800	0.00156889	0.0106685	0.00757543	ITGB2/TYROBP/FPR2/TGFB1/CLEC7A/ITGAM/GNAI2	7	-2.64575
BP	GO:0034103	regulation of tissue remodeling	12/977	86/18800	0.00159133	0.0108071	0.00767389	S1PR1/TNFRSF11B/SPP1/ADAM8/TMEM119/P2RX7/GPR137B/CD38/TGFB1/IL6/PPARGC1B/TNFAIP3	12	-2.88675
BP	GO:0009620	response to fungus	10/977	64/18800	0.0016131	0.0109268	0.00775886	PTX3/IL17RA/PLCG2/S100A8/CLEC4E/TLR4/S100A9/S100A12/CLEC7A/COTL1	10	-3.16228
BP	GO:0060760	positive regulation of response to cytokine stimulus	10/977	64/18800	0.0016131	0.0109268	0.00775886	CD74/CASP4/IL1R1/CXCR4/LAPTM5/TLR2/TLR4/IRF7/RIPK2/WNT5A	10	-3.16228
BP	GO:0002534	cytokine production involved in inflammatory response	11/977	75/18800	0.00163404	0.0110261	0.00782937	GPSM3/TNF/MEFV/IL17RA/EPHB2/TLR4/TLR6/CLEC7A/NOD2/GBP5/IL6	11	-2.7136
BP	GO:0071230	cellular response to amino acid stimulus	11/977	75/18800	0.00163404	0.0110261	0.00782937	PDGFRA/COL1A1/TNF/CYBB/COL6A1/FYN/COL4A1/MMP2/COL1A2/COL3A1/CEBPB	11	-3.31662
BP	GO:1900015	regulation of cytokine production involved in inflammatory response	11/977	75/18800	0.00163404	0.0110261	0.00782937	GPSM3/TNF/MEFV/IL17RA/EPHB2/TLR4/TLR6/CLEC7A/NOD2/GBP5/IL6	11	-2.7136
BP	GO:0070997	neuron death	32/977	353/18800	0.0016374	0.0110347	0.00783546	BAG5/SNCA/DDIT4/ENDOG/ITGB2/RASA1/MCL1/TNF/TYROBP/DHCR24/CORO1A/NR4A3/IFNG/INPP5A/ADAM8/ERBB3/FYN/TLR4/TOX3/TLR6/TMTC4/CCL2/BTG2/KMO/LRRK2/FCGR2B/CSF3/ITGAM/TNFRSF1B/WNT5A/CEBPB/TRIM2	32	-2.47487
BP	GO:0051283	negative regulation of sequestering of calcium ion	15/977	122/18800	0.00165444	0.0111353	0.0079069	CCR5/SNCA/CORO1A/PTPRC/CXCL9/P2RX7/FGF2/PLCG2/CAMK2D/THY1/P2RY6/CXCL10/CXCL11/CEMIP/JPH1	15	-2.84019
BP	GO:0034614	cellular response to reactive oxygen species	17/977	147/18800	0.00165844	0.0111479	0.00791588	PDGFRA/NCF1/CYP1B1/ENDOG/TPM1/NR4A3/HGF/MMP9/PTPRK/MMP2/LRRK2/PAWR/IL6/PRKAA1/PDE8A/PPARGC1B/TNFAIP3	17	-0.727607
BP	GO:0010524	positive regulation of calcium ion transport into cytosol	9/977	54/18800	0.00171733	0.0115144	0.0081761	SNCA/CXCL9/P2RX7/CAV1/THY1/P2RY6/CXCL10/CXCL11/CEMIP	9	-3
BP	GO:0045744	negative regulation of G protein-coupled receptor signaling pathway	9/977	54/18800	0.00171733	0.0115144	0.0081761	ADA/SNCA/MRAP2/RGS2/PLEK/RGS4/CXCL8/PDE4B/GNAI2	9	-2.33333
BP	GO:0045862	positive regulation of proteolysis	33/977	369/18800	0.00174463	0.0116826	0.00829552	BAG2/PMAIP1/CARD8/SNCA/DLC1/RNF14/SH3D19/TNF/MEFV/NLRC4/HIP1/HERPUD1/IFNG/SH3RF2/CR1/ADAM8/DAB2IP/FYN/CAV1/PCOLCE/S100A8/RNF144B/LAPTM5/IFI16/S100A9/NLRP3/CLEC7A/LRRK2/RIPK2/TNFRSF1B/CFLAR/IL1B/AIM2	33	-4.35194
BP	GO:0048511	rhythmic process	28/977	297/18800	0.00175885	0.0117594	0.0083501	AHR/GNAQ/MAP2K6/PDGFRA/CUL4A/CYP1B1/DDC/PTX3/TNF/GFPT1/GPR176/EREG/KCNQ1/TWIST1/NAMPT/HOMER1/MMP19/NUDT12/PROK2/MMP2/TNFAIP6/NCOR1/ARNTL2/NRIP1/PRKAA1/CREM/INHBA/NFIL3	28	-1.51186
BP	GO:0001892	embryonic placenta development	12/977	87/18800	0.00176057	0.0117594	0.0083501	LIF/SNAI1/PCDH12/GRB2/PRDM1/BIRC6/PDGFB/EPAS1/OVOL2/ZFP36L1/CEBPB/SOCS3	12	-2.3094
BP	GO:0002732	positive regulation of dendritic cell cytokine production	4/977	11/18800	0.00178259	0.0118019	0.00838022	KIT/PLCG2/CLEC7A/NOD2	4	-1
BP	GO:0003096	renal sodium ion transport	4/977	11/18800	0.00178259	0.0118019	0.00838022	WNK4/KCNQ1/EDNRB/EDNRA	4	0
BP	GO:0032493	response to bacterial lipoprotein	4/977	11/18800	0.00178259	0.0118019	0.00838022	TLR2/TLR6/CD14/TLR1	4	-2
BP	GO:0070189	kynurenine metabolic process	4/977	11/18800	0.00178259	0.0118019	0.00838022	KYNU/TDO2/KMO/IDO1	4	-2
BP	GO:0070243	regulation of thymocyte apoptotic process	4/977	11/18800	0.00178259	0.0118019	0.00838022	ADA/JAK3/ADAM8/WNT5A	4	-2
BP	GO:0071803	positive regulation of podosome assembly	4/977	11/18800	0.00178259	0.0118019	0.00838022	TNF/LCP1/ASAP1/MSN	4	-2
BP	GO:2000392	regulation of lamellipodium morphogenesis	4/977	11/18800	0.00178259	0.0118019	0.00838022	KANK1/ARPIN/CD44/PDPN	4	0
BP	GO:0010950	positive regulation of endopeptidase activity	19/977	174/18800	0.00180264	0.0118884	0.00844165	PMAIP1/CARD8/SNCA/DLC1/TNF/MEFV/NLRC4/HIP1/CR1/FYN/S100A8/LAPTM5/IFI16/S100A9/NLRP3/CLEC7A/RIPK2/CFLAR/AIM2	19	-4.3589
BP	GO:0031343	positive regulation of cell killing	10/977	65/18800	0.00181936	0.0118884	0.00844165	TYROBP/HLA-DRA/IFNG/PTPRC/P2RX7/IL12RB1/CLEC7A/HLA-E/ITGAM/VAV1	10	-3.16228
BP	GO:0070613	regulation of protein processing	10/977	65/18800	0.00181936	0.0118884	0.00844165	BAG2/CARD8/NLRC4/ADAM8/LDLRAD3/GAS1/PRKACB/CST7/LRRK2/SERPINE1	10	-2.52982
BP	GO:1905330	regulation of morphogenesis of an epithelium	10/977	65/18800	0.00181936	0.0118884	0.00844165	LIF/TNF/BTBD7/FGF7/HGF/FGF2/PIK3CD/ITGAX/CXCL10/WNT5A	10	-2.52982
BP	GO:0019233	sensory perception of pain	13/977	99/18800	0.00182006	0.0118884	0.00844165	TNF/PTGES/CXCR4/EDNRB/P2RX7/MME/FYN/IL1A/PROK2/CCL2/CCR2/PTAFR/PTGS2	13	-3.60555
BP	GO:0015012	heparan sulfate proteoglycan biosynthetic process	6/977	26/18800	0.00182194	0.0118884	0.00844165	PXYLP1/GLCE/DSE/CSGALNACT1/UGDH/HS3ST3B1	6	0
BP	GO:0002281	macrophage activation involved in immune response	5/977	18/18800	0.00182217	0.0118884	0.00844165	DYSF/TYROBP/IFNG/PLCG2/HAVCR2	5	-2.23607
BP	GO:0002827	positive regulation of T-helper 1 type immune response	5/977	18/18800	0.00182217	0.0118884	0.00844165	IL1R1/IL12RB1/CCR2/RIPK2/IL1B	5	-2.23607
BP	GO:0002923	regulation of humoral immune response mediated by circulating immunoglobulin	5/977	18/18800	0.00182217	0.0118884	0.00844165	TNF/PTPRC/CR1/NOD2/FCGR2B	5	-2.23607
BP	GO:0015936	coenzyme A metabolic process	5/977	18/18800	0.00182217	0.0118884	0.00844165	ACAT1/PANK1/HMGCR/NUDT19/PANK3	5	2.23607
BP	GO:0072001	renal system development	29/977	312/18800	0.00182231	0.0118884	0.00844165	LIF/PDGFRA/WWTR1/KCNJ8/PROM1/ACAT1/LGR5/PRDM1/PDGFB/WNK4/CYP26B1/EDNRB/STAT1/FGF2/MME/PECAM1/COL4A1/FBN1/PLXND1/MMP9/EDNRA/BICC1/AKR1B1/ARID5B/DLG1/LRRK2/CFLAR/WNT5A/BASP1	29	-3.52821
BP	GO:0034121	regulation of toll-like receptor signaling pathway	11/977	76/18800	0.00182273	0.0118884	0.00844165	NINJ1/DAB2IP/CAV1/TLR2/IRF7/TLR6/IRF1/NOD2/LILRA2/TLR1/TNFAIP3	11	-2.7136
BP	GO:0010737	protein kinase A signaling	7/977	35/18800	0.00187443	0.0121769	0.00864652	AKAP12/AKAP7/GCG/EDNRA/LCP1/PRKACB/LRRK2	7	-0.377964
BP	GO:0098751	bone cell development	7/977	35/18800	0.00187443	0.0121769	0.00864652	FAM20C/KIT/TYROBP/FLI1/FBN1/SH2B3/LILRB1	7	-1.88982
BP	GO:1905898	positive regulation of response to endoplasmic reticulum stress	7/977	35/18800	0.00187443	0.0121769	0.00864652	PMAIP1/HERPUD1/TMEM33/DAB2IP/CAV1/PTPN1/FCGR2B	7	-1.13389
BP	GO:0051348	negative regulation of transferase activity	26/977	270/18800	0.00187621	0.0121769	0.00864652	BAG2/BAG5/GNAQ/MAD2L2/WWTR1/SNCA/LATS2/LRP6/IFNG/RGS2/HMGCR/PPP1R1B/PTPRC/DAB2IP/CAV1/FOXA2/EPHB2/SH2B3/THY1/PTPN1/ZFP36/GADD45B/DUSP1/IL1B/SH3BP5/TNFAIP3	26	-1.96116
BP	GO:0043123	positive regulation of I-kappaB kinase/NF-kappaB signaling	20/977	188/18800	0.00189824	0.0123047	0.00873729	LGALS1/CD74/PIM2/TNF/NDFIP2/PRKCB/TRIM22/FYN/ZDHHC13/IL1A/TLR4/TLR6/S100A4/S100A12/BST2/CLEC7A/NOD2/RIPK2/CFLAR/IL1B	20	-3.57771
BP	GO:1901214	regulation of neuron death	29/977	313/18800	0.00191174	0.012377	0.00878861	SNCA/DDIT4/ITGB2/RASA1/MCL1/TNF/TYROBP/DHCR24/CORO1A/NR4A3/IFNG/INPP5A/ADAM8/ERBB3/FYN/TLR4/TOX3/TLR6/CCL2/BTG2/KMO/LRRK2/FCGR2B/CSF3/ITGAM/TNFRSF1B/WNT5A/CEBPB/TRIM2	29	-3.15682
BP	GO:0048864	stem cell development	12/977	88/18800	0.0019443	0.0125612	0.00891942	BMPR1A/TAPT1/SEMA3C/PTPRC/TWIST1/KLHL12/EDNRB/FGF2/OVOL2/EDNRA/SEMA4A/KITLG	12	0
BP	GO:0030218	erythrocyte differentiation	15/977	124/18800	0.00194734	0.0125612	0.00891942	IKZF1/JAK3/KIT/MAFB/FLVCR1/KCNQ1/STAT1/EPAS1/ISG15/SH2B3/ZFP36/ZFP36L1/HCLS1/BCL6/INHBA	15	-2.32379
BP	GO:0051282	regulation of sequestering of calcium ion	15/977	124/18800	0.00194734	0.0125612	0.00891942	CCR5/SNCA/CORO1A/PTPRC/CXCL9/P2RX7/FGF2/PLCG2/CAMK2D/THY1/P2RY6/CXCL10/CXCL11/CEMIP/JPH1	15	-2.84019
BP	GO:0010883	regulation of lipid storage	9/977	55/18800	0.00196041	0.0126152	0.00895778	MEST/CPT1A/ALKBH7/TNF/FITM2/OSBPL8/EHD1/IL6/NFKBIA	9	-0.333333
BP	GO:1903829	positive regulation of protein localization	38/977	446/18800	0.00196051	0.0126152	0.00895778	LIF/ZFAND1/ANG/WWTR1/RHOG/ITGB2/TNF/TYROBP/IFNG/GOLPH3L/ADAM8/CFTR/P2RX7/GCG/RAC2/GZMB/FYN/GPR137B/PECAM1/IL1A/CD38/EPHB2/ACSL4/TLR2/TLR4/TGFB1/DLG1/TNFAIP6/MSN/HCLS1/ITGAM/C2CD5/CEMIP/PTP4A3/PRKAA1/WNT5A/IL1B/PTGS2	38	-3.24443
BP	GO:0009063	cellular amino acid catabolic process	14/977	112/18800	0.001991	0.0127958	0.00908603	ACADSB/ACAT1/AMT/KYNU/TDO2/DDAH1/ALDH6A1/HIBCH/IL4I1/GCAT/HAL/KMO/MCCC1/IDO1	14	0.534522
BP	GO:0002920	regulation of humoral immune response	8/977	45/18800	0.00200532	0.0128409	0.00911801	TNF/PTPRC/CR1/SERPING1/GATA6/NOD2/FCGR2B/IL1B	8	-2.12132
BP	GO:0007520	myoblast fusion	8/977	45/18800	0.00200532	0.0128409	0.00911801	PLEKHO1/EHD1/CXCL9/EHD2/IL4R/CD53/CXCL10/CFLAR	8	-2.82843
BP	GO:0032892	positive regulation of organic acid transport	8/977	45/18800	0.00200532	0.0128409	0.00911801	MAP2K6/PTGES/P2RX7/IL1A/ACSL1/SLC12A2/KMO/IL1B	8	-1.41421
BP	GO:0006919	activation of cysteine-type endopeptidase activity involved in apoptotic process	11/977	77/18800	0.00202881	0.0129598	0.00920243	PMAIP1/CARD8/SNCA/DLC1/TNF/NLRC4/HIP1/S100A8/LAPTM5/S100A9/CFLAR	11	-3.31662
BP	GO:0070373	negative regulation of ERK1 and ERK2 cascade	11/977	77/18800	0.00202881	0.0129598	0.00920243	LIF/DUSP4/PTPRC/DAB2IP/EPHB2/NDRG2/TLR4/RPS6KA6/DLG1/PTPN1/GBP1	11	-0.301511
BP	GO:1900076	regulation of cellular response to insulin stimulus	10/977	66/18800	0.00204642	0.0130564	0.00927107	KANK1/PRKCB/OSBPL8/ESRRA/PTPN1/PTPRE/PRKAA1/IL1B/GNAI2/SOCS3	10	-1.26491
BP	GO:2001234	negative regulation of apoptotic signaling pathway	23/977	230/18800	0.00206086	0.0131317	0.00932448	BAG5/NDUFS3/CD74/SNAI1/MCL1/TNF/HERPUD1/BIRC6/CD44/HGF/CAAP1/IL1A/ITPRIP/MMP9/PTPN1/LRRK2/CFLAR/SERPINE1/IL1B/PTGS2/GNAI2/ICAM1/TNFAIP3	23	-3.12772
BP	GO:0044403	biological process involved in symbiotic interaction	27/977	286/18800	0.00206319	0.0131317	0.00932448	LGALS1/CCR5/CAV2/CD74/PTX3/TNFRSF4/KRT6A/CCL8/TRIM22/CR1/IFITM1/CXCR4/CAV1/CTSB/CXCL6/CTSL/IFIT1/IFITM2/FCN1/NAPEPLD/CXCL8/TREM1/CCL4/SELPLG/ITGA5/CD86/ICAM1	27	-4.81125
BP	GO:0007568	aging	18/977	163/18800	0.00207268	0.0131761	0.00935606	DNMBP/DDC/ENDOG/GRB2/EDNRB/FGF2/MME/SERPING1/IGFBP5/EDNRA/COL4A2/MMP2/SLC12A2/KMO/LOXL2/TNFRSF1B/TIMP1/PTGS2	18	-2.35702
BP	GO:0000302	response to reactive oxygen species	21/977	203/18800	0.00209468	0.0133	0.00944401	PDGFRA/NCF1/COL1A1/CYP1B1/ENDOG/TPM1/NR4A3/STAT1/HGF/FYN/IL1A/MMP9/PTPRK/MMP2/LRRK2/PAWR/IL6/PRKAA1/PDE8A/PPARGC1B/TNFAIP3	21	-1.52753
BP	GO:0033865	nucleoside bisphosphate metabolic process	15/977	125/18800	0.00210925	0.0133442	0.00947542	SLC35B3/SNCA/HMGCS1/ACAT1/FITM2/TDO2/PANK1/HMGCR/ELOVL5/PAPSS1/ACSL4/NUDT19/ACSL1/PANK3/DGAT2	15	0.258199
BP	GO:0033875	ribonucleoside bisphosphate metabolic process	15/977	125/18800	0.00210925	0.0133442	0.00947542	SLC35B3/SNCA/HMGCS1/ACAT1/FITM2/TDO2/PANK1/HMGCR/ELOVL5/PAPSS1/ACSL4/NUDT19/ACSL1/PANK3/DGAT2	15	0.258199
BP	GO:0034032	purine nucleoside bisphosphate metabolic process	15/977	125/18800	0.00210925	0.0133442	0.00947542	SLC35B3/SNCA/HMGCS1/ACAT1/FITM2/TDO2/PANK1/HMGCR/ELOVL5/PAPSS1/ACSL4/NUDT19/ACSL1/PANK3/DGAT2	15	0.258199
BP	GO:0007369	gastrulation	20/977	190/18800	0.00215265	0.0136025	0.00965881	SNAI1/BMPR1A/COL7A1/ITGB2/NR4A3/DUSP4/COL6A1/COL8A1/COL12A1/FOXA2/GATA6/MMP9/IL1RN/UGDH/COL4A2/MMP2/DUSP1/WNT5A/INHBA/ITGA5	20	-2.68328
BP	GO:0008277	regulation of G protein-coupled receptor signaling pathway	16/977	138/18800	0.00218172	0.0137532	0.00976581	ADA/RGS16/SNCA/MRAP2/RGS1/KLK6/RGS2/PLEK/RGS3/RGS4/RGS5/GRK5/CXCL8/RGS18/PDE4B/GNAI2	16	-3.5
BP	GO:0042552	myelination	16/977	138/18800	0.00218172	0.0137532	0.00976581	JAM3/TNF/QKI/KLK6/CMTM8/CXCR4/HGF/TYMP/XK/AFG3L2/TLR2/DLG1/ITGAX/CST7/SERINC5/TNFRSF1B	16	-1.5
BP	GO:0043368	positive T cell selection	7/977	36/18800	0.00222413	0.0139871	0.00993191	CD74/DOCK2/PTPRC/IL12RB1/CTSL/BATF/IL6	7	-2.64575
BP	GO:0045066	regulatory T cell differentiation	7/977	36/18800	0.00222413	0.0139871	0.00993191	HLA-DRA/IFNG/CR1/IL4I1/IRF1/LILRB2/BCL6	7	-2.64575
BP	GO:0030166	proteoglycan biosynthetic process	9/977	56/18800	0.00223019	0.0139919	0.00993536	PXYLP1/GLCE/DSE/CSGALNACT1/UGDH/CHST11/HS3ST3B1/CHST15/CHSY1	9	-1
BP	GO:0002719	negative regulation of cytokine production involved in immune response	6/977	27/18800	0.00224084	0.0139919	0.00993536	JAK3/TNF/TGFB1/BST2/LILRB1/BCL6	6	-2.44949
BP	GO:0032607	interferon-alpha production	6/977	27/18800	0.00224084	0.0139919	0.00993536	STAT1/TLR4/IRF7/TLR8/HAVCR2/RIPK2	6	-2.44949
BP	GO:0032647	regulation of interferon-alpha production	6/977	27/18800	0.00224084	0.0139919	0.00993536	STAT1/TLR4/IRF7/TLR8/HAVCR2/RIPK2	6	-2.44949
BP	GO:0036037	CD8-positive, alpha-beta T cell activation	6/977	27/18800	0.00224084	0.0139919	0.00993536	TNFSF8/CD274/RUNX3/IRF1/HLA-E/LILRB1	6	-2.44949
BP	GO:2000108	positive regulation of leukocyte apoptotic process	6/977	27/18800	0.00224084	0.0139919	0.00993536	CD274/ADAM8/P2RX7/PIK3CD/WNT5A/IDO1	6	-2.44949
BP	GO:0002377	immunoglobulin production	22/977	218/18800	0.00227356	0.0141795	0.0100685	MAD2L2/TNF/SAMHD1/HLA-DPA1/TNFRSF4/HLA-DRA/PTPRC/CR1/IL4R/EPHB2/TGFB1/IGKC/IGLV6-57/BATF/UNG/IGLV1-44/HLA-E/FCGR2B/IL13RA2/IL6/BCL6/CD86	22	-3.83761
BP	GO:0045581	negative regulation of T cell differentiation	8/977	46/18800	0.00231889	0.014428	0.010245	CD74/JAK3/NRARP/RUNX3/IL4R/IRF1/HLX/BCL6	8	-2.12132
BP	GO:1900744	regulation of p38MAPK cascade	8/977	46/18800	0.00231889	0.014428	0.010245	CYLD/NCF1/HGF/DAB2IP/DLG1/GADD45B/DUSP1/IL1B	8	-1.41421
BP	GO:0051384	response to glucocorticoid	16/977	139/18800	0.0023497	0.0146025	0.0103689	HSD11B2/CYP1B1/DDIT4/TNF/IGFBP7/NR3C1/AIF1/IL1RN/ZFP36/ZFP36L1/IL6/CFLAR/PTAFR/PTGS2/PPARGC1B/STC1	16	-3
BP	GO:0002888	positive regulation of myeloid leukocyte mediated immunity	5/977	19/18800	0.00236819	0.014614	0.0103771	ITGB2/TYROBP/HLA-E/ITGAM/PTAFR	5	-2.23607
BP	GO:0015732	prostaglandin transport	5/977	19/18800	0.00236819	0.014614	0.0103771	MAP2K6/PTGES/P2RX7/IL1A/IL1B	5	-1.34164
BP	GO:0030050	vesicle transport along actin filament	5/977	19/18800	0.00236819	0.014614	0.0103771	MYO5C/MYO1D/FNBP1L/MYO6/MYO1F	5	1.34164
BP	GO:0055093	response to hyperoxia	5/977	19/18800	0.00236819	0.014614	0.0103771	COL1A1/NOX1/CAV1/MMP2/PDPN	5	-1.34164
BP	GO:0071800	podosome assembly	5/977	19/18800	0.00236819	0.014614	0.0103771	TNF/LCP1/ASAP1/MSN/HCK	5	-2.23607
BP	GO:2001185	regulation of CD8-positive, alpha-beta T cell activation	5/977	19/18800	0.00236819	0.014614	0.0103771	CD274/RUNX3/IRF1/HLA-E/LILRB1	5	-2.23607
BP	GO:0050852	T cell receptor signaling pathway	15/977	127/18800	0.0024667	0.0152041	0.0107961	ADA/PRKD2/PTPRC/LCP2/PLCG2/FYN/PIK3CD/LAPTM5/NFKBID/THY1/PAWR/RIPK2/THEMIS2/PDE4B/GBP1	15	-3.35659
BP	GO:0061844	antimicrobial humoral immune response mediated by antimicrobial peptide	11/977	79/18800	0.00249777	0.0153776	0.0109193	ANG/KRT6A/CXCL9/CXCL6/S100A9/S100A12/CXCL10/NOD2/CXCL8/CXCL5/CXCL11	11	-2.7136
BP	GO:0007272	ensheathment of neurons	16/977	140/18800	0.00252831	0.0155135	0.0110158	JAM3/TNF/QKI/KLK6/CMTM8/CXCR4/HGF/TYMP/XK/AFG3L2/TLR2/DLG1/ITGAX/CST7/SERINC5/TNFRSF1B	16	-1.5
BP	GO:0008366	axon ensheathment	16/977	140/18800	0.00252831	0.0155135	0.0110158	JAM3/TNF/QKI/KLK6/CMTM8/CXCR4/HGF/TYMP/XK/AFG3L2/TLR2/DLG1/ITGAX/CST7/SERINC5/TNFRSF1B	16	-1.5
BP	GO:0032768	regulation of monooxygenase activity	9/977	57/18800	0.00252867	0.0155135	0.0110158	SNCA/TNF/DDAH1/IFNG/CYP27B1/CAV1/IL1A/GLA/IL1B	9	-2.33333
BP	GO:0071453	cellular response to oxygen levels	18/977	166/18800	0.00253502	0.0155344	0.0110306	PMAIP1/BACH1/ENDOG/DDAH1/CYBB/TWIST1/ADAM8/NOX1/RGCC/VASN/EPAS1/CAV1/GATA6/ZFP36L1/CFLAR/PRKAA1/PTGS2/STC1	18	-1.88562
BP	GO:0002638	negative regulation of immunoglobulin production	4/977	12/18800	0.00256456	0.0156426	0.0111075	CR1/FCGR2B/IL13RA2/BCL6	4	-2
BP	GO:0034135	regulation of toll-like receptor 2 signaling pathway	4/977	12/18800	0.00256456	0.0156426	0.0111075	TLR6/NOD2/TLR1/TNFAIP3	4	-2
BP	GO:0072182	regulation of nephron tubule epithelial cell differentiation	4/977	12/18800	0.00256456	0.0156426	0.0111075	LIF/WWTR1/PROM1/STAT1	4	-1
BP	GO:1900227	positive regulation of NLRP3 inflammasome complex assembly	4/977	12/18800	0.00256456	0.0156426	0.0111075	PLCG2/TLR4/TLR6/GBP5	4	-2
BP	GO:1903317	regulation of protein maturation	10/977	68/18800	0.0025689	0.015651	0.0111134	BAG2/CARD8/NLRC4/ADAM8/LDLRAD3/GAS1/PRKACB/CST7/LRRK2/SERPINE1	10	-2.52982
BP	GO:0045638	negative regulation of myeloid cell differentiation	12/977	91/18800	0.00259184	0.0157725	0.0111997	LILRB3/CUL4A/MAFB/GPR137B/FBN1/TLR4/TNFAIP6/ZFP36/ZFP36L1/LILRB1/NFKBIA/INHBA	12	-2.88675
BP	GO:0010522	regulation of calcium ion transport into cytosol	13/977	103/18800	0.00260382	0.0158272	0.0112385	SNCA/CORO1A/CXCL9/P2RX7/CAMK2D/FYN/CAV1/THY1/P2RY6/CXCL10/CXCL11/CEMIP/JPH1	13	-2.49615
BP	GO:0046627	negative regulation of insulin receptor signaling pathway	7/977	37/18800	0.00262208	0.0159014	0.0112912	KANK1/PRKCB/PTPN1/PTPRE/PRKAA1/IL1B/SOCS3	7	-1.13389
BP	GO:2000403	positive regulation of lymphocyte migration	7/977	37/18800	0.00262208	0.0159014	0.0112912	DOCK8/ADAM8/AIF1/CXCL10/CCR2/CCL4/WNT5A	7	-2.64575
BP	GO:0006470	protein dephosphorylation	27/977	291/18800	0.00263475	0.0159599	0.0113328	PPM1L/SSH1/DUSP14/PPM1H/DLC1/PPP1R3B/TNF/PPM1B/PTPRG/DUSP4/PPP1R1B/PTPRC/PDP2/PPP1R15A/PTPN21/TGFB1/MTM1/PTPRK/DLG1/PTPN1/LRRK2/PTPRE/CTDSPL/DUSP1/LILRB2/PTP4A3/GNAI2	27	-0.96225
BP	GO:0051208	sequestering of calcium ion	15/977	128/18800	0.00266341	0.016115	0.0114429	CCR5/SNCA/CORO1A/PTPRC/CXCL9/P2RX7/FGF2/PLCG2/CAMK2D/THY1/P2RY6/CXCL10/CXCL11/CEMIP/JPH1	15	-2.84019
BP	GO:0019884	antigen processing and presentation of exogenous antigen	8/977	47/18800	0.00266963	0.0161157	0.0114434	CD74/HLA-DPA1/HLA-DRA/TAP1/CTSL/HLA-E/FCGR2B/FCER1G	8	-2.82843
BP	GO:0090279	regulation of calcium ion import	8/977	47/18800	0.00266963	0.0161157	0.0114434	PDGFB/GCG/HOMER1/FYN/CCL2/TRPV2/ATP2C2/STC1	8	-1.41421
BP	GO:0010800	positive regulation of peptidyl-threonine phosphorylation	6/977	28/18800	0.00272835	0.0163845	0.0116343	GCG/TGFB1/RIPK2/CEMIP/WNT5A/CHI3L1	6	-1.63299
BP	GO:0031342	negative regulation of cell killing	6/977	28/18800	0.00272835	0.0163845	0.0116343	PTPRC/IL7R/HLA-E/FCGR2B/HAVCR2/LILRB1	6	-2.44949
BP	GO:0042402	cellular biogenic amine catabolic process	6/977	28/18800	0.00272835	0.0163845	0.0116343	SAT1/KYNU/TDO2/IL4I1/KMO/IDO1	6	-2.44949
BP	GO:1903205	regulation of hydrogen peroxide-induced cell death	6/977	28/18800	0.00272835	0.0163845	0.0116343	ENDOG/NR4A3/HGF/LRRK2/PAWR/PDE8A	6	0
BP	GO:0097553	calcium ion transmembrane import into cytosol	17/977	154/18800	0.00272972	0.0163845	0.0116343	CCR5/SNCA/CORO1A/PTPRC/CXCL9/P2RX7/FGF2/PLCG2/CAMK2D/FYN/THY1/P2RY6/CXCL10/TRPV2/CXCL11/CEMIP/JPH1	17	-3.15296
BP	GO:0030522	intracellular receptor signaling pathway	25/977	264/18800	0.00284065	0.0170309	0.0120933	AHR/SCGB2A1/MAP2K6/CYLD/RNF14/NR4A3/CYP27B1/NR3C2/CYP26B1/TWIST1/PRCP/ESRRA/NR3C1/PIM1/TLR4/IRF7/NCOR1/SLC15A3/NOD2/SEC14L1/NR5A2/RIPK2/NFKBIA/PPARGC1B/TNFAIP3	25	-1.8
BP	GO:0060135	maternal process involved in female pregnancy	9/977	58/18800	0.00285795	0.0170958	0.0121393	LIF/PRDM1/SPP1/CYP27B1/RGS2/CTSB/HAVCR2/PTGS2/STC1	9	-3
BP	GO:0061005	cell differentiation involved in kidney development	9/977	58/18800	0.00285795	0.0170958	0.0121393	LIF/WWTR1/PROM1/PDGFB/EDNRB/STAT1/MMP9/EDNRA/BASP1	9	-2.33333
BP	GO:0002708	positive regulation of lymphocyte mediated immunity	14/977	117/18800	0.00300152	0.0179343	0.0127347	MAD2L2/TNF/HLA-DRA/PTPRC/IL1R1/P2RX7/IL12RB1/TGFB1/NLRP3/HLA-E/NOD2/IL6/VAV1/IL1B	14	-3.74166
BP	GO:0002577	regulation of antigen processing and presentation	5/977	20/18800	0.00302402	0.0180074	0.0127867	CD74/WAS/NOD2/FCGR2B/LILRB2	5	-2.23607
BP	GO:0032495	response to muramyl dipeptide	5/977	20/18800	0.00302402	0.0180074	0.0127867	NOD2/RIPK2/NFKBIA/VIM/TNFAIP3	5	-2.23607
BP	GO:0070233	negative regulation of T cell apoptotic process	5/977	20/18800	0.00302402	0.0180074	0.0127867	ADA/JAK3/DOCK8/IL7R/IDO1	5	-2.23607
BP	GO:0006953	acute-phase response	8/977	48/18800	0.00306046	0.0181629	0.012897	TNF/PTGES/EDNRB/IL1A/IL6/CEBPB/IL1B/PTGS2	8	-2.82843
BP	GO:0035272	exocrine system development	8/977	48/18800	0.00306046	0.0181629	0.012897	TNF/BTBD7/TFCP2L1/FGF7/SEMA3C/HGF/PLXND1/TGFB1	8	-0.707107
BP	GO:0060324	face development	8/977	48/18800	0.00306046	0.0181629	0.012897	PDGFRA/COL1A1/CSRNP1/HOXB3/EDNRA/ARID5B/MMP2/WNT5A	8	-2.12132
BP	GO:0046165	alcohol biosynthetic process	16/977	143/18800	0.00313302	0.0185517	0.0131731	SNCA/HMGCS1/PCBD1/PPIP5K2/DHCR24/CYP27B1/HMGCR/PLEK/CFTR/FGF2/EBP/PLCG2/IMPA2/P2RY6/PRKAA1/PTAFR	16	0.5
BP	GO:0071456	cellular response to hypoxia	16/977	143/18800	0.00313302	0.0185517	0.0131731	PMAIP1/BACH1/ENDOG/DDAH1/CYBB/TWIST1/ADAM8/RGCC/VASN/EPAS1/GATA6/ZFP36L1/CFLAR/PRKAA1/PTGS2/STC1	16	-2
BP	GO:0042698	ovulation cycle	10/977	70/18800	0.0031931	0.0188863	0.0134107	MAP2K6/PDGFRA/CYP1B1/PTX3/EREG/MMP19/MMP2/TNFAIP6/NRIP1/INHBA	10	-1.89737
BP	GO:0000768	syncytium formation by plasma membrane fusion	9/977	59/18800	0.00322019	0.0189825	0.0134791	PLEKHO1/TYROBP/EHD1/CXCL9/EHD2/IL4R/CD53/CXCL10/CFLAR	9	-3
BP	GO:0002711	positive regulation of T cell mediated immunity	9/977	59/18800	0.00322019	0.0189825	0.0134791	HLA-DRA/PTPRC/IL1R1/P2RX7/IL12RB1/NLRP3/HLA-E/IL6/IL1B	9	-3
BP	GO:0140253	cell-cell fusion	9/977	59/18800	0.00322019	0.0189825	0.0134791	PLEKHO1/TYROBP/EHD1/CXCL9/EHD2/IL4R/CD53/CXCL10/CFLAR	9	-3
BP	GO:1904019	epithelial cell apoptotic process	14/977	118/18800	0.003247	0.0191192	0.0135761	KDR/TNF/RGCC/DAB2IP/EDNRA/CCL2/ZFP36/ZFP36L1/IL6/CFLAR/PRKAA1/SERPINE1/ICAM1/TNFAIP3	14	-2.67261
BP	GO:0048863	stem cell differentiation	21/977	211/18800	0.00333178	0.0195965	0.013915	LIF/PDGFRA/ZNF281/JARID2/BMPR1A/KIT/LRP6/TAPT1/SEMA3C/PTPRC/TWIST1/KLHL12/EDNRB/FGF2/GATA6/OVOL2/EDNRA/SEMA4A/OSM/BATF/KITLG	21	-0.654654
BP	GO:0046434	organophosphate catabolic process	17/977	157/18800	0.00333923	0.0196185	0.0139306	ADA/PLA2G7/ACAT1/FITM2/SAMHD1/INPP5A/PLCG2/TYMP/ENTPD1/OCRL/NUDT12/NUDT19/IMPA2/UNG/NAPEPLD/PDE8A/PDE4B	17	0.727607
BP	GO:1901292	nucleoside phosphate catabolic process	11/977	82/18800	0.00336184	0.0197293	0.0140093	ADA/ACAT1/FITM2/SAMHD1/TYMP/ENTPD1/NUDT12/NUDT19/UNG/PDE8A/PDE4B	11	0.301511
BP	GO:1901655	cellular response to ketone	12/977	94/18800	0.00340478	0.0199369	0.0141567	AHR/CYP1B1/DDIT4/SPP1/CFTR/NR3C1/PTGER4/P2RY6/PTGFR/MSN/CFLAR/PRKAA1	12	-1.73205
BP	GO:1904035	regulation of epithelial cell apoptotic process	12/977	94/18800	0.00340478	0.0199369	0.0141567	KDR/TNF/RGCC/CCL2/ZFP36/ZFP36L1/IL6/CFLAR/PRKAA1/SERPINE1/ICAM1/TNFAIP3	12	-2.88675
BP	GO:0034765	regulation of ion transmembrane transport	39/977	476/18800	0.00341608	0.0199808	0.0141879	KCNJ8/SNCA/SLC31A2/TNF/CLIC4/CYBB/CORO1A/IFNG/RGS2/WNK4/KCNQ1/TWIST1/CXCL9/KCNJ15/CFTR/NOX1/P2RX7/PLCG2/CAMK2D/HOMER1/FYN/CAV1/FXYD5/EPHB2/MMP9/RGS4/EDNRA/CCL2/DLG1/THY1/P2RY6/CXCL10/AKAP9/CCR2/CXCL11/CEMIP/PTAFR/JPH1/PDE4B	39	-3.36269
BP	GO:0060402	calcium ion transport into cytosol	18/977	171/18800	0.00349602	0.0204031	0.0144878	CCR5/SNCA/CORO1A/PTPRC/CXCL9/P2RX7/FGF2/PLCG2/CAMK2D/FYN/CAV1/THY1/P2RY6/CXCL10/TRPV2/CXCL11/CEMIP/JPH1	18	-3.29983
BP	GO:2001242	regulation of intrinsic apoptotic signaling pathway	18/977	171/18800	0.00349602	0.0204031	0.0144878	BAG5/NDUFS3/PMAIP1/CD74/CYLD/SNAI1/DAPK2/MCL1/HERPUD1/CD44/NOX1/CAV1/S100A8/MMP9/S100A9/PTPN1/LRRK2/PTGS2	18	-2.35702
BP	GO:0032621	interleukin-18 production	4/977	13/18800	0.00355318	0.0205772	0.0146114	TNF/TLR2/NOD2/GBP5	4	-2
BP	GO:0032661	regulation of interleukin-18 production	4/977	13/18800	0.00355318	0.0205772	0.0146114	TNF/TLR2/NOD2/GBP5	4	-2
BP	GO:0042362	fat-soluble vitamin biosynthetic process	4/977	13/18800	0.00355318	0.0205772	0.0146114	SNAI1/TNF/IFNG/CYP27B1	4	-2
BP	GO:0042659	regulation of cell fate specification	4/977	13/18800	0.00355318	0.0205772	0.0146114	BMPR1A/FGF2/ESRP1/WNT5A	4	0
BP	GO:0070234	positive regulation of T cell apoptotic process	4/977	13/18800	0.00355318	0.0205772	0.0146114	CD274/ADAM8/WNT5A/IDO1	4	-2
BP	GO:0072683	T cell extravasation	4/977	13/18800	0.00355318	0.0205772	0.0146114	ITGAL/CCL2/CCR2/ICAM1	4	-2
BP	GO:2001198	regulation of dendritic cell differentiation	4/977	13/18800	0.00355318	0.0205772	0.0146114	FCGR2B/LILRB2/CEBPB/LILRB1	4	-2
BP	GO:0045923	positive regulation of fatty acid metabolic process	7/977	39/18800	0.0035797	0.0206627	0.0146721	CD74/CPT1A/NR4A3/ELOVL5/TWIST1/IL1B/PTGS2	7	-1.88982
BP	GO:0097242	amyloid-beta clearance	7/977	39/18800	0.0035797	0.0206627	0.0146721	ITGB2/TNF/IFNG/HMGCR/MME/C5AR1/ITGAM	7	-1.88982
BP	GO:1900077	negative regulation of cellular response to insulin stimulus	7/977	39/18800	0.0035797	0.0206627	0.0146721	KANK1/PRKCB/PTPN1/PTPRE/PRKAA1/IL1B/SOCS3	7	-1.13389
BP	GO:0033866	nucleoside bisphosphate biosynthetic process	9/977	60/18800	0.0036176	0.0208131	0.0147789	SLC35B3/SNCA/ACAT1/PANK1/ELOVL5/PAPSS1/ACSL4/ACSL1/PANK3	9	-0.333333
BP	GO:0034030	ribonucleoside bisphosphate biosynthetic process	9/977	60/18800	0.0036176	0.0208131	0.0147789	SLC35B3/SNCA/ACAT1/PANK1/ELOVL5/PAPSS1/ACSL4/ACSL1/PANK3	9	-0.333333
BP	GO:0034033	purine nucleoside bisphosphate biosynthetic process	9/977	60/18800	0.0036176	0.0208131	0.0147789	SLC35B3/SNCA/ACAT1/PANK1/ELOVL5/PAPSS1/ACSL4/ACSL1/PANK3	9	-0.333333
BP	GO:0014910	regulation of smooth muscle cell migration	11/977	83/18800	0.00369792	0.0212288	0.0150741	BMPR1A/CYP1B1/TPM1/NR4A3/PDGFB/IGFBP5/AIF1/TLR4/P2RY6/SERPINE1/PLAU	11	-2.11058
BP	GO:0033273	response to vitamin	11/977	83/18800	0.00369792	0.0212288	0.0150741	F5/COL1A1/KYNU/SPP1/CYP27B1/CYP26B1/PIM1/IL1A/CXCL10/PTGS2/STC1	11	-3.31662
BP	GO:0006469	negative regulation of protein kinase activity	21/977	213/18800	0.00372222	0.0213451	0.0151566	GNAQ/WWTR1/SNCA/LATS2/LRP6/IFNG/RGS2/HMGCR/PPP1R1B/PTPRC/DAB2IP/CAV1/EPHB2/SH2B3/THY1/PTPN1/GADD45B/DUSP1/IL1B/SH3BP5/TNFAIP3	21	-1.96396
BP	GO:0007194	negative regulation of adenylate cyclase activity	5/977	21/18800	0.00380137	0.0215643	0.0153123	EDNRB/AKAP9/CCR2/P2RY13/GNAI2	5	-1.34164
BP	GO:0007252	I-kappaB phosphorylation	5/977	21/18800	0.00380137	0.0215643	0.0153123	TNF/PLCG2/DAB2IP/TLR2/TLR4	5	-1.34164
BP	GO:0009083	branched-chain amino acid catabolic process	5/977	21/18800	0.00380137	0.0215643	0.0153123	ACADSB/ACAT1/ALDH6A1/HIBCH/MCCC1	5	2.23607
BP	GO:0019400	alditol metabolic process	5/977	21/18800	0.00380137	0.0215643	0.0153123	MOGAT2/SORD/GK5/COQ3/DGAT2	5	1.34164
BP	GO:0032305	positive regulation of icosanoid secretion	5/977	21/18800	0.00380137	0.0215643	0.0153123	MAP2K6/PTGES/P2RX7/IL1A/IL1B	5	-1.34164
BP	GO:0032727	positive regulation of interferon-alpha production	5/977	21/18800	0.00380137	0.0215643	0.0153123	STAT1/TLR4/IRF7/TLR8/RIPK2	5	-2.23607
BP	GO:0043371	negative regulation of CD4-positive, alpha-beta T cell differentiation	5/977	21/18800	0.00380137	0.0215643	0.0153123	JAK3/RUNX3/IL4R/HLX/BCL6	5	-2.23607
BP	GO:0045063	T-helper 1 cell differentiation	5/977	21/18800	0.00380137	0.0215643	0.0153123	JAK3/IL4R/SEMA4A/HLX/RIPK2	5	-2.23607
BP	GO:0099515	actin filament-based transport	5/977	21/18800	0.00380137	0.0215643	0.0153123	MYO5C/MYO1D/FNBP1L/MYO6/MYO1F	5	1.34164
BP	GO:2000047	regulation of cell-cell adhesion mediated by cadherin	5/977	21/18800	0.00380137	0.0215643	0.0153123	MAD2L2/NOTCH4/RGCC/FOXA2/WNT5A	5	-1.34164
BP	GO:0034101	erythrocyte homeostasis	15/977	133/18800	0.00385118	0.0218234	0.0154963	IKZF1/JAK3/KIT/MAFB/FLVCR1/KCNQ1/STAT1/EPAS1/ISG15/SH2B3/ZFP36/ZFP36L1/HCLS1/BCL6/INHBA	15	-2.32379
BP	GO:0031331	positive regulation of cellular catabolic process	37/977	449/18800	0.00389595	0.0220533	0.0156596	BAG2/KDR/CPT1A/SNCA/PIM2/ENDOG/RNF14/SH3D19/TNF/MEFV/HERPUD1/IFNG/SH3RF2/TRIM22/TWIST1/ADAM8/P2RX7/DAB2IP/CAV1/FBXL5/RNF144B/LAPTM5/SNX4/BTG2/PTPN1/ZFP36/LRRK2/DCN/NOD2/ZFP36L1/MSN/RIPK2/IL6/TNFRSF1B/PRKAA1/IL1B/TNFAIP3	37	-3.45238
BP	GO:0009166	nucleotide catabolic process	10/977	72/18800	0.00393236	0.0221848	0.0157529	ADA/ACAT1/FITM2/SAMHD1/TYMP/NUDT12/NUDT19/UNG/PDE8A/PDE4B	10	0.632456
BP	GO:0009310	amine catabolic process	6/977	30/18800	0.00393601	0.0221848	0.0157529	SAT1/KYNU/TDO2/IL4I1/KMO/IDO1	6	-2.44949
BP	GO:0019886	antigen processing and presentation of exogenous peptide antigen via MHC class II	6/977	30/18800	0.00393601	0.0221848	0.0157529	CD74/HLA-DPA1/HLA-DRA/CTSL/FCGR2B/FCER1G	6	-2.44949
BP	GO:0048665	neuron fate specification	6/977	30/18800	0.00393601	0.0221848	0.0157529	ISL2/NKX2-2/ATOH1/ESRP1/OLIG3/FEV	6	0.816497
BP	GO:0038084	vascular endothelial growth factor signaling pathway	8/977	50/18800	0.00397444	0.0223774	0.0158897	KDR/PDGFRA/PRKD2/GAB1/DAB2IP/PIK3CD/DCN/PTP4A3	8	-1.41421
BP	GO:1903409	reactive oxygen species biosynthetic process	9/977	61/18800	0.00405247	0.0227925	0.0161844	SNCA/NCF1/CYBB/CLCN3/PLCG2/FYN/TLR4/TLR6/CFLAR	9	-2.33333
BP	GO:0003015	heart process	24/977	257/18800	0.00406839	0.0228576	0.0162306	MAP2K6/ADA/WWTR1/KCNJ8/TNF/TPM1/PKP2/RGS2/KCNQ1/CXCR4/EDNRB/CAMK2D/EPAS1/FYN/CAV1/GATA6/RGS4/EDNRA/DLG1/CYP2J2/AKAP9/PDE4B/GNAI2/STC1	24	-1.22474
BP	GO:0016485	protein processing	23/977	243/18800	0.00411811	0.0231123	0.0164115	BAG2/CARD8/PLA2G7/NLRC4/CASP4/DHCR24/KLK6/ADAM8/P2RX7/MME/AFG3L2/LDLRAD3/CTSL/C1R/IFI16/GAS1/PRKACB/CST7/LRRK2/RIPK2/SERPINE1/PLAU/SRGN	23	-3.54475
BP	GO:0009612	response to mechanical stimulus	20/977	201/18800	0.00412326	0.0231166	0.0164145	COL1A1/ENDOG/TNF/KIT/KCNQ1/CXCR4/STAT1/P2RX7/FYN/PTGER4/TLR4/MMP2/BTG2/IRF1/CXCL10/TLR8/NFKBIA/IL1B/PTGS2/CHI3L1	20	-2.68328
BP	GO:0030866	cortical actin cytoskeleton organization	7/977	40/18800	0.00414814	0.023133	0.0164262	TNF/LLGL2/PLEK/EHD2/DLG1/LCP1/RHOQ	7	-1.13389
BP	GO:0046633	alpha-beta T cell proliferation	7/977	40/18800	0.00414814	0.023133	0.0164262	DOCK2/CD274/PTPRC/IRF1/HLA-E/CCR2/RIPK2	7	-2.64575
BP	GO:0051281	positive regulation of release of sequestered calcium ion into cytosol	7/977	40/18800	0.00414814	0.023133	0.0164262	SNCA/CXCL9/THY1/P2RY6/CXCL10/CXCL11/CEMIP	7	-2.64575
BP	GO:0051955	regulation of amino acid transport	7/977	40/18800	0.00414814	0.023133	0.0164262	SNCA/TNF/RGS2/P2RX7/RGS4/SLC12A2/KMO	7	-1.88982
BP	GO:0072538	T-helper 17 type immune response	7/977	40/18800	0.00414814	0.023133	0.0164262	IL17RA/IL12RB1/EPHB2/NFKBID/BATF/CLEC7A/IL6	7	-1.88982
BP	GO:0031345	negative regulation of cell projection organization	19/977	188/18800	0.00430393	0.0239764	0.0170251	RAP1GAP/BAG5/NEU4/SPOCK1/KANK1/ARPIN/MAK/PTPRG/SPP1/SEMA3C/DENND5A/FYN/CD38/EPHB2/SEMA4A/THY1/LRRK2/WNT5A/VIM	19	-0.688247
BP	GO:0006066	alcohol metabolic process	31/977	361/18800	0.00433947	0.0241489	0.0171476	HSD11B2/SNCA/HMGCS1/PCBD1/IDH3A/CYP1B1/MOGAT2/PPIP5K2/ADH1C/DHCR24/CYP27B1/INPP5A/HMGCR/SORD/PLEK/GK5/CFTR/EDNRB/FGF2/EBP/PLCG2/OCRL/AKR1B1/DEGS2/IMPA2/P2RY6/NAPEPLD/COQ3/DGAT2/PRKAA1/PTAFR	31	1.61645
BP	GO:0045824	negative regulation of innate immune response	10/977	73/18800	0.0043495	0.0241792	0.0171691	SAMHD1/STAT2/CR1/SERPING1/ISG15/IFI16/HLA-E/HAVCR2/LILRB1/TNFAIP3	10	-3.16228
BP	GO:0019730	antimicrobial humoral response	14/977	122/18800	0.00439845	0.0244255	0.017344	ANG/KRT6A/CXCL9/IGHM/GATA6/CXCL6/S100A9/S100A12/CXCL10/HLA-E/NOD2/CXCL8/CXCL5/CXCL11	14	-2.67261
BP	GO:1904064	positive regulation of cation transmembrane transport	16/977	148/18800	0.00440347	0.0244277	0.0173455	SNCA/IFNG/WNK4/KCNQ1/CXCL9/PLCG2/EPHB2/EDNRA/CCL2/THY1/P2RY6/CXCL10/AKAP9/CCR2/CXCL11/CEMIP	16	-2
BP	GO:0016311	dephosphorylation	35/977	422/18800	0.00443662	0.0245857	0.0174577	PPM1L/SSH1/DUSP14/PPM1H/DLC1/PPP1R3B/TNF/PPM1B/PTPRG/PXYLP1/IFNG/DUSP4/INPP5A/PPP1R1B/PLEK/PTPRC/PDP2/PPP1R15A/OCRL/MTMR11/PTPN21/TGFB1/MTM1/PTPRK/DLG1/IMPA2/PTPN1/LRRK2/PTPRE/CTDSPL/DUSP1/LILRB2/PTP4A3/GNAI2/PPARGC1B	35	-0.169031
BP	GO:0071229	cellular response to acid chemical	11/977	85/18800	0.00445047	0.0246365	0.0174938	PDGFRA/COL1A1/TNF/CYBB/COL6A1/FYN/COL4A1/MMP2/COL1A2/COL3A1/CEBPB	11	-3.31662
BP	GO:0015804	neutral amino acid transport	8/977	51/18800	0.00450381	0.0248795	0.0176664	SLC7A8/SLC6A6/SLC7A5/LLGL2/RGS2/SLC38A1/RGS4/SERINC5	8	0
BP	GO:0071622	regulation of granulocyte chemotaxis	8/977	51/18800	0.00450381	0.0248795	0.0176664	CD74/DAPK2/JAM3/RAC2/TNFAIP6/NOD2/CXCL8/C5AR1	8	-2.12132
BP	GO:0002712	regulation of B cell mediated immunity	9/977	62/18800	0.00452713	0.024956	0.0177207	MAD2L2/TNF/PTPRC/CR1/TGFB1/HLA-E/NOD2/FCGR2B/BCL6	9	-3
BP	GO:0002889	regulation of immunoglobulin mediated immune response	9/977	62/18800	0.00452713	0.024956	0.0177207	MAD2L2/TNF/PTPRC/CR1/TGFB1/HLA-E/NOD2/FCGR2B/BCL6	9	-3
BP	GO:0001822	kidney development	27/977	303/18800	0.00457815	0.0252109	0.0179017	LIF/PDGFRA/WWTR1/KCNJ8/PROM1/ACAT1/PRDM1/PDGFB/WNK4/CYP26B1/EDNRB/STAT1/FGF2/MME/PECAM1/FBN1/PLXND1/MMP9/EDNRA/BICC1/AKR1B1/ARID5B/DLG1/LRRK2/CFLAR/WNT5A/BASP1	27	-3.65655
BP	GO:0045137	development of primary sexual characteristics	22/977	231/18800	0.00459772	0.0252923	0.0179595	KDR/ANG/PDGFRA/CYP1B1/PTX3/KIT/EREG/BIK/MMP19/IL1A/GATA6/DACH1/ARID5B/MMP2/TNFAIP6/HOXA10/KITLG/NRIP1/WNT5A/CEBPB/BASP1/INHBA	22	-1.2792
BP	GO:0015849	organic acid transport	28/977	318/18800	0.00463573	0.0254747	0.018089	SLC7A8/MAP2K6/CPT1A/SNCA/SLC25A13/AQP9/TNF/SLC6A6/SLC7A5/LLGL2/SLC7A7/RGS2/PTGES/P2RX7/SLC38A1/SLC22A4/IL1A/XK/ATP8B1/RGS4/ACSL1/FOLR3/ABCD3/SLC12A2/KMO/SERINC5/PRKAA1/IL1B	28	-0.755929
BP	GO:0002507	tolerance induction	6/977	31/18800	0.00466981	0.0255555	0.0181463	CD274/HLA-E/HAVCR2/LILRB2/IDO1/TNFAIP3	6	-2.44949
BP	GO:1902042	negative regulation of extrinsic apoptotic signaling pathway via death domain receptors	6/977	31/18800	0.00466981	0.0255555	0.0181463	HGF/ITPRIP/CFLAR/SERPINE1/ICAM1/TNFAIP3	6	-2.44949
BP	GO:2000406	positive regulation of T cell migration	6/977	31/18800	0.00466981	0.0255555	0.0181463	DOCK8/ADAM8/AIF1/CXCL10/CCR2/WNT5A	6	-2.44949
BP	GO:2000515	negative regulation of CD4-positive, alpha-beta T cell activation	6/977	31/18800	0.00466981	0.0255555	0.0181463	JAK3/CD274/RUNX3/IL4R/HLX/BCL6	6	-2.44949
BP	GO:0032303	regulation of icosanoid secretion	5/977	22/18800	0.00471194	0.0257059	0.0182532	MAP2K6/PTGES/P2RX7/IL1A/IL1B	5	-1.34164
BP	GO:0072574	hepatocyte proliferation	5/977	22/18800	0.00471194	0.0257059	0.0182532	TNF/IL6/CFLAR/CEBPB/TNFAIP3	5	-2.23607
BP	GO:0072575	epithelial cell proliferation involved in liver morphogenesis	5/977	22/18800	0.00471194	0.0257059	0.0182532	TNF/IL6/CFLAR/CEBPB/TNFAIP3	5	-2.23607
BP	GO:0002244	hematopoietic progenitor cell differentiation	14/977	123/18800	0.00473272	0.0257926	0.0183147	KDR/PDGFRA/JAM3/KIT/PLEK/PTPRC/ARL11/HOXB3/TGFB1/OSM/BATF/KITLG/MYB/INHBA	14	-1.60357
BP	GO:0010977	negative regulation of neuron projection development	15/977	136/18800	0.00475095	0.0258454	0.0183522	BAG5/NEU4/SPOCK1/KANK1/PTPRG/SPP1/SEMA3C/DENND5A/CD38/EPHB2/SEMA4A/THY1/LRRK2/WNT5A/VIM	15	-0.774597
BP	GO:0030213	hyaluronan biosynthetic process	4/977	14/18800	0.00477183	0.0258454	0.0183522	PDGFB/TGFB1/CEMIP/IL1B	4	-2
BP	GO:0033033	negative regulation of myeloid cell apoptotic process	4/977	14/18800	0.00477183	0.0258454	0.0183522	CCR5/IRF7/KITLG/NOD2	4	-1
BP	GO:0035589	G protein-coupled purinergic nucleotide receptor signaling pathway	4/977	14/18800	0.00477183	0.0258454	0.0183522	P2RY8/P2RY6/PTAFR/P2RY13	4	-2
BP	GO:0072160	nephron tubule epithelial cell differentiation	4/977	14/18800	0.00477183	0.0258454	0.0183522	LIF/WWTR1/PROM1/STAT1	4	-1
BP	GO:0072672	neutrophil extravasation	4/977	14/18800	0.00477183	0.0258454	0.0183522	IL1R1/ADAM8/PIK3CD/PECAM1	4	-2
BP	GO:0045669	positive regulation of osteoblast differentiation	10/977	74/18800	0.00480073	0.0259752	0.0184444	WWTR1/BMPR1A/FAM20C/IFITM1/TMEM119/HGF/FGF2/CTHRC1/IL6/CEBPB	10	-2.52982
BP	GO:0060401	cytosolic calcium ion transport	19/977	190/18800	0.00482632	0.0260869	0.0185237	CCR5/SNCA/CORO1A/PTPRC/CXCL9/P2RX7/FGF2/PLCG2/CAMK2D/FYN/CAV1/AFG3L2/THY1/P2RY6/CXCL10/TRPV2/CXCL11/CEMIP/JPH1	19	-2.9824
BP	GO:0043281	regulation of cysteine-type endopeptidase activity involved in apoptotic process	20/977	204/18800	0.00486627	0.0262681	0.0186523	PMAIP1/CARD8/SNCA/DLC1/TNF/NLRC4/HIP1/TNFAIP8/DHCR24/CD44/HGF/CAAP1/S100A8/LAPTM5/MMP9/S100A9/NLRP3/CLEC7A/CFLAR/PTGS2	20	-3.57771
BP	GO:1904705	regulation of vascular associated smooth muscle cell proliferation	11/977	86/18800	0.00486981	0.0262681	0.0186523	BMPR1A/TNF/TPM1/NR4A3/PDGFB/FGF2/IGFBP5/MMP9/MMP2/P2RY6/GNAI2	11	-2.11058
BP	GO:0006949	syncytium formation	9/977	63/18800	0.00504395	0.0271518	0.0192799	PLEKHO1/TYROBP/EHD1/CXCL9/EHD2/IL4R/CD53/CXCL10/CFLAR	9	-3
BP	GO:0048002	antigen processing and presentation of peptide antigen	9/977	63/18800	0.00504395	0.0271518	0.0192799	CD74/HLA-DPA1/HLA-DRA/TAP1/CTSL/ERAP1/HLA-E/FCGR2B/FCER1G	9	-2.33333
BP	GO:0048013	ephrin receptor signaling pathway	8/977	52/18800	0.00508568	0.0273206	0.0193998	EPHB3/RASA1/FYN/EPHB2/MMP9/YES1/MMP2/CHN1	8	0
BP	GO:0070169	positive regulation of biomineral tissue development	8/977	52/18800	0.00508568	0.0273206	0.0193998	BMPR1A/FAM20C/CFTR/TMEM119/P2RX7/ISG15/TGFB1/CEBPB	8	-1.41421
BP	GO:0009410	response to xenobiotic stimulus	34/977	411/18800	0.0051914	0.0278601	0.0197828	AHR/MAP2K6/HSD11B2/CPT1A/SNCA/COL1A1/CYP1B1/DDC/TNFRSF11B/TNF/CYBB/SORD/SEMA3C/KCNQ1/CYP26B1/CXCR4/STAT1/P2RX7/RNF149/GATA6/CD38/MMP2/ACSL1/S100A12/ABCD3/CYP2J2/HADH/VAV3/PRKAA1/PDE4B/INHBA/IL1B/PTGS2/AIM2	34	-1.37199
BP	GO:0001960	negative regulation of cytokine-mediated signaling pathway	11/977	87/18800	0.00531983	0.0284914	0.0202311	CARD8/SAMHD1/CCDC3/PTPRC/STAT2/CAV1/ISG15/IL1RN/SH2B3/PXDN/IL6	11	-3.31662
BP	GO:1990874	vascular associated smooth muscle cell proliferation	11/977	87/18800	0.00531983	0.0284914	0.0202311	BMPR1A/TNF/TPM1/NR4A3/PDGFB/FGF2/IGFBP5/MMP9/MMP2/P2RY6/GNAI2	11	-2.11058
BP	GO:0036294	cellular response to decreased oxygen levels	16/977	151/18800	0.00534932	0.0286202	0.0203225	PMAIP1/BACH1/ENDOG/DDAH1/CYBB/TWIST1/ADAM8/RGCC/VASN/EPAS1/GATA6/ZFP36L1/CFLAR/PRKAA1/PTGS2/STC1	16	-2
BP	GO:0003018	vascular process in circulatory system	24/977	263/18800	0.00541996	0.0289687	0.02057	SLC7A8/CYSLTR1/OCLN/AKAP12/KCNJ8/TNF/SLC6A6/SLC7A5/DDAH1/RGS2/EDNRB/SLC29A2/SLC38A1/CAV1/SLC22A5/CD38/EDNRA/TGFB1/YES1/MMP2/SLC12A2/PTP4A3/SLC2A3/PTGS2	24	-1.63299
BP	GO:0014911	positive regulation of smooth muscle cell migration	7/977	42/18800	0.00548678	0.0292159	0.0207456	CYP1B1/NR4A3/PDGFB/IGFBP5/AIF1/TLR4/P2RY6	7	-2.64575
BP	GO:0046636	negative regulation of alpha-beta T cell activation	7/977	42/18800	0.00548678	0.0292159	0.0207456	JAK3/CD274/RUNX3/IL4R/HLX/LILRB1/BCL6	7	-2.64575
BP	GO:0051602	response to electrical stimulus	7/977	42/18800	0.00548678	0.0292159	0.0207456	AKAP12/P2RX7/AIF1/MMP2/BTG2/AKAP9/CD14	7	-1.88982
BP	GO:0030201	heparan sulfate proteoglycan metabolic process	6/977	32/18800	0.00549947	0.0292159	0.0207456	PXYLP1/GLCE/DSE/CSGALNACT1/UGDH/HS3ST3B1	6	0
BP	GO:0036474	cell death in response to hydrogen peroxide	6/977	32/18800	0.00549947	0.0292159	0.0207456	ENDOG/NR4A3/HGF/LRRK2/PAWR/PDE8A	6	0
BP	GO:0071353	cellular response to interleukin-4	6/977	32/18800	0.00549947	0.0292159	0.0207456	JAK3/IL2RG/CORO1A/IL24/IL4R/NFIL3	6	-2.44949
BP	GO:1904062	regulation of cation transmembrane transport	30/977	352/18800	0.00551635	0.0292761	0.0207883	SNCA/SLC31A2/CORO1A/IFNG/RGS2/WNK4/KCNQ1/TWIST1/CXCL9/PLCG2/CAMK2D/HOMER1/FYN/CAV1/FXYD5/EPHB2/MMP9/RGS4/EDNRA/CCL2/DLG1/THY1/P2RY6/CXCL10/AKAP9/CCR2/CXCL11/CEMIP/JPH1/PDE4B	30	-2.92119
BP	GO:0014015	positive regulation of gliogenesis	9/977	64/18800	0.00560536	0.0297186	0.0211025	LIF/NKX2-2/TNF/CXCR4/TLR2/TGFB1/IL6/TNFRSF1B/IL1B	9	-2.33333
BP	GO:0007160	cell-matrix adhesion	22/977	235/18800	0.00562226	0.0297281	0.0211092	AJAP1/KDR/ITGAL/DLC1/JAM3/ITGB2/RASA1/COL5A3/LYVE1/ZYX/CD44/FERMT3/EMP2/PTPRK/ITGAX/THY1/COL3A1/ITGAM/SERPINE1/BCL6/PLAU/ITGA5	22	-3.41121
BP	GO:0097305	response to alcohol	22/977	235/18800	0.00562226	0.0297281	0.0211092	AHR/CCR5/CPT1A/CYP1B1/TNF/LRP6/IGFBP7/CYBB/RGS19/RGS2/CFTR/FYN/S100A8/PTGER4/RGS4/TGFB1/P2RY6/PTGFR/CSF3/CD14/PRKAA1/INHBA	22	-2.55841
BP	GO:0051222	positive regulation of protein transport	26/977	293/18800	0.00562408	0.0297281	0.0211092	ZFAND1/ANG/ITGB2/TNF/IFNG/GOLPH3L/ADAM8/CFTR/P2RX7/GCG/RAC2/GZMB/FYN/IL1A/CD38/ACSL4/TLR2/TLR4/TGFB1/HCLS1/ITGAM/C2CD5/CEMIP/PRKAA1/IL1B/PTGS2	26	-2.35339
BP	GO:0008361	regulation of cell size	18/977	179/18800	0.0056489	0.0298294	0.0211811	SPP1/NRCAM/SEMA3C/PLEK/SLC12A6/P2RX7/CLCN3/PRR16/XK/SEMA4A/SLC12A2/IL7R/TRPV2/MSN/VAV3/OLFM1/VAV1/WNT5A	18	-1.88562
BP	GO:0050832	defense response to fungus	8/977	53/18800	0.00572332	0.0301619	0.0214173	IL17RA/PLCG2/S100A8/CLEC4E/S100A9/S100A12/CLEC7A/COTL1	8	-2.82843
BP	GO:0110151	positive regulation of biomineralization	8/977	53/18800	0.00572332	0.0301619	0.0214173	BMPR1A/FAM20C/CFTR/TMEM119/P2RX7/ISG15/TGFB1/CEBPB	8	-1.41421
BP	GO:0002053	positive regulation of mesenchymal cell proliferation	5/977	23/18800	0.00576724	0.0303327	0.0215385	KDR/BMPR1A/STAT1/PRRX1/WNT5A	5	-1.34164
BP	GO:0072576	liver morphogenesis	5/977	23/18800	0.00576724	0.0303327	0.0215385	TNF/IL6/CFLAR/CEBPB/TNFAIP3	5	-2.23607
BP	GO:0043542	endothelial cell migration	25/977	279/18800	0.00579122	0.0303981	0.021585	KDR/STAT5A/CLEC14A/CYP1B1/PRKD2/TNF/PDGFB/SPARC/PRCP/RGCC/FGF2/EMP2/SRPX2/FAP/DAB2IP/PIK3CD/PLXND1/TGFB1/SEMA4A/DCN/LOXL2/PTP4A3/WNT5A/PTGS2/STC1	25	-4.2
BP	GO:0046942	carboxylic acid transport	25/977	279/18800	0.00579122	0.0303981	0.021585	SLC7A8/MAP2K6/SNCA/SLC25A13/AQP9/TNF/SLC6A6/SLC7A5/SLC7A7/RGS2/PTGES/SLC16A4/P2RX7/SLC38A1/IL1A/ATP8B1/RGS4/FOLR3/ABCD3/SLC12A2/SLC16A6/KMO/SERINC5/PRKAA1/IL1B	25	-1.4
BP	GO:0090257	regulation of muscle system process	23/977	250/18800	0.00580258	0.0304275	0.0216058	ADA/JARID2/CALCRL/KIT/TPM1/PKP2/NR4A3/RGS2/KCNQ1/CAMK2D/CAV1/PROK2/IGFBP5/AIF1/RGS4/DLG1/PPP1R12B/AKAP9/TNFRSF1B/PTAFR/PDE4B/PTGS2/STC1	23	-1.4596
BP	GO:0031623	receptor internalization	13/977	113/18800	0.00581355	0.0304547	0.0216252	SNCA/CALCRL/ITGB2/GRB2/PLCG2/CAV1/CXCR2/SELE/FCER1G/RAB31/CXCL8/LILRB1/CXCR1	13	-3.60555
BP	GO:0033673	negative regulation of kinase activity	22/977	236/18800	0.00590589	0.0309077	0.0219468	GNAQ/WWTR1/SNCA/LATS2/LRP6/IFNG/RGS2/HMGCR/PPP1R1B/PTPRC/DAB2IP/CAV1/FOXA2/EPHB2/SH2B3/THY1/PTPN1/GADD45B/DUSP1/IL1B/SH3BP5/TNFAIP3	22	-1.70561
BP	GO:1904951	positive regulation of establishment of protein localization	27/977	309/18800	0.00593194	0.0310132	0.0220218	ZFAND1/ANG/ITGB2/TNF/IFNG/GOLPH3L/ADAM8/CFTR/P2RX7/GCG/RAC2/GZMB/FYN/IL1A/CD38/ACSL4/TLR2/TLR4/TGFB1/HCLS1/ITGAM/C2CD5/CEMIP/PTP4A3/PRKAA1/IL1B/PTGS2	27	-2.50185
BP	GO:0001935	endothelial cell proliferation	19/977	194/18800	0.00602809	0.0314847	0.0223565	KDR/ANG/CAV2/STAT5A/PRKD2/TNF/NRARP/PDGFB/SPARC/STAT1/RGCC/FGF2/CAV1/PIK3CD/PROK2/CCL2/DLG1/LOXL2/WNT5A	19	-2.9824
BP	GO:0002468	dendritic cell antigen processing and presentation	4/977	15/18800	0.0062425	0.0323163	0.0229471	CD74/HLA-DRA/NOD2/FCGR2B	4	-2
BP	GO:0030202	heparin metabolic process	4/977	15/18800	0.0062425	0.0323163	0.0229471	EDNRB/GLCE/CSGALNACT1/EDNRA	4	-1
BP	GO:0032905	transforming growth factor beta1 production	4/977	15/18800	0.0062425	0.0323163	0.0229471	TYROBP/LUM/GATA6/COL3A1	4	-1
BP	GO:0034116	positive regulation of heterotypic cell-cell adhesion	4/977	15/18800	0.0062425	0.0323163	0.0229471	TNF/CD44/THY1/IL1B	4	-2
BP	GO:0043518	negative regulation of DNA damage response, signal transduction by p53 class mediator	4/977	15/18800	0.0062425	0.0323163	0.0229471	CD74/SNAI1/CD44/TWIST1	4	-2
BP	GO:0060707	trophoblast giant cell differentiation	4/977	15/18800	0.0062425	0.0323163	0.0229471	LIF/SNAI1/PRDM1/SOCS3	4	-2
BP	GO:0070207	protein homotrimerization	4/977	15/18800	0.0062425	0.0323163	0.0229471	MLKL/CLYBL/ALOX5AP/STEAP4	4	-1
BP	GO:0071639	positive regulation of monocyte chemotactic protein-1 production	4/977	15/18800	0.0062425	0.0323163	0.0229471	TWIST1/CLEC7A/NOD2/IL1B	4	-2
BP	GO:2000104	negative regulation of DNA-templated DNA replication	4/977	15/18800	0.0062425	0.0323163	0.0229471	LIG3/SLFN11/GMNN/BCL6	4	0
BP	GO:0001709	cell fate determination	7/977	43/18800	0.00626617	0.0323435	0.0229664	NOTCH4/NKX2-2/ATOH1/MCL1/CYP26B1/GATA6/PRRX1	7	-0.377964
BP	GO:0046596	regulation of viral entry into host cell	7/977	43/18800	0.00626617	0.0323435	0.0229664	LGALS1/CD74/PTX3/TRIM22/IFITM1/IFITM2/FCN1	7	-2.64575
BP	GO:0071604	transforming growth factor beta production	7/977	43/18800	0.00626617	0.0323435	0.0229664	BMPR1A/TYROBP/LUM/GATA6/COL3A1/LILRB1/PTGS2	7	-1.13389
BP	GO:0048706	embryonic skeletal system development	14/977	127/18800	0.00628087	0.0323876	0.0229977	PDGFRA/COL1A1/TAPT1/FLVCR1/HOXA3/TWIST1/HOXB3/EDNRA/SATB2/CHST11/DLG1/HOXB9/PRRX1/WNT5A	14	0
BP	GO:0097581	lamellipodium organization	11/977	89/18800	0.006318	0.0325473	0.0231111	OCLN/S1PR1/KANK1/ARPIN/KIT/PLEKHO1/WAS/CD44/RAC2/PDPN/VAV3	11	-0.301511
BP	GO:0010721	negative regulation of cell development	18/977	181/18800	0.00632937	0.032574	0.02313	BMPR1A/KANK1/ATOH1/TNF/SPP1/SEMA3C/EDNRB/IL1A/EPHB2/FBN1/SEMA4A/THY1/S1PR3/IL6/WNT5A/LILRB1/IL1B/GBP1	18	-1.88562
BP	GO:0045913	positive regulation of carbohydrate metabolic process	10/977	77/18800	0.00637774	0.0327909	0.0232841	PMAIP1/SNCA/IFNG/PDGFB/P2RX7/GCG/P2RY6/DGAT2/PRKAA1/PTAFR	10	-1.89737
BP	GO:0021545	cranial nerve development	8/977	54/18800	0.00642001	0.0329088	0.0233678	NKX2-2/MAFB/HOXA3/ERBB3/NAV2/HOXB3/EPHB2/ATP8B1	8	2.12132
BP	GO:0003382	epithelial cell morphogenesis	6/977	33/18800	0.0064319	0.0329088	0.0233678	NOTCH4/CLIC4/COL18A1/COL15A1/RILPL2/STC1	6	-2.44949
BP	GO:0036475	neuron death in response to oxidative stress	6/977	33/18800	0.0064319	0.0329088	0.0233678	ENDOG/MCL1/TNF/NR4A3/TLR4/TLR6	6	-1.63299
BP	GO:0048566	embryonic digestive tract development	6/977	33/18800	0.0064319	0.0329088	0.0233678	PDGFRA/ADA/TNF/OVOL2/CXCL8/HLX	6	-1.63299
BP	GO:2000191	regulation of fatty acid transport	6/977	33/18800	0.0064319	0.0329088	0.0233678	MAP2K6/PTGES/P2RX7/IL1A/ACSL1/IL1B	6	-1.63299
BP	GO:0046395	carboxylic acid catabolic process	22/977	238/18800	0.00650857	0.0332688	0.0236234	ACADSB/CPT1A/NAGK/ACAT1/AMT/KYNU/TDO2/DDAH1/ALDH6A1/CYP26B1/ECI2/TWIST1/HIBCH/IL4I1/GCAT/NUDT19/HAL/ABCD3/KMO/HADH/MCCC1/IDO1	22	0.852803
BP	GO:0006753	nucleoside phosphate metabolic process	39/977	495/18800	0.00652712	0.0333313	0.0236678	SLC35B3/ADA/SNCA/HMGCS1/SLC25A13/ACAT1/DDIT4/HK3/KYNU/FITM2/TDO2/SAMHD1/IFNG/PANK1/HMGCR/ELOVL5/NAMPT/P2RX7/PAPSS1/TYMP/ENTPD1/MTHFD2L/NUDT12/ACSL4/NUDT19/TGFB1/DLG1/ACSL1/UNG/NCOR1/KMO/LRRK2/PANK3/DGAT2/PRKAA1/PDE8A/PDE4B/IDO1/RHOQ	39	-1.1209
BP	GO:0042692	muscle cell differentiation	32/977	387/18800	0.0066057	0.0336999	0.0239295	PDGFRA/CAV2/TMEM204/BMPR1A/DYSF/KIT/QKI/NINJ1/PLEKHO1/TPM1/SYNE1/RGS2/EHD1/EREG/PDGFB/CYP26B1/CXCL9/EDNRB/TMEM119/EHD2/HOMER1/XK/GATA6/IL4R/AFG3L2/IGFBP5/RGS4/EDNRA/TGFB1/CD53/CXCL10/CFLAR	32	-3.53553
BP	GO:0046777	protein autophosphorylation	21/977	224/18800	0.00661352	0.0337072	0.0239347	KDR/EPHB3/PDGFRA/DAPK2/PIM2/PRKD2/MAK/KIT/STK10/PDGFB/PTPRC/CAMK2D/FYN/CAV1/PIM1/THY1/RASSF2/LRRK2/GRK5/HCK/FGR	21	-2.83683
BP	GO:0042542	response to hydrogen peroxide	14/977	128/18800	0.00672511	0.0342429	0.0243151	COL1A1/CYP1B1/ENDOG/NR4A3/STAT1/HGF/FYN/MMP2/LRRK2/PAWR/IL6/PRKAA1/PDE8A/TNFAIP3	14	-1.60357
BP	GO:0062012	regulation of small molecule metabolic process	29/977	342/18800	0.00673393	0.0342546	0.0243234	PMAIP1/CD74/SNAI1/CPT1A/SNCA/DDIT4/PPP1R3B/TNF/KIT/SLC7A7/NR4A3/IFNG/CYP27B1/PLEK/ELOVL5/TWIST1/P2RX7/GCG/CAV1/FOXA2/CLYBL/NCOR1/P2RY6/COQ3/DGAT2/PRKAA1/PTAFR/IL1B/PTGS2	29	-2.41404
BP	GO:0007189	adenylate cyclase-activating G protein-coupled receptor signaling pathway	16/977	155/18800	0.00686044	0.0348217	0.0247261	GNAQ/S1PR1/CALCRL/MRAP2/LGR5/CXCL9/GCG/PTGER4/GPR65/CXCL10/S1PR3/PTGFR/CXCL11/S1PR4/PDE4B/GNAI2	16	-1.5
BP	GO:0010812	negative regulation of cell-substrate adhesion	9/977	66/18800	0.00687184	0.0348217	0.0247261	AJAP1/SPOCK1/KANK1/COL1A1/DLC1/RASA1/SERPINE1/BCL6/GBP1	9	-1.66667
BP	GO:0032835	glomerulus development	9/977	66/18800	0.00687184	0.0348217	0.0247261	PDGFRA/WWTR1/PROM1/PDGFB/EDNRB/PECAM1/EDNRA/CFLAR/BASP1	9	-2.33333
BP	GO:0050854	regulation of antigen receptor-mediated signaling pathway	9/977	66/18800	0.00687184	0.0348217	0.0247261	ADA/PRKD2/PRKCB/PTPRC/LAPTM5/THY1/FCGR2B/PAWR/GBP1	9	-2.33333
BP	GO:0001779	natural killer cell differentiation	5/977	24/18800	0.00697858	0.0350877	0.024915	IL15RA/PRDM1/PTPRC/PIK3CD/NFIL3	5	-2.23607
BP	GO:0031280	negative regulation of cyclase activity	5/977	24/18800	0.00697858	0.0350877	0.024915	EDNRB/AKAP9/CCR2/P2RY13/GNAI2	5	-1.34164
BP	GO:0032740	positive regulation of interleukin-17 production	5/977	24/18800	0.00697858	0.0350877	0.024915	SLC7A5/TGFB1/OSM/NOD2/IL6	5	-2.23607
BP	GO:0038095	Fc-epsilon receptor signaling pathway	5/977	24/18800	0.00697858	0.0350877	0.024915	NR4A3/PLCG2/FCER1G/VAV3/VAV1	5	-1.34164
BP	GO:0045672	positive regulation of osteoclast differentiation	5/977	24/18800	0.00697858	0.0350877	0.024915	TNF/TYROBP/IFNG/CCR1/PPARGC1B	5	-1.34164
BP	GO:0060563	neuroepithelial cell differentiation	5/977	24/18800	0.00697858	0.0350877	0.024915	TMEM231/FAM20C/FGF2/SERPINE1/CEBPB	5	-1.34164
BP	GO:0090023	positive regulation of neutrophil chemotaxis	5/977	24/18800	0.00697858	0.0350877	0.024915	CD74/DAPK2/RAC2/CXCL8/C5AR1	5	-1.34164
BP	GO:0010827	regulation of glucose transmembrane transport	10/977	78/18800	0.00698426	0.0350877	0.024915	OCLN/TNF/PRKCB/NR4A3/OSBPL8/EDNRA/YES1/C2CD5/IL1B/RHOQ	10	-1.26491
BP	GO:0033077	T cell differentiation in thymus	10/977	78/18800	0.00698426	0.0350877	0.024915	ADA/CD74/DOCK2/MAFB/PTPRC/ADAM8/IL1A/IL7R/ZFP36L1/IL1B	10	-3.16228
BP	GO:0030041	actin filament polymerization	17/977	169/18800	0.00700576	0.0351623	0.0249679	ANG/SSH1/KANK1/RASA1/GRB2/TMSB15B/WAS/CORO1A/ARHGAP18/MSRB1/AIF1/DLG1/COTL1/CSF3/HCK/HCLS1/PREX1	17	-1.69775
BP	GO:0050679	positive regulation of epithelial cell proliferation	20/977	211/18800	0.00703607	0.0352807	0.025052	KDR/ANG/CAV2/STAT5A/BMPR1A/PRKD2/TNF/FGF7/NR4A3/NRARP/PDGFB/TWIST1/FGF2/PIK3CD/HTRA1/NOD2/C5AR1/CFLAR/WNT5A/TNFAIP3	20	-3.1305
BP	GO:0045598	regulation of fat cell differentiation	15/977	142/18800	0.00706179	0.0353761	0.0251197	ZBTB7C/WWTR1/TNF/CCDC3/DLK2/PIM1/TGFB1/CCDC71L/ZFP36/NAPEPLD/ZFP36L1/IL6/WNT5A/CEBPB/PTGS2	15	-2.84019
BP	GO:0010799	regulation of peptidyl-threonine phosphorylation	7/977	44/18800	0.0071251	0.0355805	0.0252649	DDIT4/GCG/TGFB1/RIPK2/CEMIP/WNT5A/CHI3L1	7	-1.88982
BP	GO:0021762	substantia nigra development	7/977	44/18800	0.0071251	0.0355805	0.0252649	NDUFS3/GNB4/CCDC14/FGF2/SUDS3/NDRG2/BASP1	7	0.377964
BP	GO:0035335	peptidyl-tyrosine dephosphorylation	12/977	103/18800	0.00713636	0.0355805	0.0252649	SSH1/DUSP14/PTPRG/DUSP4/PTPRC/PTPN21/MTM1/PTPRK/PTPN1/PTPRE/DUSP1/PTP4A3	12	-1.1547
BP	GO:0070252	actin-mediated cell contraction	12/977	103/18800	0.00713636	0.0355805	0.0252649	KCNJ8/TPM1/PKP2/KCNQ1/EMP2/CAMK2D/CAV1/DLG1/PDPN/AKAP9/PDE4B/STC1	12	0.57735
BP	GO:1905477	positive regulation of protein localization to membrane	12/977	103/18800	0.00713636	0.0355805	0.0252649	RHOG/ITGB2/TNF/IFNG/GZMB/FYN/EPHB2/DLG1/TNFAIP6/ITGAM/C2CD5/CEMIP	12	-1.73205
BP	GO:0023061	signal release	36/977	451/18800	0.00717047	0.0357168	0.0253617	LIF/MAP2K6/MCTP1/CPT1A/SNCA/TNF/PRKCB/STXBP5/SPP1/IFNG/PTGES/KCNQ1/CFTR/EDNRB/P2RX7/GCG/KLF7/STX19/FFAR2/FOXA2/IL1A/CD38/ACSL4/SNX4/PNKD/IL1RN/OSM/KMO/LRRK2/STX11/HADH/IL6/LILRB1/INHBA/IL1B/IL11	36	-2.33333
BP	GO:0048008	platelet-derived growth factor receptor signaling pathway	8/977	55/18800	0.0071791	0.035726	0.0253682	PDGFRA/SNCA/HIP1/CSRNP1/NR4A3/PDGFB/ARID5B/PTPN1	8	-2.82843
BP	GO:0071692	protein localization to extracellular region	30/977	359/18800	0.00724071	0.0359986	0.0255618	ANG/CPT1A/ARFIP1/TNF/RHBDF2/LLGL2/STXBP5/IFNG/GOLPH3L/HMGCR/PLEK/ADAM8/CFTR/EDNRB/P2RX7/GCG/KLF7/FOXA2/IL1A/CD38/ACSL4/FBN1/TLR2/TLR4/TGFB1/IL1RN/SLC12A2/HADH/IL6/IL1B	30	-1.09545
BP	GO:0008406	gonad development	21/977	226/18800	0.00729819	0.0362502	0.0257404	KDR/ANG/PDGFRA/CYP1B1/PTX3/KIT/EREG/BIK/MMP19/IL1A/GATA6/ARID5B/MMP2/TNFAIP6/HOXA10/KITLG/NRIP1/WNT5A/CEBPB/BASP1/INHBA	21	-1.52753
BP	GO:0006937	regulation of muscle contraction	17/977	170/18800	0.00741942	0.0368177	0.0261434	ADA/CALCRL/KIT/TPM1/PKP2/RGS2/KCNQ1/CAMK2D/CAV1/PROK2/DLG1/PPP1R12B/AKAP9/PTAFR/PDE4B/PTGS2/STC1	17	-0.242536
BP	GO:0110053	regulation of actin filament organization	24/977	270/18800	0.00744778	0.03688	0.0261876	SSH1/S1PR1/KANK1/DLC1/ARPIN/RASA1/ARFIP1/GRB2/TMSB15B/TPM1/WAS/CORO1A/ARHGAP18/PLEK/RGCC/PTGER4/RGS4/GPR65/DLG1/GMFG/COTL1/CSF3/HCK/HCLS1	24	-1.63299
BP	GO:0014909	smooth muscle cell migration	11/977	91/18800	0.0074574	0.03688	0.0261876	BMPR1A/CYP1B1/TPM1/NR4A3/PDGFB/IGFBP5/AIF1/TLR4/P2RY6/SERPINE1/PLAU	11	-2.11058
BP	GO:0002495	antigen processing and presentation of peptide antigen via MHC class II	6/977	34/18800	0.00747397	0.03688	0.0261876	CD74/HLA-DPA1/HLA-DRA/CTSL/FCGR2B/FCER1G	6	-2.44949
BP	GO:0050850	positive regulation of calcium-mediated signaling	6/977	34/18800	0.00747397	0.03688	0.0261876	ADA/TNF/ERBB3/PLCG2/CLEC7A/CCL4	6	-1.63299
BP	GO:0060323	head morphogenesis	6/977	34/18800	0.00747397	0.03688	0.0261876	PDGFRA/COL1A1/CSRNP1/FLVCR1/ARID5B/MMP2	6	-1.63299
BP	GO:0070670	response to interleukin-4	6/977	34/18800	0.00747397	0.03688	0.0261876	JAK3/IL2RG/CORO1A/IL24/IL4R/NFIL3	6	-2.44949
BP	GO:0006520	cellular amino acid metabolic process	25/977	285/18800	0.00753208	0.037132	0.0263665	ACADSB/SLC25A13/PCBD1/RIMKLA/ACAT1/DDC/AMT/KYNU/GSS/TDO2/DDAH1/GFPT1/SLC7A7/ALDH6A1/HIBCH/IL4I1/MTHFD2L/GCAT/HAL/IYD/KMO/MCCC1/SERINC5/GFPT2/IDO1	25	1.8
BP	GO:0042531	positive regulation of tyrosine phosphorylation of STAT protein	9/977	67/18800	0.00758192	0.0373078	0.0264914	LIF/TNF/KIT/IFNG/IL24/FYN/OSM/HCLS1/IL6	9	-2.33333
BP	GO:0045600	positive regulation of fat cell differentiation	9/977	67/18800	0.00758192	0.0373078	0.0264914	ZBTB7C/CCDC3/PIM1/CCDC71L/ZFP36/NAPEPLD/ZFP36L1/CEBPB/PTGS2	9	-1.66667
BP	GO:0006970	response to osmotic stress	10/977	79/18800	0.00763447	0.0374615	0.0266006	AQP9/TNF/MAP7/SORD/SLC12A6/AKR1B1/SLC12A2/KMO/ZFP36L1/PTGS2	10	-1.26491
BP	GO:0032418	lysosome localization	10/977	79/18800	0.00763447	0.0374615	0.0266006	KIT/NR4A3/RAC2/PIK3CD/MILR1/IL4R/SNX4/LAT2/IL13RA2/FGR	10	-1.89737
BP	GO:1990849	vacuolar localization	10/977	79/18800	0.00763447	0.0374615	0.0266006	KIT/NR4A3/RAC2/PIK3CD/MILR1/IL4R/SNX4/LAT2/IL13RA2/FGR	10	-1.89737
BP	GO:0014812	muscle cell migration	12/977	104/18800	0.00769704	0.0377334	0.0267936	BMPR1A/CYP1B1/PLEKHO1/TPM1/NR4A3/PDGFB/IGFBP5/AIF1/TLR4/P2RY6/SERPINE1/PLAU	12	-2.3094
BP	GO:0044282	small molecule catabolic process	31/977	376/18800	0.00773342	0.0378765	0.0268952	ADA/ACADSB/CPT1A/NAGK/ACAT1/HK3/AMT/KYNU/TDO2/DDAH1/CYP27B1/INPP5A/SORD/ALDH6A1/CYP26B1/ECI2/TWIST1/GK5/HIBCH/IL4I1/OCRL/GCAT/PNKD/NUDT19/HAL/IMPA2/ABCD3/KMO/HADH/MCCC1/IDO1	31	1.25724
BP	GO:0015711	organic anion transport	30/977	361/18800	0.00780839	0.0382082	0.0271307	SLC35B3/SLC7A8/MAP2K6/SNCA/SLC25A13/AQP9/TNF/SLC6A6/SLC7A5/PLEKHA8P1/SLC7A7/RGS2/PTGES/CR1/CFTR/SLC16A4/P2RX7/SLC38A1/IL1A/ATP8B1/RGS4/FOLR3/ABCD3/SLC12A2/SLC16A6/KMO/SERINC5/PRKAA1/SLC2A3/IL1B	30	-1.46059
BP	GO:0001763	morphogenesis of a branching structure	19/977	199/18800	0.00786311	0.0384172	0.0272792	KDR/NOTCH4/TNF/BTBD7/GRB2/FGF7/CLIC4/PRDM1/NRARP/SEMA3C/HGF/FGF2/COL4A1/PLXND1/EDNRA/DLG1/LRRK2/WNT5A/SOCS3	19	-2.52357
BP	GO:0016054	organic acid catabolic process	22/977	242/18800	0.00786569	0.0384172	0.0272792	ACADSB/CPT1A/NAGK/ACAT1/AMT/KYNU/TDO2/DDAH1/ALDH6A1/CYP26B1/ECI2/TWIST1/HIBCH/IL4I1/GCAT/NUDT19/HAL/ABCD3/KMO/HADH/MCCC1/IDO1	22	0.852803
BP	GO:0010715	regulation of extracellular matrix disassembly	4/977	16/18800	0.00798562	0.0388949	0.0276183	FAP/TGFB1/PDPN/IL6	4	-2
BP	GO:0010919	regulation of inositol phosphate biosynthetic process	4/977	16/18800	0.00798562	0.0388949	0.0276183	SNCA/PLEK/P2RY6/PTAFR	4	-2
BP	GO:0070242	thymocyte apoptotic process	4/977	16/18800	0.00798562	0.0388949	0.0276183	ADA/JAK3/ADAM8/WNT5A	4	-2
BP	GO:0031529	ruffle organization	8/977	56/18800	0.00800391	0.0389017	0.0276232	RHOG/KANK1/TPM1/PLEK/CAV1/AIF1/SNX10/ICAM1	8	-1.41421
BP	GO:0043331	response to dsRNA	8/977	56/18800	0.00800391	0.0389017	0.0276232	PMAIP1/KCNJ8/P2RX7/CAV1/IFIT1/NOD2/RIPK2/NFKBIA	8	-2.82843
BP	GO:0008037	cell recognition	21/977	228/18800	0.0080396	0.0389017	0.0276232	EPHB3/PCDH12/DOCK2/PTX3/DOCK8/IGHG1/NRCAM/CXCR4/IGHM/PECAM1/EPHB2/DLG1/VCAN/IGKC/FCN1/FOLR3/IGLL5/CLEC7A/IGLC1/MSN/HAVCR2	21	-3.27327
BP	GO:0006195	purine nucleotide catabolic process	7/977	45/18800	0.00806822	0.0389017	0.0276232	ADA/ACAT1/FITM2/SAMHD1/NUDT19/PDE8A/PDE4B	7	0.377964
BP	GO:0010171	body morphogenesis	7/977	45/18800	0.00806822	0.0389017	0.0276232	PDGFRA/ZNF281/COL1A1/CSRNP1/FLVCR1/ARID5B/MMP2	7	-1.88982
BP	GO:0032620	interleukin-17 production	7/977	45/18800	0.00806822	0.0389017	0.0276232	SLC7A5/IFNG/TLR4/TGFB1/OSM/NOD2/IL6	7	-2.64575
BP	GO:0032660	regulation of interleukin-17 production	7/977	45/18800	0.00806822	0.0389017	0.0276232	SLC7A5/IFNG/TLR4/TGFB1/OSM/NOD2/IL6	7	-2.64575
BP	GO:0033003	regulation of mast cell activation	7/977	45/18800	0.00806822	0.0389017	0.0276232	NR4A3/RAC2/MILR1/IL4R/SNX4/IL13RA2/FGR	7	-1.88982
BP	GO:0045933	positive regulation of muscle contraction	7/977	45/18800	0.00806822	0.0389017	0.0276232	ADA/KIT/RGS2/KCNQ1/PROK2/PTAFR/PTGS2	7	-1.13389
BP	GO:0089718	amino acid import across plasma membrane	7/977	45/18800	0.00806822	0.0389017	0.0276232	SLC7A8/TNF/SLC6A6/SLC7A5/RGS2/SLC22A4/RGS4	7	-1.88982
BP	GO:2000273	positive regulation of signaling receptor activity	7/977	45/18800	0.00806822	0.0389017	0.0276232	NCOA3/NCF1/IFNG/EREG/EPHB2/CCL2/CCR2	7	-1.88982
BP	GO:0019217	regulation of fatty acid metabolic process	11/977	92/18800	0.00808404	0.0389068	0.0276268	CD74/CPT1A/SNCA/NR4A3/ELOVL5/TWIST1/CAV1/NCOR1/DGAT2/IL1B/PTGS2	11	-2.11058
BP	GO:0060761	negative regulation of response to cytokine stimulus	11/977	92/18800	0.00808404	0.0389068	0.0276268	CARD8/SAMHD1/CCDC3/PTPRC/STAT2/CAV1/ISG15/IL1RN/SH2B3/PXDN/IL6	11	-3.31662
BP	GO:0007265	Ras protein signal transduction	29/977	347/18800	0.00817198	0.0392941	0.0279018	RHOG/KANK1/DLC1/RASA1/GRB2/WAS/RAB39B/DHCR24/ELMO1/ARHGDIB/FGF2/RAC2/DENND4C/DAB2IP/P2RY8/RGL1/EPHB2/AIF1/ARFGEF2/GPR65/RAB30/COL1A2/PDPN/COL3A1/CYTH4/KITLG/DOK3/BCL6/RHOH	29	-2.41404
BP	GO:0006956	complement activation	14/977	131/18800	0.00820994	0.0394406	0.0280059	IGHG1/CR1/RGCC/C1S/IGHM/SERPING1/C1R/MASP1/IGKC/FCN1/IGLL5/CFP/IGLC1/IL1B	14	-3.74166
BP	GO:1901617	organic hydroxy compound biosynthetic process	22/977	243/18800	0.00823875	0.039543	0.0280786	SNAI1/SNCA/HMGCS1/PCBD1/DDC/TNF/PPIP5K2/DHCR24/IFNG/CYP27B1/HMGCR/PLEK/CFTR/FGF2/EBP/PLCG2/IMPA2/ABCD3/P2RY6/PRKAA1/PTAFR/WNT5A	22	0
BP	GO:0002027	regulation of heart rate	12/977	105/18800	0.00829168	0.0397496	0.0282252	ADA/TNF/TPM1/PKP2/KCNQ1/EDNRB/CAMK2D/EPAS1/CAV1/RGS4/EDNRA/AKAP9	12	-0.57735
BP	GO:0006029	proteoglycan metabolic process	10/977	80/18800	0.00833038	0.0397496	0.0282252	PXYLP1/GLCE/DSE/CSGALNACT1/UGDH/CHST11/HS3ST3B1/DCN/CHST15/CHSY1	10	-1.26491
BP	GO:0048644	muscle organ morphogenesis	10/977	80/18800	0.00833038	0.0397496	0.0282252	LIF/S1PR1/BMPR1A/TPM1/PKP2/EDNRA/TGFB1/ARID5B/COL3A1/WNT5A	10	-1.26491
BP	GO:0051279	regulation of release of sequestered calcium ion into cytosol	10/977	80/18800	0.00833038	0.0397496	0.0282252	SNCA/CORO1A/CXCL9/CAMK2D/THY1/P2RY6/CXCL10/CXCL11/CEMIP/JPH1	10	-1.89737
BP	GO:0046626	regulation of insulin receptor signaling pathway	9/977	68/18800	0.00834661	0.0397496	0.0282252	KANK1/PRKCB/OSBPL8/PTPN1/PTPRE/PRKAA1/IL1B/GNAI2/SOCS3	9	-1.66667
BP	GO:0009081	branched-chain amino acid metabolic process	5/977	25/18800	0.00835694	0.0397496	0.0282252	ACADSB/ACAT1/ALDH6A1/HIBCH/MCCC1	5	2.23607
BP	GO:0034114	regulation of heterotypic cell-cell adhesion	5/977	25/18800	0.00835694	0.0397496	0.0282252	TNF/CD44/IL1RN/THY1/IL1B	5	-2.23607
BP	GO:0046639	negative regulation of alpha-beta T cell differentiation	5/977	25/18800	0.00835694	0.0397496	0.0282252	JAK3/RUNX3/IL4R/HLX/BCL6	5	-2.23607
BP	GO:1903959	regulation of anion transmembrane transport	5/977	25/18800	0.00835694	0.0397496	0.0282252	TNF/RGS2/CFTR/RGS4/PTAFR	5	-1.34164
BP	GO:0009117	nucleotide metabolic process	38/977	487/18800	0.00835721	0.0397496	0.0282252	SLC35B3/ADA/SNCA/HMGCS1/SLC25A13/ACAT1/DDIT4/HK3/KYNU/FITM2/TDO2/SAMHD1/IFNG/PANK1/HMGCR/ELOVL5/NAMPT/P2RX7/PAPSS1/TYMP/MTHFD2L/NUDT12/ACSL4/NUDT19/TGFB1/DLG1/ACSL1/UNG/NCOR1/KMO/LRRK2/PANK3/DGAT2/PRKAA1/PDE8A/PDE4B/IDO1/RHOQ	38	-0.973329
BP	GO:0071559	response to transforming growth factor beta	23/977	258/18800	0.00838682	0.0398544	0.0282997	CAV2/BMPR1A/COL1A1/LATS2/ZYX/RUNX3/VASN/NR3C1/FYN/CAV1/HTRA1/FBN1/OVOL2/TGFB1/CHST11/YES1/PTPRK/COL4A2/COL1A2/COL3A1/ZFP36L1/CFLAR/WNT5A	23	-3.12772
BP	GO:0072006	nephron development	15/977	145/18800	0.00851478	0.040426	0.0287056	LIF/PDGFRA/WWTR1/PROM1/ACAT1/PDGFB/WNK4/EDNRB/STAT1/FGF2/PECAM1/EDNRA/DLG1/CFLAR/BASP1	15	-1.80739
BP	GO:0001569	branching involved in blood vessel morphogenesis	6/977	35/18800	0.0086325	0.0408378	0.0289979	KDR/NOTCH4/NRARP/COL4A1/PLXND1/EDNRA	6	-1.63299
BP	GO:0002446	neutrophil mediated immunity	6/977	35/18800	0.0086325	0.0408378	0.0289979	ITGB2/CXCL6/TREM1/ITGAM/IL6/PTAFR	6	-2.44949
BP	GO:0033280	response to vitamin D	6/977	35/18800	0.0086325	0.0408378	0.0289979	SPP1/CYP27B1/PIM1/CXCL10/PTGS2/STC1	6	-2.44949
BP	GO:0035633	maintenance of blood-brain barrier	6/977	35/18800	0.0086325	0.0408378	0.0289979	OCLN/JAM3/PECAM1/SLC12A2/IL6/PTGS2	6	-0.816497
BP	GO:0030101	natural killer cell activation	11/977	93/18800	0.0087508	0.0413603	0.029369	IL15RA/TYROBP/PRDM1/CORO1A/PTPRC/PIK3CD/SLAMF7/HLA-E/HAVCR2/FGR/NFIL3	11	-3.31662
BP	GO:0035270	endocrine system development	14/977	132/18800	0.00875875	0.0413608	0.0293693	RAP1GAP/PDGFRA/BMPR1A/NKX2-2/CYP1B1/HOXA3/FGF2/HOXB3/FOXA2/GATA6/EDNRA/ARID5B/IL6/WNT5A	14	0
BP	GO:0001961	positive regulation of cytokine-mediated signaling pathway	8/977	57/18800	0.00889783	0.0419799	0.029809	CD74/CASP4/IL1R1/CXCR4/LAPTM5/IRF7/RIPK2/WNT5A	8	-2.82843
BP	GO:0051897	positive regulation of protein kinase B signaling	13/977	119/18800	0.00890738	0.0419874	0.0298143	TNF/HIP1/OSBPL8/ADAM8/FGF2/PIK3CD/IGFBP5/TGFB1/OSM/CSF3/HCLS1/CHI3L1/PIK3R5	13	-3.60555
BP	GO:0043491	protein kinase B signaling	20/977	216/18800	0.00902399	0.042499	0.0301776	KDR/TNF/HIP1/OSBPL8/ADAM8/FGF2/PIK3CD/IGFBP5/TGFB1/MTM1/CCL2/DLG1/SH2B3/OSM/ZFP36L1/CSF3/HCLS1/IL1B/CHI3L1/PIK3R5	20	-3.57771
BP	GO:0021675	nerve development	10/977	81/18800	0.00907401	0.0426964	0.0303178	NKX2-2/MAFB/HOXA3/ERBB3/NAV2/HOXB3/EPHB2/AFG3L2/ATP8B1/EDNRA	10	1.89737
BP	GO:0001974	blood vessel remodeling	7/977	46/18800	0.00910015	0.0427813	0.030378	LIF/SEMA3C/HOXA3/EPAS1/EDNRA/TGFB1/CCR2	7	-1.13389
BP	GO:0009306	protein secretion	29/977	350/18800	0.00915024	0.0429784	0.030518	ANG/CPT1A/ARFIP1/TNF/RHBDF2/LLGL2/STXBP5/IFNG/GOLPH3L/HMGCR/PLEK/ADAM8/CFTR/EDNRB/P2RX7/GCG/KLF7/FOXA2/IL1A/CD38/ACSL4/TLR2/TLR4/TGFB1/IL1RN/SLC12A2/HADH/IL6/IL1B	29	-0.928477
BP	GO:0035592	establishment of protein localization to extracellular region	29/977	351/18800	0.00949693	0.0445671	0.0316461	ANG/CPT1A/ARFIP1/TNF/RHBDF2/LLGL2/STXBP5/IFNG/GOLPH3L/HMGCR/PLEK/ADAM8/CFTR/EDNRB/P2RX7/GCG/KLF7/FOXA2/IL1A/CD38/ACSL4/TLR2/TLR4/TGFB1/IL1RN/SLC12A2/HADH/IL6/IL1B	29	-0.928477
BP	GO:0001912	positive regulation of leukocyte mediated cytotoxicity	8/977	58/18800	0.00986421	0.0459927	0.0326583	TYROBP/HLA-DRA/PTPRC/P2RX7/IL12RB1/HLA-E/ITGAM/VAV1	8	-2.82843
BP	GO:0045604	regulation of epidermal cell differentiation	8/977	58/18800	0.00986421	0.0459927	0.0326583	NCOA3/ATOH1/CYP27B1/KLF7/ESRP1/OVOL2/ZFP36/ZFP36L1	8	-0.707107
BP	GO:0006027	glycosaminoglycan catabolic process	5/977	26/18800	0.00991289	0.0459927	0.0326583	LYVE1/CD44/FGF2/TGFB1/CEMIP	5	-2.23607
BP	GO:0009435	NAD biosynthetic process	5/977	26/18800	0.00991289	0.0459927	0.0326583	KYNU/NAMPT/NUDT12/KMO/IDO1	5	-1.34164
BP	GO:0019883	antigen processing and presentation of endogenous antigen	5/977	26/18800	0.00991289	0.0459927	0.0326583	CD74/HLA-DRA/TAP1/ERAP1/HLA-E	5	-1.34164
BP	GO:0031664	regulation of lipopolysaccharide-mediated signaling pathway	5/977	26/18800	0.00991289	0.0459927	0.0326583	CARD8/CD180/LY96/LILRA2/TNFAIP3	5	-2.23607
BP	GO:0033622	integrin activation	5/977	26/18800	0.00991289	0.0459927	0.0326583	JAM3/FERMT3/PLEK/PTGER4/SELP	5	-1.34164
BP	GO:0036296	response to increased oxygen levels	5/977	26/18800	0.00991289	0.0459927	0.0326583	COL1A1/NOX1/CAV1/MMP2/PDPN	5	-1.34164
BP	GO:0042832	defense response to protozoan	5/977	26/18800	0.00991289	0.0459927	0.0326583	IL4R/GBP4/BATF/GBP2/CLEC7A	5	-2.23607
BP	GO:0072010	glomerular epithelium development	5/977	26/18800	0.00991289	0.0459927	0.0326583	PROM1/EDNRB/PECAM1/EDNRA/BASP1	5	-1.34164
BP	GO:1901623	regulation of lymphocyte chemotaxis	5/977	26/18800	0.00991289	0.0459927	0.0326583	CCL2/CXCL10/CCR2/CCL4/WNT5A	5	-2.23607
BP	GO:1903901	negative regulation of viral life cycle	5/977	26/18800	0.00991289	0.0459927	0.0326583	PTX3/IFITM1/IFITM2/FCN1/BST2	5	-2.23607
BP	GO:0002504	antigen processing and presentation of peptide or polysaccharide antigen via MHC class II	6/977	36/18800	0.00991417	0.0459927	0.0326583	CD74/HLA-DPA1/HLA-DRA/CTSL/FCGR2B/FCER1G	6	-2.44949
BP	GO:0006390	mitochondrial transcription	4/977	17/18800	0.0100199	0.0462794	0.0328619	MRPL12/MTERF2/PRKAA1/PPARGC1B	4	2
BP	GO:0030949	positive regulation of vascular endothelial growth factor receptor signaling pathway	4/977	17/18800	0.0100199	0.0462794	0.0328619	PRKD2/PRKCB/IL1B/ITGA5	4	-2
BP	GO:0033623	regulation of integrin activation	4/977	17/18800	0.0100199	0.0462794	0.0328619	JAM3/PLEK/PTGER4/SELP	4	-1
BP	GO:0045623	negative regulation of T-helper cell differentiation	4/977	17/18800	0.0100199	0.0462794	0.0328619	JAK3/IL4R/HLX/BCL6	4	-2
BP	GO:0097067	cellular response to thyroid hormone stimulus	4/977	17/18800	0.0100199	0.0462794	0.0328619	LMO2/KIT/CTSB/CTSL	4	-1
BP	GO:0002455	humoral immune response mediated by circulating immunoglobulin	13/977	121/18800	0.010185	0.0470007	0.0333741	TNF/IGHG1/PTPRC/CR1/C1S/IGHM/SERPING1/C1R/IGKC/IGLL5/NOD2/FCGR2B/IGLC1	13	-3.60555
BP	GO:0014033	neural crest cell differentiation	11/977	95/18800	0.0102112	0.0470394	0.0334016	BMPR1A/LRP6/TAPT1/SEMA3C/TWIST1/KLHL12/EDNRB/OVOL2/EDNRA/SEMA4A/KITLG	11	0.904534
BP	GO:0032088	negative regulation of NF-kappaB transcription factor activity	11/977	95/18800	0.0102112	0.0470394	0.0334016	CARD8/CYLD/CYP1B1/DAB2IP/IRAK2/NLRP3/NOD2/HAVCR2/NFKBIA/TNFAIP3/AIM2	11	-2.7136
BP	GO:0032964	collagen biosynthetic process	7/977	47/18800	0.0102255	0.0470641	0.0334191	COL1A1/LARP6/RGCC/SERPINH1/TGFB1/IL6/VIM	7	-2.64575
BP	GO:0010975	regulation of neuron projection development	34/977	431/18800	0.0104092	0.0478677	0.0339898	RTN4IP1/BAG5/EPHB3/NEU4/SPOCK1/KANK1/PTPRG/SPP1/KLK6/RGS2/EHD1/NRCAM/SEMA3C/HGF/DENND5A/DAB2IP/FYN/PLXNC1/XK/SERPINI1/CD38/EPHB2/PLXND1/SEMA4A/S100A9/THY1/TRPV2/MBOAT1/LRRK2/CHN1/PRRX1/CFLAR/WNT5A/VIM	34	-2.05798
BP	GO:0009991	response to extracellular stimulus	37/977	479/18800	0.0106649	0.0490009	0.0347944	HSD11B2/PMAIP1/F5/CPT1A/COL1A1/CYP1B1/ACAT1/TNFRSF11B/TNF/KYNU/SGIP1/SLC39A5/FOXA3/SEH1L/CYBB/SPP1/CYP27B1/SORD/CYP26B1/PTPRC/STAT1/P2RX7/PIM1/FOXA2/IL1A/AIF1/IFI16/ACSL1/ZFP36/CXCL10/LRRK2/NOD2/PRKAA1/PTGS2/CHSY1/GNAI2/STC1	37	-3.12358
BP	GO:0014032	neural crest cell development	10/977	83/18800	0.0107125	0.0491339	0.0348888	BMPR1A/TAPT1/SEMA3C/TWIST1/KLHL12/EDNRB/OVOL2/EDNRA/SEMA4A/KITLG	10	0.632456
BP	GO:0045921	positive regulation of exocytosis	10/977	83/18800	0.0107125	0.0491339	0.0348888	SNCA/ITGB2/STXBP5/IFNG/CFTR/IL4R/SNX4/FGR/ITGAM/PTAFR	10	-1.26491
BP	GO:0014902	myotube differentiation	13/977	122/18800	0.0108751	0.0498364	0.0353877	CAV2/PLEKHO1/EHD1/CYP26B1/CXCL9/TMEM119/EHD2/HOMER1/XK/IL4R/CD53/CXCL10/CFLAR	13	-3.05085
BP	GO:0051353	positive regulation of oxidoreductase activity	8/977	59/18800	0.0109064	0.0499364	0.0354587	SNCA/TNF/IFNG/CYP27B1/PDP2/NOD2/IL1B/GNAI2	8	-2.12132
BP	GO:0010817	regulation of hormone levels	38/977	496/18800	0.0110407	0.0505072	0.035864	LIF/SLC7A8/PDGFRA/CPT1A/PLA2G7/CYP1B1/TNF/SLC7A5/ADH1C/SPP1/IFNG/KLK6/CYP27B1/KCNQ1/CYP26B1/CFTR/EDNRB/GCG/KLF7/IL4I1/CTSB/FFAR2/FOXA2/CTSK/CD38/ACSL4/SNX4/CTSL/IL1RN/AKR1B1/IYD/OSM/HADH/DGAT2/IL6/INHBA/IL1B/IL11	38	-2.91999
BP	GO:0046640	regulation of alpha-beta T cell proliferation	6/977	37/18800	0.0113255	0.0517655	0.0367575	CD274/PTPRC/IRF1/HLA-E/CCR2/RIPK2	6	-2.44949
BP	GO:0031641	regulation of myelination	7/977	48/18800	0.0114488	0.052193	0.0370611	TNF/HGF/TYMP/DLG1/ITGAX/CST7/TNFRSF1B	7	-1.88982
BP	GO:0033628	regulation of cell adhesion mediated by integrin	7/977	48/18800	0.0114488	0.052193	0.0370611	LIF/ADA/CYP1B1/JAM3/FERMT3/SERPINE1/PLAU	7	-2.64575
BP	GO:1903426	regulation of reactive oxygen species biosynthetic process	7/977	48/18800	0.0114488	0.052193	0.0370611	SNCA/CLCN3/PLCG2/FYN/TLR4/TLR6/CFLAR	7	-1.88982
BP	GO:0001562	response to protozoan	5/977	27/18800	0.0116565	0.0526844	0.0374099	IL4R/GBP4/BATF/GBP2/CLEC7A	5	-2.23607
BP	GO:0009651	response to salt stress	5/977	27/18800	0.0116565	0.0526844	0.0374099	TNF/SLC12A6/AKR1B1/KMO/ZFP36L1	5	-2.23607
BP	GO:0033032	regulation of myeloid cell apoptotic process	5/977	27/18800	0.0116565	0.0526844	0.0374099	CCR5/PIK3CD/IRF7/KITLG/NOD2	5	-1.34164
BP	GO:0042537	benzene-containing compound metabolic process	5/977	27/18800	0.0116565	0.0526844	0.0374099	CYP1B1/KYNU/TDO2/KMO/IDO1	5	-2.23607
BP	GO:0046174	polyol catabolic process	5/977	27/18800	0.0116565	0.0526844	0.0374099	INPP5A/SORD/GK5/OCRL/IMPA2	5	2.23607
BP	GO:0051350	negative regulation of lyase activity	5/977	27/18800	0.0116565	0.0526844	0.0374099	EDNRB/AKAP9/CCR2/P2RY13/GNAI2	5	-1.34164
BP	GO:0071624	positive regulation of granulocyte chemotaxis	5/977	27/18800	0.0116565	0.0526844	0.0374099	CD74/DAPK2/RAC2/CXCL8/C5AR1	5	-1.34164
BP	GO:0072012	glomerulus vasculature development	5/977	27/18800	0.0116565	0.0526844	0.0374099	PDGFRA/PDGFB/PECAM1/EDNRA/CFLAR	5	-2.23607
BP	GO:1902883	negative regulation of response to oxidative stress	5/977	27/18800	0.0116565	0.0526844	0.0374099	MCTP1/NR4A3/HGF/LRRK2/PDE8A	5	-1.34164
BP	GO:1903055	positive regulation of extracellular matrix organization	5/977	27/18800	0.0116565	0.0526844	0.0374099	RGCC/TGFB1/PDPN/IL6/CFLAR	5	-2.23607
BP	GO:2001237	negative regulation of extrinsic apoptotic signaling pathway	11/977	97/18800	0.0118519	0.0535075	0.0379945	MCL1/TNF/BIRC6/HGF/IL1A/ITPRIP/CFLAR/SERPINE1/IL1B/ICAM1/TNFAIP3	11	-2.7136
BP	GO:0007548	sex differentiation	24/977	281/18800	0.011859	0.0535075	0.0379945	KDR/ANG/PDGFRA/BMPR1A/CYP1B1/PTX3/KIT/DHCR24/EREG/BIK/MMP19/IL1A/GATA6/DACH1/ARID5B/MMP2/TNFAIP6/HOXA10/KITLG/NRIP1/WNT5A/CEBPB/BASP1/INHBA	24	-0.816497
BP	GO:0043407	negative regulation of MAP kinase activity	8/977	60/18800	0.0120278	0.0541764	0.0384694	RGS2/HMGCR/DAB2IP/CAV1/SH2B3/PTPN1/DUSP1/IL1B	8	-1.41421
BP	GO:0090311	regulation of protein deacetylation	8/977	60/18800	0.0120278	0.0541764	0.0384694	PRKD2/MBIP/IFNG/CAMK2D/CTBP1/LRRK2/PRKAA1/BCL6	8	0
BP	GO:0030324	lung development	17/977	179/18800	0.0120955	0.054435	0.038653	LIF/KDR/PDGFRA/ADA/BMPR1A/TNF/FGF7/FGF2/MME/EPAS1/GATA6/IGFBP5/PDPN/COL3A1/WNT5A/HSD11B1/CHI3L1	17	-3.15296
BP	GO:0071560	cellular response to transforming growth factor beta stimulus	22/977	252/18800	0.0122863	0.0551635	0.0391704	CAV2/BMPR1A/COL1A1/LATS2/ZYX/VASN/NR3C1/FYN/CAV1/HTRA1/FBN1/OVOL2/TGFB1/CHST11/YES1/PTPRK/COL4A2/COL1A2/COL3A1/ZFP36L1/CFLAR/WNT5A	22	-2.98481
BP	GO:0003159	morphogenesis of an endothelium	4/977	18/18800	0.0123621	0.0551635	0.0391704	PRKD2/CXCR4/ITGAX/CXCL10	4	-2
BP	GO:0030730	sequestering of triglyceride	4/977	18/18800	0.0123621	0.0551635	0.0391704	TNF/FITM2/OSBPL8/IL1B	4	-1
BP	GO:0030889	negative regulation of B cell proliferation	4/977	18/18800	0.0123621	0.0551635	0.0391704	TYROBP/FCGR2B/PAWR/MNDA	4	-1
BP	GO:0031643	positive regulation of myelination	4/977	18/18800	0.0123621	0.0551635	0.0391704	HGF/ITGAX/CST7/TNFRSF1B	4	-2
BP	GO:0032769	negative regulation of monooxygenase activity	4/977	18/18800	0.0123621	0.0551635	0.0391704	SNCA/CYP27B1/CAV1/GLA	4	-2
BP	GO:0034138	toll-like receptor 3 signaling pathway	4/977	18/18800	0.0123621	0.0551635	0.0391704	TNF/CAV1/HAVCR2/TNFAIP3	4	-2
BP	GO:0036035	osteoclast development	4/977	18/18800	0.0123621	0.0551635	0.0391704	FAM20C/TYROBP/FBN1/LILRB1	4	-2
BP	GO:0061154	endothelial tube morphogenesis	4/977	18/18800	0.0123621	0.0551635	0.0391704	PRKD2/CXCR4/ITGAX/CXCL10	4	-2
BP	GO:0072234	metanephric nephron tubule development	4/977	18/18800	0.0123621	0.0551635	0.0391704	LIF/WWTR1/ACAT1/STAT1	4	-1
BP	GO:0008625	extrinsic apoptotic signaling pathway via death domain receptors	10/977	85/18800	0.0125662	0.0557299	0.0395725	PMAIP1/TNF/HGF/DAB2IP/TNFRSF10C/ITPRIP/CFLAR/SERPINE1/ICAM1/TNFAIP3	10	-2.52982
BP	GO:0046889	positive regulation of lipid biosynthetic process	10/977	85/18800	0.0125662	0.0557299	0.0395725	CD74/TNF/CCDC3/IFNG/ELOVL5/IL1A/DGAT2/PRKAA1/IL1B/PTGS2	10	-2.52982
BP	GO:0072009	nephron epithelium development	12/977	111/18800	0.0126487	0.0557299	0.0395725	LIF/WWTR1/PROM1/ACAT1/WNK4/EDNRB/STAT1/FGF2/PECAM1/EDNRA/DLG1/BASP1	12	-1.1547
BP	GO:0120162	positive regulation of cold-induced thermogenesis	11/977	98/18800	0.012744	0.0557299	0.0395725	CXCR4/EPAS1/CAV1/IL4R/ACSL1/TRPV2/HADH/CCR2/CEBPB/G0S2/PPARGC1B	11	-2.11058
BP	GO:0001542	ovulation from ovarian follicle	3/977	10/18800	0.0127532	0.0557299	0.0395725	MMP19/MMP2/NRIP1	3	-0.57735
BP	GO:0002676	regulation of chronic inflammatory response	3/977	10/18800	0.0127532	0.0557299	0.0395725	TNF/IDO1/TNFAIP3	3	-1.73205
BP	GO:0003253	cardiac neural crest cell migration involved in outflow tract morphogenesis	3/977	10/18800	0.0127532	0.0557299	0.0395725	SEMA3C/TWIST1/EDNRA	3	-0.57735
BP	GO:0015851	nucleobase transport	3/977	10/18800	0.0127532	0.0557299	0.0395725	SLC43A3/AQP9/SLC29A2	3	-0.57735
BP	GO:0032060	bleb assembly	3/977	10/18800	0.0127532	0.0557299	0.0395725	P2RX7/EMP2/EMP3	3	-0.57735
BP	GO:0033079	immature T cell proliferation	3/977	10/18800	0.0127532	0.0557299	0.0395725	IL1A/RIPK2/IL1B	3	-1.73205
BP	GO:0033089	positive regulation of T cell differentiation in thymus	3/977	10/18800	0.0127532	0.0557299	0.0395725	ADA/ADAM8/IL7R	3	-1.73205
BP	GO:0035457	cellular response to interferon-alpha	3/977	10/18800	0.0127532	0.0557299	0.0395725	IFNAR1/IFIT2/IFIT3	3	-1.73205
BP	GO:0035747	natural killer cell chemotaxis	3/977	10/18800	0.0127532	0.0557299	0.0395725	PIK3CD/CCL2/CCL4	3	-1.73205
BP	GO:0060346	bone trabecula formation	3/977	10/18800	0.0127532	0.0557299	0.0395725	COL1A1/MMP2/PPARGC1B	3	-0.57735
BP	GO:0060397	growth hormone receptor signaling pathway via JAK-STAT	3/977	10/18800	0.0127532	0.0557299	0.0395725	STAT5A/JAK3/PTPN1	3	-1.73205
BP	GO:1901725	regulation of histone deacetylase activity	3/977	10/18800	0.0127532	0.0557299	0.0395725	PRKD2/CAMK2D/LRRK2	3	-0.57735
BP	GO:1901731	positive regulation of platelet aggregation	3/977	10/18800	0.0127532	0.0557299	0.0395725	EMILIN2/PDPN/IL6	3	-1.73205
BP	GO:1904181	positive regulation of membrane depolarization	3/977	10/18800	0.0127532	0.0557299	0.0395725	KDR/P2RX7/DCN	3	-1.73205
BP	GO:1904464	regulation of matrix metallopeptidase secretion	3/977	10/18800	0.0127532	0.0557299	0.0395725	TLR2/TLR4/SLC12A2	3	-0.57735
BP	GO:1990773	matrix metallopeptidase secretion	3/977	10/18800	0.0127532	0.0557299	0.0395725	TLR2/TLR4/SLC12A2	3	-0.57735
BP	GO:2000048	negative regulation of cell-cell adhesion mediated by cadherin	3/977	10/18800	0.0127532	0.0557299	0.0395725	MAD2L2/NOTCH4/RGCC	3	-1.73205
BP	GO:2000109	regulation of macrophage apoptotic process	3/977	10/18800	0.0127532	0.0557299	0.0395725	CCR5/IRF7/NOD2	3	-1.73205
BP	GO:2000347	positive regulation of hepatocyte proliferation	3/977	10/18800	0.0127532	0.0557299	0.0395725	TNF/CFLAR/TNFAIP3	3	-1.73205
BP	GO:2000659	regulation of interleukin-1-mediated signaling pathway	3/977	10/18800	0.0127532	0.0557299	0.0395725	IL1R1/IL1RN/IL6	3	-1.73205
BP	GO:0030225	macrophage differentiation	7/977	49/18800	0.0127745	0.0557299	0.0395725	LIF/IFNG/TLR2/MMP9/TGFB1/HCLS1/INHBA	7	-2.64575
BP	GO:0045058	T cell selection	7/977	49/18800	0.0127745	0.0557299	0.0395725	CD74/DOCK2/PTPRC/IL12RB1/CTSL/BATF/IL6	7	-2.64575
BP	GO:1904894	positive regulation of receptor signaling pathway via STAT	7/977	49/18800	0.0127745	0.0557299	0.0395725	CYP1B1/TNF/KIT/TGFB1/IL7R/IL10RA/IL6	7	-1.88982
BP	GO:0072659	protein localization to plasma membrane	24/977	283/18800	0.0128507	0.0559207	0.039708	RHOG/MRAP2/TNF/MAP7/LRP6/PKP2/TSPAN5/IFNG/EHD1/GOLPH3L/VAMP5/ZDHHC23/EMP2/EHD2/DENND4C/EPHB2/RILPL2/TGFB1/DLG1/ATP2C2/RAB31/C2CD5/GBP1/RHOQ	24	0
BP	GO:0002369	T cell cytokine production	6/977	38/18800	0.012873	0.0559207	0.039708	IL1R1/NLRP3/CCR2/IL6/TNFRSF1B/IL1B	6	-2.44949
BP	GO:0002724	regulation of T cell cytokine production	6/977	38/18800	0.012873	0.0559207	0.039708	IL1R1/NLRP3/CCR2/IL6/TNFRSF1B/IL1B	6	-2.44949
BP	GO:0032814	regulation of natural killer cell activation	6/977	38/18800	0.012873	0.0559207	0.039708	IL15RA/TYROBP/PRDM1/HLA-E/HAVCR2/FGR	6	-2.44949
BP	GO:0035337	fatty-acyl-CoA metabolic process	6/977	38/18800	0.012873	0.0559207	0.039708	FITM2/ELOVL5/ACSL4/NUDT19/ACSL1/DGAT2	6	-0.816497
BP	GO:0050807	regulation of synapse organization	19/977	209/18800	0.0128819	0.0559207	0.039708	EPHB3/TUBA1A/SNCA/TNF/THBS2/NRCAM/SRPX2/DAB2IP/HOMER1/FYN/EPHB2/TLR2/SEMA4A/IL10RA/LRRK2/FCGR2B/LILRB2/WNT5A/SRGN	19	-2.9824
BP	GO:0043280	positive regulation of cysteine-type endopeptidase activity involved in apoptotic process	13/977	125/18800	0.0131649	0.0570855	0.0405351	PMAIP1/CARD8/SNCA/DLC1/TNF/NLRC4/HIP1/S100A8/LAPTM5/S100A9/NLRP3/CLEC7A/CFLAR	13	-3.60555
BP	GO:0120032	regulation of plasma membrane bounded cell projection assembly	18/977	195/18800	0.0131719	0.0570855	0.0405351	RAP1GAP/OCLN/CYLD/RHOG/KANK1/MAK/KIT/TAPT1/WAS/CDKL1/P2RX7/RAC2/FNBP1L/CAV1/EPHB2/ATP8B1/ICAM1/RHOQ	18	0
BP	GO:0051604	protein maturation	26/977	314/18800	0.0131868	0.0571029	0.0405474	BAG2/CARD8/PLA2G7/CISD3/NLRC4/CASP4/DHCR24/TSPAN5/KLK6/ADAM8/P2RX7/MME/SERPINH1/AFG3L2/LDLRAD3/CTSL/C1R/IFI16/GAS1/PRKACB/CST7/LRRK2/RIPK2/SERPINE1/PLAU/SRGN	26	-3.53009
BP	GO:0035306	positive regulation of dephosphorylation	8/977	61/18800	0.0132316	0.05725	0.0406519	DLC1/IFNG/PLEK/PTPRC/PPP1R15A/TGFB1/LILRB2/PPARGC1B	8	-2.12132
BP	GO:0006939	smooth muscle contraction	12/977	112/18800	0.0135192	0.0584014	0.0414695	ADA/CALCRL/KIT/RGS2/EDNRB/CAV1/PROK2/CD38/EDNRA/DLG1/PTAFR/PTGS2	12	-2.3094
BP	GO:0010955	negative regulation of protein processing	5/977	28/18800	0.0135974	0.0584014	0.0414695	CARD8/GAS1/CST7/LRRK2/SERPINE1	5	-2.23607
BP	GO:0019359	nicotinamide nucleotide biosynthetic process	5/977	28/18800	0.0135974	0.0584014	0.0414695	KYNU/NAMPT/NUDT12/KMO/IDO1	5	-1.34164
BP	GO:0019363	pyridine nucleotide biosynthetic process	5/977	28/18800	0.0135974	0.0584014	0.0414695	KYNU/NAMPT/NUDT12/KMO/IDO1	5	-1.34164
BP	GO:0044331	cell-cell adhesion mediated by cadherin	5/977	28/18800	0.0135974	0.0584014	0.0414695	MAD2L2/NOTCH4/RGCC/FOXA2/WNT5A	5	-1.34164
BP	GO:0090312	positive regulation of protein deacetylation	5/977	28/18800	0.0135974	0.0584014	0.0414695	PRKD2/IFNG/CTBP1/LRRK2/BCL6	5	-1.34164
BP	GO:0090314	positive regulation of protein targeting to membrane	5/977	28/18800	0.0135974	0.0584014	0.0414695	ITGB2/FYN/ITGAM/C2CD5/CEMIP	5	-1.34164
BP	GO:0098901	regulation of cardiac muscle cell action potential	5/977	28/18800	0.0135974	0.0584014	0.0414695	PKP2/CAMK2D/CAV1/DLG1/AKAP9	5	1.34164
BP	GO:1903318	negative regulation of protein maturation	5/977	28/18800	0.0135974	0.0584014	0.0414695	CARD8/GAS1/CST7/LRRK2/SERPINE1	5	-2.23607
BP	GO:0051960	regulation of nervous system development	34/977	440/18800	0.013877	0.0595537	0.0422877	LIF/EPHB3/BMPR1A/NKX2-2/ATOH1/TNF/KIT/HES6/SPP1/IFNG/THBS2/SEMA3C/CXCR4/HGF/MME/SRPX2/TYMP/HES2/HOXB3/PLXNC1/EPHB2/TLR2/PLXND1/TGFB1/SEMA4A/DLG1/ITGAX/THY1/CST7/TRPV2/IL6/TNFRSF1B/WNT5A/IL1B	34	-2.05798
BP	GO:0030857	negative regulation of epithelial cell differentiation	7/977	50/18800	0.0142071	0.0606737	0.043083	NOTCH4/IFNG/STAT1/CAV1/IL1A/MMP9/S1PR3	7	-2.64575
BP	GO:0072523	purine-containing compound catabolic process	7/977	50/18800	0.0142071	0.0606737	0.043083	ADA/ACAT1/FITM2/SAMHD1/NUDT19/PDE8A/PDE4B	7	0.377964
BP	GO:1902041	regulation of extrinsic apoptotic signaling pathway via death domain receptors	7/977	50/18800	0.0142071	0.0606737	0.043083	PMAIP1/HGF/ITPRIP/CFLAR/SERPINE1/ICAM1/TNFAIP3	7	-2.64575
BP	GO:1903053	regulation of extracellular matrix organization	7/977	50/18800	0.0142071	0.0606737	0.043083	RGCC/FAP/TGFB1/PDPN/IL6/TNFRSF1B/CFLAR	7	-2.64575
BP	GO:1990573	potassium ion import across plasma membrane	7/977	50/18800	0.0142071	0.0606737	0.043083	KCNJ8/WNK4/KCNQ1/KCNJ15/SLC12A6/DLG1/SLC12A2	7	0.377964
BP	GO:2001238	positive regulation of extrinsic apoptotic signaling pathway	7/977	50/18800	0.0142071	0.0606737	0.043083	PMAIP1/CYLD/TNF/PTPRC/CAV1/INHBA/G0S2	7	-2.64575
BP	GO:0035924	cellular response to vascular endothelial growth factor stimulus	9/977	74/18800	0.0142253	0.0607024	0.0431034	KDR/PDGFRA/PRKD2/GAB1/DAB2IP/PIK3CD/GAS1/DCN/PTP4A3	9	-1.66667
BP	GO:1903305	regulation of regulated secretory pathway	14/977	140/18800	0.0142608	0.0608044	0.0431758	ITGB2/PRKCB/STXBP5/RAC2/IL4R/SNX4/LRRK2/FCGR2B/CCR2/IL13RA2/FGR/ITGAM/PTAFR/GNAI2	14	-2.67261
BP	GO:0006163	purine nucleotide metabolic process	31/977	394/18800	0.0144484	0.0615545	0.0437084	SLC35B3/ADA/SNCA/HMGCS1/SLC25A13/ACAT1/DDIT4/HK3/FITM2/TDO2/SAMHD1/IFNG/PANK1/HMGCR/ELOVL5/P2RX7/PAPSS1/MTHFD2L/ACSL4/NUDT19/TGFB1/DLG1/ACSL1/NCOR1/LRRK2/PANK3/DGAT2/PRKAA1/PDE8A/PDE4B/RHOQ	31	-0.538816
BP	GO:0060491	regulation of cell projection assembly	18/977	197/18800	0.014503	0.0617373	0.0438382	RAP1GAP/OCLN/CYLD/RHOG/KANK1/MAK/KIT/TAPT1/WAS/CDKL1/P2RX7/RAC2/FNBP1L/CAV1/EPHB2/ATP8B1/ICAM1/RHOQ	18	0
BP	GO:0032570	response to progesterone	6/977	39/18800	0.0145627	0.0618415	0.0439122	NKX2-2/CYP1B1/CAV1/CD38/TLR2/TGFB1	6	-1.63299
BP	GO:0071634	regulation of transforming growth factor beta production	6/977	39/18800	0.0145627	0.0618415	0.0439122	BMPR1A/TYROBP/LUM/GATA6/LILRB1/PTGS2	6	-0.816497
BP	GO:1901031	regulation of response to reactive oxygen species	6/977	39/18800	0.0145627	0.0618415	0.0439122	ENDOG/NR4A3/HGF/LRRK2/PAWR/PDE8A	6	0
BP	GO:0008217	regulation of blood pressure	17/977	183/18800	0.0148058	0.0627729	0.0445736	HSD11B2/TNF/TPM1/DDAH1/PDGFB/KCNQ1/PRCP/EDNRB/NOX1/EMP2/NAV2/EDNRA/COL1A2/ERAP1/PTGS1/PTAFR/PTGS2	17	-0.242536
BP	GO:0030323	respiratory tube development	17/977	183/18800	0.0148058	0.0627729	0.0445736	LIF/KDR/PDGFRA/ADA/BMPR1A/TNF/FGF7/FGF2/MME/EPAS1/GATA6/IGFBP5/PDPN/COL3A1/WNT5A/HSD11B1/CHI3L1	17	-3.15296
BP	GO:0002483	antigen processing and presentation of endogenous peptide antigen	4/977	19/18800	0.0150271	0.0633291	0.0449685	HLA-DRA/TAP1/ERAP1/HLA-E	4	-1
BP	GO:0006071	glycerol metabolic process	4/977	19/18800	0.0150271	0.0633291	0.0449685	MOGAT2/GK5/COQ3/DGAT2	4	1
BP	GO:0010544	negative regulation of platelet activation	4/977	19/18800	0.0150271	0.0633291	0.0449685	PDGFRA/PDGFB/SH2B3/THBD	4	-2
BP	GO:0035743	CD4-positive, alpha-beta T cell cytokine production	4/977	19/18800	0.0150271	0.0633291	0.0449685	IL1R1/NLRP3/IL6/IL1B	4	-2
BP	GO:0048245	eosinophil chemotaxis	4/977	19/18800	0.0150271	0.0633291	0.0449685	DAPK2/CCL8/CCL2/CCL4	4	-1
BP	GO:0051900	regulation of mitochondrial depolarization	4/977	19/18800	0.0150271	0.0633291	0.0449685	KDR/P2RX7/LRRK2/DCN	4	-2
BP	GO:0061298	retina vasculature development in camera-type eye	4/977	19/18800	0.0150271	0.0633291	0.0449685	PDGFRA/CYP1B1/CLIC4/COL4A1	4	-2
BP	GO:0044262	cellular carbohydrate metabolic process	24/977	287/18800	0.0150332	0.0633291	0.0449685	PMAIP1/NAGK/SNCA/PCDH12/DDIT4/RPE/HK3/PPP1R3B/MOGAT2/PPIP5K2/INPP5A/SORD/PLEK/GK5/GCG/OCRL/FOXA2/CSGALNACT1/IMPA2/NCOR1/P2RY6/COQ3/DGAT2/PTAFR	24	0
BP	GO:0003014	renal system process	12/977	114/18800	0.0153967	0.0648086	0.0460191	TBC1D8B/HSD11B2/PDGFB/WNK4/KCNQ1/EDNRB/EMP2/EDNRA/AKR1B1/PRKACB/GNAI2/STC1	12	0
BP	GO:0050848	regulation of calcium-mediated signaling	9/977	75/18800	0.0154441	0.0649045	0.0460872	ADA/TNF/PLEK/ERBB3/PLCG2/CLEC7A/LRRK2/CCL4/GBP1	9	-2.33333
BP	GO:0086003	cardiac muscle cell contraction	9/977	75/18800	0.0154441	0.0649045	0.0460872	KCNJ8/PKP2/KCNQ1/CAMK2D/CAV1/DLG1/AKAP9/PDE4B/STC1	9	0.333333
BP	GO:0007517	muscle organ development	27/977	334/18800	0.0156155	0.0655726	0.0465616	LIF/CAV2/S1PR1/BMPR1A/TPM1/PKP2/COL6A3/VAMP5/CYP26B1/TWIST1/ERBB3/HOMER1/CAV1/XK/EDNRA/TGFB1/MTM1/ARID5B/BTG2/COL3A1/CXCL10/HLX/CFLAR/PRKAA1/JPH1/WNT5A/BASP1	27	-2.11695
BP	GO:0022898	regulation of transmembrane transporter activity	23/977	273/18800	0.0157246	0.065618	0.0465938	SNCA/IFNG/WNK4/KCNQ1/TWIST1/CFTR/PLCG2/CAMK2D/HOMER1/CAV1/PIM1/FXYD5/EPHB2/MMP9/EDNRA/CCL2/DLG1/P2RY6/AKAP9/CCR2/PTAFR/JPH1/PDE4B	23	-1.4596
BP	GO:0046620	regulation of organ growth	11/977	101/18800	0.0157272	0.065618	0.0465938	JARID2/BMPR1A/LATS2/RGS2/FLVCR1/FGF2/PIM1/GATA6/RGS4/HLX/BASP1	11	-1.50756
BP	GO:0010453	regulation of cell fate commitment	5/977	29/18800	0.0157446	0.065618	0.0465938	BMPR1A/FGF2/IL12RB1/ESRP1/WNT5A	5	-0.447214
BP	GO:0010464	regulation of mesenchymal cell proliferation	5/977	29/18800	0.0157446	0.065618	0.0465938	KDR/BMPR1A/STAT1/PRRX1/WNT5A	5	-1.34164
BP	GO:0021602	cranial nerve morphogenesis	5/977	29/18800	0.0157446	0.065618	0.0465938	MAFB/HOXA3/HOXB3/EPHB2/ATP8B1	5	1.34164
BP	GO:0061437	renal system vasculature development	5/977	29/18800	0.0157446	0.065618	0.0465938	PDGFRA/PDGFB/PECAM1/EDNRA/CFLAR	5	-2.23607
BP	GO:0061440	kidney vasculature development	5/977	29/18800	0.0157446	0.065618	0.0465938	PDGFRA/PDGFB/PECAM1/EDNRA/CFLAR	5	-2.23607
BP	GO:1903203	regulation of oxidative stress-induced neuron death	5/977	29/18800	0.0157446	0.065618	0.0465938	MCL1/TNF/NR4A3/TLR4/TLR6	5	-2.23607
BP	GO:0043277	apoptotic cell clearance	7/977	51/18800	0.0157508	0.065618	0.0465938	RHOG/TYROBP/RAC2/CCL2/FCN1/CCR2/RHOH	7	-2.64575
BP	GO:0045778	positive regulation of ossification	7/977	51/18800	0.0157508	0.065618	0.0465938	BMPR1A/FAM20C/TMEM119/P2RX7/ISG15/TGFB1/WNT5A	7	-1.88982
BP	GO:0014031	mesenchymal cell development	10/977	88/18800	0.0157861	0.0657129	0.0466612	BMPR1A/TAPT1/SEMA3C/TWIST1/KLHL12/EDNRB/OVOL2/EDNRA/SEMA4A/KITLG	10	0.632456
BP	GO:0048663	neuron fate commitment	8/977	63/18800	0.0158996	0.0660292	0.0468858	ISL2/NKX2-2/ATOH1/ESRP1/SATB2/OLIG3/FEV/PRRX1	8	0.707107
BP	GO:0070059	intrinsic apoptotic signaling pathway in response to endoplasmic reticulum stress	8/977	63/18800	0.0158996	0.0660292	0.0468858	PMAIP1/CASP4/HERPUD1/DAB2IP/PPP1R15A/PTPN1/LRRK2/CEBPB	8	-2.12132
BP	GO:2000242	negative regulation of reproductive process	8/977	63/18800	0.0158996	0.0660292	0.0468858	LIF/ADA/SNAI1/ARHGDIB/IL1A/DUSP1/WNT5A/TIMP1	8	-2.82843
BP	GO:0008154	actin polymerization or depolymerization	18/977	199/18800	0.0159372	0.0661332	0.0469596	ANG/SSH1/KANK1/RASA1/GRB2/TMSB15B/WAS/CORO1A/ARHGAP18/PLEK/MSRB1/AIF1/DLG1/COTL1/CSF3/HCK/HCLS1/PREX1	18	-1.88562
BP	GO:0009150	purine ribonucleotide metabolic process	29/977	366/18800	0.016118	0.0668306	0.0474549	SLC35B3/ADA/SNCA/HMGCS1/SLC25A13/ACAT1/DDIT4/HK3/FITM2/TDO2/IFNG/PANK1/HMGCR/ELOVL5/P2RX7/PAPSS1/ACSL4/NUDT19/TGFB1/DLG1/ACSL1/NCOR1/LRRK2/PANK3/DGAT2/PRKAA1/PDE8A/PDE4B/RHOQ	29	-0.557086
BP	GO:0061138	morphogenesis of a branching epithelium	17/977	185/18800	0.0163275	0.0676462	0.048034	KDR/NOTCH4/TNF/BTBD7/GRB2/FGF7/CLIC4/NRARP/SEMA3C/HGF/FGF2/COL4A1/PLXND1/EDNRA/DLG1/WNT5A/SOCS3	17	-2.18282
BP	GO:0021782	glial cell development	12/977	115/18800	0.0164063	0.0679192	0.0482279	NKX2-2/TNF/IFNG/S100A8/TLR2/FPR2/TLR4/S100A9/C5AR1/IL6/IL1B/VIM	12	-2.88675
BP	GO:0010038	response to metal ion	28/977	351/18800	0.0164448	0.068025	0.048303	SNCA/SLC25A13/NCF1/ENDOG/AQP9/TNFRSF11B/KIT/GSS/CLIC4/CYBB/SORD/CPNE5/P2RX7/PLCG2/CAMK2D/HOMER1/CAV1/S100A8/IL1A/MMP9/SLC12A2/LRRK2/ALOX5AP/CD14/LOXL2/PRKAA1/WNT5A/PTGS2	28	-2.26779
BP	GO:0031667	response to nutrient levels	34/977	446/18800	0.0166708	0.0686937	0.0487778	HSD11B2/PMAIP1/F5/CPT1A/COL1A1/CYP1B1/ACAT1/TNFRSF11B/TNF/KYNU/SGIP1/SLC39A5/FOXA3/SEH1L/CYBB/SPP1/CYP27B1/SORD/CYP26B1/STAT1/PIM1/FOXA2/IL1A/IFI16/ACSL1/ZFP36/CXCL10/LRRK2/NOD2/PRKAA1/PTGS2/CHSY1/GNAI2/STC1	34	-2.74398
BP	GO:2001243	negative regulation of intrinsic apoptotic signaling pathway	11/977	102/18800	0.0168295	0.0686937	0.0487778	BAG5/NDUFS3/CD74/SNAI1/MCL1/HERPUD1/CD44/MMP9/PTPN1/LRRK2/PTGS2	11	-2.11058
BP	GO:0010632	regulation of epithelial cell migration	24/977	290/18800	0.0168557	0.0686937	0.0487778	KDR/STAT5A/PRKD2/TNF/FGF7/PTPRG/IFNG/PDGFB/SPARC/PRCP/RGCC/FGF2/EMP2/PLCG2/SRPX2/DAB2IP/PIK3CD/MMP9/TGFB1/SEMA4A/DCN/WNT5A/PTGS2/STC1	24	-3.67423
BP	GO:0001765	membrane raft assembly	3/977	11/18800	0.0168671	0.0686937	0.0487778	CAV2/EMP2/CAV1	3	-0.57735
BP	GO:0002551	mast cell chemotaxis	3/977	11/18800	0.0168671	0.0686937	0.0487778	KIT/RAC2/PIK3CD	3	-0.57735
BP	GO:0002604	regulation of dendritic cell antigen processing and presentation	3/977	11/18800	0.0168671	0.0686937	0.0487778	CD74/NOD2/FCGR2B	3	-1.73205
BP	GO:0006002	fructose 6-phosphate metabolic process	3/977	11/18800	0.0168671	0.0686937	0.0487778	HK3/GFPT1/GFPT2	3	-0.57735
BP	GO:0015937	coenzyme A biosynthetic process	3/977	11/18800	0.0168671	0.0686937	0.0487778	ACAT1/PANK1/PANK3	3	1.73205
BP	GO:0045060	negative thymic T cell selection	3/977	11/18800	0.0168671	0.0686937	0.0487778	CD74/DOCK2/PTPRC	3	-1.73205
BP	GO:0046643	regulation of gamma-delta T cell activation	3/977	11/18800	0.0168671	0.0686937	0.0487778	PTPRC/NOD2/LILRB1	3	-1.73205
BP	GO:0060159	regulation of dopamine receptor signaling pathway	3/977	11/18800	0.0168671	0.0686937	0.0487778	CAV2/RGS4/LRRK2	3	-1.73205
BP	GO:0061299	retina vasculature morphogenesis in camera-type eye	3/977	11/18800	0.0168671	0.0686937	0.0487778	CYP1B1/CLIC4/COL4A1	3	-1.73205
BP	GO:0071472	cellular response to salt stress	3/977	11/18800	0.0168671	0.0686937	0.0487778	SLC12A6/AKR1B1/ZFP36L1	3	-1.73205
BP	GO:0071872	cellular response to epinephrine stimulus	3/977	11/18800	0.0168671	0.0686937	0.0487778	SNCA/KCNQ1/PDE4B	3	-0.57735
BP	GO:1900222	negative regulation of amyloid-beta clearance	3/977	11/18800	0.0168671	0.0686937	0.0487778	TNF/IFNG/HMGCR	3	-0.57735
BP	GO:1902950	regulation of dendritic spine maintenance	3/977	11/18800	0.0168671	0.0686937	0.0487778	HOMER1/FYN/FCGR2B	3	-1.73205
BP	GO:1903799	negative regulation of production of miRNAs involved in gene silencing by miRNA	3/977	11/18800	0.0168671	0.0686937	0.0487778	TNF/TGFB1/NCOR1	3	-0.57735
BP	GO:1903897	regulation of PERK-mediated unfolded protein response	3/977	11/18800	0.0168671	0.0686937	0.0487778	TMEM33/PPP1R15A/PTPN1	3	-0.57735
BP	GO:2001204	regulation of osteoclast development	3/977	11/18800	0.0168671	0.0686937	0.0487778	TYROBP/FBN1/LILRB1	3	-1.73205
BP	GO:2001225	regulation of chloride transport	3/977	11/18800	0.0168671	0.0686937	0.0487778	CFTR/ATP8B1/PTAFR	3	0.57735
BP	GO:0050803	regulation of synapse structure or activity	19/977	215/18800	0.0169377	0.0689279	0.0489441	EPHB3/TUBA1A/SNCA/TNF/THBS2/NRCAM/SRPX2/DAB2IP/HOMER1/FYN/EPHB2/TLR2/SEMA4A/IL10RA/LRRK2/FCGR2B/LILRB2/WNT5A/SRGN	19	-2.9824
BP	GO:0051781	positive regulation of cell division	10/977	89/18800	0.0169846	0.0690653	0.0490417	PKN2/FGF7/EREG/PDGFB/FGF2/IL1A/TGFB1/CENPV/OSM/IL1B	10	-1.89737
BP	GO:0031638	zymogen activation	8/977	64/18800	0.0173702	0.0705792	0.0501167	NLRC4/DHCR24/CTSL/C1R/IFI16/RIPK2/SERPINE1/PLAU	8	-2.12132
BP	GO:1905475	regulation of protein localization to membrane	16/977	172/18800	0.0174921	0.0710196	0.0504294	RHOG/MRAP2/ITGB2/TNF/IFNG/GZMB/FYN/EPHB2/TGFB1/DLG1/TNFAIP6/ITGAM/C2CD5/CEMIP/GBP1/RHOQ	16	-2
BP	GO:0072521	purine-containing compound metabolic process	32/977	416/18800	0.0176145	0.0714615	0.0507432	SLC35B3/ADA/AMD1/SNCA/HMGCS1/SLC25A13/ACAT1/DDIT4/HK3/FITM2/TDO2/SAMHD1/IFNG/PANK1/HMGCR/ELOVL5/P2RX7/PAPSS1/MTHFD2L/ACSL4/NUDT19/TGFB1/DLG1/ACSL1/NCOR1/LRRK2/PANK3/DGAT2/PRKAA1/PDE8A/PDE4B/RHOQ	32	-0.353553
BP	GO:0042476	odontogenesis	13/977	130/18800	0.0177836	0.0720919	0.0511908	PDGFRA/BMPR1A/COL1A1/FAM20C/TNFRSF11B/TWIST1/CFTR/HTRA1/GATA6/COL1A2/SNX10/SERPINE1/INHBA	13	-1.94145
BP	GO:0002643	regulation of tolerance induction	4/977	20/18800	0.0180279	0.0723535	0.0513766	CD274/HAVCR2/LILRB2/IDO1	4	-2
BP	GO:0002837	regulation of immune response to tumor cell	4/977	20/18800	0.0180279	0.0723535	0.0513766	AHR/CD274/IL4I1/HAVCR2	4	-2
BP	GO:0009110	vitamin biosynthetic process	4/977	20/18800	0.0180279	0.0723535	0.0513766	SNAI1/TNF/IFNG/CYP27B1	4	-2
BP	GO:0010310	regulation of hydrogen peroxide metabolic process	4/977	20/18800	0.0180279	0.0723535	0.0513766	SNCA/RAC2/FYN/MMP3	4	-2
BP	GO:0042359	vitamin D metabolic process	4/977	20/18800	0.0180279	0.0723535	0.0513766	SNAI1/TNF/IFNG/CYP27B1	4	-2
BP	GO:0043373	CD4-positive, alpha-beta T cell lineage commitment	4/977	20/18800	0.0180279	0.0723535	0.0513766	IL12RB1/CTSL/BATF/IL6	4	-2
BP	GO:0046794	transport of virus	4/977	20/18800	0.0180279	0.0723535	0.0513766	CAV2/CAV1/CTSL/BST2	4	-2
BP	GO:0070293	renal absorption	4/977	20/18800	0.0180279	0.0723535	0.0513766	WNK4/KCNQ1/EDNRB/EDNRA	4	0
BP	GO:0071371	cellular response to gonadotropin stimulus	4/977	20/18800	0.0180279	0.0723535	0.0513766	CYP1B1/GATA6/EDNRA/INHBA	4	-1
BP	GO:0071379	cellular response to prostaglandin stimulus	4/977	20/18800	0.0180279	0.0723535	0.0513766	PTGER4/P2RY6/PTGFR/PRKAA1	4	0
BP	GO:0072170	metanephric tubule development	4/977	20/18800	0.0180279	0.0723535	0.0513766	LIF/WWTR1/ACAT1/STAT1	4	-1
BP	GO:1903206	negative regulation of hydrogen peroxide-induced cell death	4/977	20/18800	0.0180279	0.0723535	0.0513766	NR4A3/HGF/LRRK2/PDE8A	4	-1
BP	GO:1903978	regulation of microglial cell activation	4/977	20/18800	0.0180279	0.0723535	0.0513766	PTPRC/CST7/LRRK2/IL6	4	-2
BP	GO:0001916	positive regulation of T cell mediated cytotoxicity	5/977	30/18800	0.0181063	0.0723535	0.0513766	HLA-DRA/PTPRC/P2RX7/IL12RB1/HLA-E	5	-2.23607
BP	GO:0033198	response to ATP	5/977	30/18800	0.0181063	0.0723535	0.0513766	SSH1/PANX1/P2RX7/IL1B/PTGS2	5	-2.23607
BP	GO:0060325	face morphogenesis	5/977	30/18800	0.0181063	0.0723535	0.0513766	PDGFRA/COL1A1/CSRNP1/ARID5B/MMP2	5	-2.23607
BP	GO:0070498	interleukin-1-mediated signaling pathway	5/977	30/18800	0.0181063	0.0723535	0.0513766	IL1R1/IRAK2/IL1RN/IL6/IL1B	5	-2.23607
BP	GO:0043154	negative regulation of cysteine-type endopeptidase activity involved in apoptotic process	9/977	77/18800	0.018109	0.0723535	0.0513766	SNCA/TNF/TNFAIP8/DHCR24/CD44/HGF/CAAP1/MMP9/PTGS2	9	-1.66667
BP	GO:0055117	regulation of cardiac muscle contraction	9/977	77/18800	0.018109	0.0723535	0.0513766	PKP2/RGS2/KCNQ1/CAMK2D/CAV1/DLG1/AKAP9/PDE4B/STC1	9	0.333333
BP	GO:0003012	muscle system process	34/977	449/18800	0.018228	0.0727474	0.0516563	MAP2K6/ADA/KCNJ8/JARID2/CALCRL/TNF/KIT/TPM1/PKP2/NR4A3/RGS2/KCNQ1/CXCR4/EDNRB/CAMK2D/HOMER1/CAV1/PROK2/GATA6/CD38/IGFBP5/AIF1/RGS4/EDNRA/DLG1/PPP1R12B/AKAP9/TNFRSF1B/CFLAR/PTAFR/PDE4B/IL1B/PTGS2/STC1	34	-2.40098
BP	GO:0061097	regulation of protein tyrosine kinase activity	10/977	90/18800	0.018249	0.0727474	0.0516563	NCF1/EREG/PDGFB/PTPRC/ERBB3/CAV1/LILRA5/THY1/PTPN1/SH3BP5	10	-2.52982
BP	GO:0070301	cellular response to hydrogen peroxide	10/977	90/18800	0.018249	0.0727474	0.0516563	CYP1B1/ENDOG/NR4A3/HGF/LRRK2/PAWR/IL6/PRKAA1/PDE8A/TNFAIP3	10	-0.632456
BP	GO:0008202	steroid metabolic process	26/977	323/18800	0.0182826	0.0728264	0.0517123	PDGFRA/HSD11B2/SNAI1/HMGCS1/CYP1B1/ACAT1/TNF/KIT/IGFBP7/DHCR24/SPP1/IFNG/CYP27B1/HMGCR/CYP26B1/CFTR/EDNRB/EBP/IL1A/ATP8B1/AKR1B1/ABCD3/NR5A2/DGAT2/PRKAA1/HSD11B1	26	-0.392232
BP	GO:0002714	positive regulation of B cell mediated immunity	6/977	41/18800	0.0183922	0.0730423	0.0518656	MAD2L2/TNF/PTPRC/TGFB1/HLA-E/NOD2	6	-2.44949
BP	GO:0002891	positive regulation of immunoglobulin mediated immune response	6/977	41/18800	0.0183922	0.0730423	0.0518656	MAD2L2/TNF/PTPRC/TGFB1/HLA-E/NOD2	6	-2.44949
BP	GO:0009154	purine ribonucleotide catabolic process	6/977	41/18800	0.0183922	0.0730423	0.0518656	ADA/ACAT1/FITM2/NUDT19/PDE8A/PDE4B	6	0.816497
BP	GO:0010463	mesenchymal cell proliferation	6/977	41/18800	0.0183922	0.0730423	0.0518656	KDR/BMPR1A/FGF7/STAT1/PRRX1/WNT5A	6	-1.63299
BP	GO:0010810	regulation of cell-substrate adhesion	19/977	217/18800	0.0184906	0.0733778	0.0521039	AJAP1/KDR/SPOCK1/KANK1/COL1A1/DLC1/RASA1/PDGFB/COL8A1/EMP2/RAC2/THY1/PDPN/SERPINE1/BCL6/PLAU/ITGA5/GBP1/PREX1	19	-2.9824
BP	GO:0015718	monocarboxylic acid transport	12/977	117/18800	0.0185743	0.0736181	0.0522745	MAP2K6/AQP9/TNF/PTGES/SLC16A4/P2RX7/IL1A/ATP8B1/ABCD3/SLC16A6/PRKAA1/IL1B	12	-1.1547
BP	GO:0060047	heart contraction	21/977	247/18800	0.0185791	0.0736181	0.0522745	MAP2K6/ADA/KCNJ8/TNF/TPM1/PKP2/RGS2/KCNQ1/CXCR4/EDNRB/CAMK2D/EPAS1/CAV1/GATA6/RGS4/EDNRA/DLG1/CYP2J2/AKAP9/PDE4B/STC1	21	-0.654654
BP	GO:0002260	lymphocyte homeostasis	8/977	65/18800	0.0189361	0.0746954	0.0530395	ADA/PMAIP1/CD74/JAK3/CORO1A/P2RX7/TNFSF13B/TNFAIP3	8	-2.82843
BP	GO:0006940	regulation of smooth muscle contraction	8/977	65/18800	0.0189361	0.0746954	0.0530395	ADA/CALCRL/KIT/RGS2/CAV1/PROK2/PTAFR/PTGS2	8	-2.12132
BP	GO:0014823	response to activity	8/977	65/18800	0.0189361	0.0746954	0.0530395	TNF/CXCR4/GCG/COL4A2/MMP2/HADH/IL6/PRKAA1	8	-0.707107
BP	GO:0030858	positive regulation of epithelial cell differentiation	8/977	65/18800	0.0189361	0.0746954	0.0530395	NCOA3/LIF/PROM1/ATOH1/CYP27B1/FGF2/OVOL2/SERPINE1	8	-0.707107
BP	GO:0045682	regulation of epidermis development	8/977	65/18800	0.0189361	0.0746954	0.0530395	NCOA3/ATOH1/CYP27B1/KLF7/ESRP1/OVOL2/ZFP36/ZFP36L1	8	-0.707107
BP	GO:0072577	endothelial cell apoptotic process	8/977	65/18800	0.0189361	0.0746954	0.0530395	KDR/TNF/RGCC/DAB2IP/CCL2/SERPINE1/ICAM1/TNFAIP3	8	-2.12132
BP	GO:0060541	respiratory system development	18/977	203/18800	0.0191353	0.0754249	0.0535575	LIF/KDR/PDGFRA/ADA/BMPR1A/TNF/FGF7/FGF2/MME/EPAS1/GATA6/IGFBP5/PDPN/COL3A1/WNT5A/HSD11B1/BASP1/CHI3L1	18	-3.29983
BP	GO:0043090	amino acid import	7/977	53/18800	0.0191882	0.075464	0.0535853	SLC7A8/TNF/SLC6A6/SLC7A5/RGS2/SLC22A4/RGS4	7	-1.88982
BP	GO:0071385	cellular response to glucocorticoid stimulus	7/977	53/18800	0.0191882	0.075464	0.0535853	CYP1B1/DDIT4/NR3C1/ZFP36/ZFP36L1/CFLAR/STC1	7	-2.64575
BP	GO:1902743	regulation of lamellipodium organization	7/977	53/18800	0.0191882	0.075464	0.0535853	OCLN/KANK1/ARPIN/WAS/CD44/RAC2/PDPN	7	-0.377964
BP	GO:0007200	phospholipase C-activating G protein-coupled receptor signaling pathway	11/977	104/18800	0.0192058	0.0754768	0.0535943	S1PR1/FPR3/EDNRB/HOMER1/P2RY8/FPR2/GPR65/CXCR2/P2RY6/C5AR1/FPR1	11	-3.31662
BP	GO:0007193	adenylate cyclase-inhibiting G protein-coupled receptor signaling pathway	9/977	78/18800	0.01956	0.0768117	0.0545422	S1PR1/AKAP12/GPR176/RGS1/RGS2/FPR2/EDNRA/S1PR3/GNAI2	9	-3
BP	GO:0097306	cellular response to alcohol	10/977	91/18800	0.0195813	0.0768379	0.0545608	AHR/CYP1B1/LRP6/CYBB/CFTR/PTGER4/P2RY6/PTGFR/PRKAA1/INHBA	10	-0.632456
BP	GO:0060284	regulation of cell development	37/977	500/18800	0.0196911	0.0772115	0.0548261	LIF/BMPR1A/KANK1/NKX2-2/ATOH1/TNF/KIT/TYROBP/HES6/SPP1/IFNG/SEMA3C/CXCR4/EDNRB/MME/HES2/HOXB3/PLXNC1/IL1A/EPHB2/FBN1/TLR2/PLXND1/TGFB1/SEMA4A/THY1/CLEC7A/TRPV2/LRRK2/S1PR3/IL6/TNFRSF1B/WNT5A/LILRB1/IL1B/GBP1/PREX1	37	-2.79478
BP	GO:0010565	regulation of cellular ketone metabolic process	13/977	132/18800	0.0199394	0.078127	0.0554762	CD74/CPT1A/SNCA/SLC7A7/NR4A3/ELOVL5/TWIST1/CAV1/NCOR1/COQ3/DGAT2/IL1B/PTGS2	13	-1.94145
BP	GO:0060537	muscle tissue development	31/977	405/18800	0.0204681	0.0800757	0.0568599	PDGFRA/CAV2/S1PR1/JARID2/BMPR1A/TPM1/PKP2/RGS2/SEMA3C/VAMP5/CYP26B1/TWIST1/ERBB3/FGF2/HOMER1/CAV1/PIM1/XK/GATA6/IGFBP5/RGS4/EDNRA/TGFB1/MTM1/DLG1/BTG2/COL3A1/HLX/CFLAR/PRKAA1/WNT5A	31	-1.97566
BP	GO:0030501	positive regulation of bone mineralization	6/977	42/18800	0.0205431	0.0800757	0.0568599	BMPR1A/FAM20C/TMEM119/P2RX7/ISG15/TGFB1	6	-1.63299
BP	GO:0045687	positive regulation of glial cell differentiation	6/977	42/18800	0.0205431	0.0800757	0.0568599	LIF/NKX2-2/CXCR4/TLR2/TGFB1/TNFRSF1B	6	-1.63299
BP	GO:0050691	regulation of defense response to virus by host	6/977	42/18800	0.0205431	0.0800757	0.0568599	STAT1/IL12RB1/LILRB1/IL1B/TNFAIP3/AIM2	6	-2.44949
BP	GO:0050999	regulation of nitric-oxide synthase activity	6/977	42/18800	0.0205431	0.0800757	0.0568599	TNF/DDAH1/CAV1/IL1A/GLA/IL1B	6	-1.63299
BP	GO:0060338	regulation of type I interferon-mediated signaling pathway	6/977	42/18800	0.0205431	0.0800757	0.0568599	SAMHD1/STAT2/ISG15/IRF7/PTPN1/WNT5A	6	-2.44949
BP	GO:2000249	regulation of actin cytoskeleton reorganization	6/977	42/18800	0.0205431	0.0800757	0.0568599	PDGFRA/ARHGDIB/GMFG/CSF3/HCK/HCLS1	6	-2.44949
BP	GO:0038034	signal transduction in absence of ligand	8/977	66/18800	0.0206001	0.0801199	0.0568913	MCL1/TNF/ERBB3/IL1A/KITLG/BCL2A1/INHBA/IL1B	8	-1.41421
BP	GO:0070265	necrotic cell death	8/977	66/18800	0.0206001	0.0801199	0.0568913	CYLD/MLKL/ALKBH7/TNF/NINJ1/SLC6A6/CAV1/CFLAR	8	-2.12132
BP	GO:0097192	extrinsic apoptotic signaling pathway in absence of ligand	8/977	66/18800	0.0206001	0.0801199	0.0568913	MCL1/TNF/ERBB3/IL1A/KITLG/BCL2A1/INHBA/IL1B	8	-1.41421
BP	GO:0043433	negative regulation of DNA-binding transcription factor activity	17/977	190/18800	0.0206627	0.0802337	0.0569721	MAD2L2/CARD8/CYLD/CYP1B1/HES6/TNFRSF4/TWIST1/DAB2IP/PIM1/FOXA2/IRAK2/NLRP3/NOD2/HAVCR2/NFKBIA/TNFAIP3/AIM2	17	-2.66789
BP	GO:0045577	regulation of B cell differentiation	5/977	31/18800	0.0206903	0.0802337	0.0569721	IKZF3/CR1/IL4I1/ZFP36L1/INHBA	5	-2.23607
BP	GO:0045987	positive regulation of smooth muscle contraction	5/977	31/18800	0.0206903	0.0802337	0.0569721	ADA/KIT/PROK2/PTAFR/PTGS2	5	-1.34164
BP	GO:0072525	pyridine-containing compound biosynthetic process	5/977	31/18800	0.0206903	0.0802337	0.0569721	KYNU/NAMPT/NUDT12/KMO/IDO1	5	-1.34164
BP	GO:0002065	columnar/cuboidal epithelial cell differentiation	10/977	92/18800	0.0209834	0.0813105	0.0577367	TMEM231/NKX2-2/FAM20C/PRDM1/FGF2/GATA6/PYY/SERPINE1/WNT5A/CEBPB	10	-0.632456
BP	GO:0043588	skin development	24/977	296/18800	0.0210216	0.0813989	0.0577995	NCOA3/SNAI1/COL1A1/LGR5/TNF/COL5A3/FGF7/CLIC4/DHCR24/CYP27B1/KRT6A/EREG/CYP26B1/CSTA/IL1A/GATA6/IGFBP5/OVOL2/COL1A2/COL3A1/ZFP36/ZFP36L1/WNT5A/INHBA	24	-3.26599
BP	GO:0031290	retinal ganglion cell axon guidance	4/977	21/18800	0.0213753	0.082143	0.0583279	EPHB3/ISL2/NRCAM/EPHB2	4	0
BP	GO:0033005	positive regulation of mast cell activation	4/977	21/18800	0.0213753	0.082143	0.0583279	NR4A3/IL4R/SNX4/FGR	4	-1
BP	GO:0051882	mitochondrial depolarization	4/977	21/18800	0.0213753	0.082143	0.0583279	KDR/P2RX7/LRRK2/DCN	4	-2
BP	GO:0071605	monocyte chemotactic protein-1 production	4/977	21/18800	0.0213753	0.082143	0.0583279	TWIST1/CLEC7A/NOD2/IL1B	4	-2
BP	GO:0071636	positive regulation of transforming growth factor beta production	4/977	21/18800	0.0213753	0.082143	0.0583279	BMPR1A/LUM/GATA6/PTGS2	4	0
BP	GO:0071637	regulation of monocyte chemotactic protein-1 production	4/977	21/18800	0.0213753	0.082143	0.0583279	TWIST1/CLEC7A/NOD2/IL1B	4	-2
BP	GO:0072243	metanephric nephron epithelium development	4/977	21/18800	0.0213753	0.082143	0.0583279	LIF/WWTR1/ACAT1/STAT1	4	-1
BP	GO:0001553	luteinization	3/977	12/18800	0.0216346	0.082143	0.0583279	PDGFRA/MMP2/INHBA	3	-1.73205
BP	GO:0001867	complement activation, lectin pathway	3/977	12/18800	0.0216346	0.082143	0.0583279	SERPING1/MASP1/FCN1	3	-1.73205
BP	GO:0002645	positive regulation of tolerance induction	3/977	12/18800	0.0216346	0.082143	0.0583279	CD274/LILRB2/IDO1	3	-1.73205
BP	GO:0002887	negative regulation of myeloid leukocyte mediated immunity	3/977	12/18800	0.0216346	0.082143	0.0583279	FCGR2B/CCR2/IL13RA2	3	-1.73205
BP	GO:0006047	UDP-N-acetylglucosamine metabolic process	3/977	12/18800	0.0216346	0.082143	0.0583279	UAP1/GFPT1/GFPT2	3	0.57735
BP	GO:0015803	branched-chain amino acid transport	3/977	12/18800	0.0216346	0.082143	0.0583279	SLC7A8/SLC7A5/LLGL2	3	0.57735
BP	GO:0032908	regulation of transforming growth factor beta1 production	3/977	12/18800	0.0216346	0.082143	0.0583279	TYROBP/LUM/GATA6	3	-0.57735
BP	GO:0032957	inositol trisphosphate metabolic process	3/977	12/18800	0.0216346	0.082143	0.0583279	PLCG2/P2RY6/PTAFR	3	-1.73205
BP	GO:0033629	negative regulation of cell adhesion mediated by integrin	3/977	12/18800	0.0216346	0.082143	0.0583279	CYP1B1/JAM3/SERPINE1	3	-1.73205
BP	GO:0038063	collagen-activated tyrosine kinase receptor signaling pathway	3/977	12/18800	0.0216346	0.082143	0.0583279	COL1A1/COL4A1/COL4A2	3	-1.73205
BP	GO:0043312	neutrophil degranulation	3/977	12/18800	0.0216346	0.082143	0.0583279	ITGB2/ITGAM/PTAFR	3	-1.73205
BP	GO:0043380	regulation of memory T cell differentiation	3/977	12/18800	0.0216346	0.082143	0.0583279	HLA-DRA/IL12RB1/BCL6	3	-1.73205
BP	GO:0043383	negative T cell selection	3/977	12/18800	0.0216346	0.082143	0.0583279	CD74/DOCK2/PTPRC	3	-1.73205
BP	GO:0061309	cardiac neural crest cell development involved in outflow tract morphogenesis	3/977	12/18800	0.0216346	0.082143	0.0583279	SEMA3C/TWIST1/EDNRA	3	-0.57735
BP	GO:0071635	negative regulation of transforming growth factor beta production	3/977	12/18800	0.0216346	0.082143	0.0583279	TYROBP/GATA6/LILRB1	3	-0.57735
BP	GO:0072537	fibroblast activation	3/977	12/18800	0.0216346	0.082143	0.0583279	AKAP12/IL17RA/RGCC	3	-1.73205
BP	GO:0097531	mast cell migration	3/977	12/18800	0.0216346	0.082143	0.0583279	KIT/RAC2/PIK3CD	3	-0.57735
BP	GO:0098911	regulation of ventricular cardiac muscle cell action potential	3/977	12/18800	0.0216346	0.082143	0.0583279	PKP2/CAV1/DLG1	3	0.57735
BP	GO:0106072	negative regulation of adenylate cyclase-activating G protein-coupled receptor signaling pathway	3/977	12/18800	0.0216346	0.082143	0.0583279	MRAP2/PDE4B/GNAI2	3	-0.57735
BP	GO:0150065	regulation of deacetylase activity	3/977	12/18800	0.0216346	0.082143	0.0583279	PRKD2/CAMK2D/LRRK2	3	-0.57735
BP	GO:0032414	positive regulation of ion transmembrane transporter activity	11/977	106/18800	0.0218216	0.0827933	0.0587896	IFNG/WNK4/CFTR/PLCG2/EPHB2/EDNRA/CCL2/P2RY6/AKAP9/CCR2/PTAFR	11	-0.904534
BP	GO:0001889	liver development	13/977	134/18800	0.0222855	0.0844927	0.0599963	ADA/CPT1A/JARID2/ACAT1/TNF/HGF/GATA6/ARID5B/HLX/IL6/CFLAR/CEBPB/TNFAIP3	13	-1.94145
BP	GO:1902475	L-alpha-amino acid transmembrane transport	8/977	67/18800	0.0223653	0.084734	0.0601676	SLC7A8/SLC25A13/TNF/SLC7A5/SLC7A7/RGS2/SLC38A1/RGS4	8	-0.707107
BP	GO:0006637	acyl-CoA metabolic process	10/977	93/18800	0.0224572	0.08496	0.0603281	SNCA/HMGCS1/ACAT1/FITM2/TDO2/ELOVL5/ACSL4/NUDT19/ACSL1/DGAT2	10	-0.632456
BP	GO:0035383	thioester metabolic process	10/977	93/18800	0.0224572	0.08496	0.0603281	SNCA/HMGCS1/ACAT1/FITM2/TDO2/ELOVL5/ACSL4/NUDT19/ACSL1/DGAT2	10	-0.632456
BP	GO:0050680	negative regulation of epithelial cell proliferation	15/977	163/18800	0.0228439	0.0861684	0.0611862	RAP1GAP/CAV2/TNF/EREG/SPARC/STAT1/RGCC/RUNX3/DAB2IP/CAV1/TGFB1/CCL2/PTPRK/DLG1/WNT5A	15	-1.80739
BP	GO:0010712	regulation of collagen metabolic process	6/977	43/18800	0.0228583	0.0861684	0.0611862	LARP6/RGCC/FAP/TGFB1/IL6/VIM	6	-2.44949
BP	GO:0031063	regulation of histone deacetylation	6/977	43/18800	0.0228583	0.0861684	0.0611862	PRKD2/MBIP/CAMK2D/CTBP1/LRRK2/BCL6	6	0
BP	GO:0043507	positive regulation of JUN kinase activity	6/977	43/18800	0.0228583	0.0861684	0.0611862	FZD10/TNF/DAB2IP/TLR6/PTPN1/WNT5A	6	-1.63299
BP	GO:0071364	cellular response to epidermal growth factor stimulus	6/977	43/18800	0.0228583	0.0861684	0.0611862	COL1A1/DAB2IP/ZFP36/ZFP36L1/CFLAR/PDE8A	6	-0.816497
BP	GO:0090287	regulation of cellular response to growth factor stimulus	25/977	314/18800	0.0229407	0.0864171	0.0613628	KDR/CAV2/TMEM204/FAM20C/LATS2/PRKD2/PRKCB/NEO1/FGF2/VASN/DAB2IP/CAV1/HTRA1/GATA6/FBN1/TGFB1/CHST11/TNFAIP6/PTPN1/DCN/PTP4A3/CFLAR/WNT5A/IL1B/ITGA5	25	-3.8
BP	GO:0042743	hydrogen peroxide metabolic process	7/977	55/18800	0.0231185	0.0870246	0.0617942	SNCA/CYBB/NOX1/RAC2/FYN/MMP3/PXDN	7	-1.88982
BP	GO:0001936	regulation of endothelial cell proliferation	16/977	178/18800	0.0233473	0.0878231	0.0623611	KDR/ANG/CAV2/STAT5A/PRKD2/TNF/NRARP/PDGFB/SPARC/STAT1/RGCC/FGF2/CAV1/PIK3CD/CCL2/WNT5A	16	-3
BP	GO:0001516	prostaglandin biosynthetic process	5/977	32/18800	0.0235034	0.0879707	0.062466	CD74/PTGES/PTGS1/IL1B/PTGS2	5	-2.23607
BP	GO:0008156	negative regulation of DNA replication	5/977	32/18800	0.0235034	0.0879707	0.062466	LIG3/SLFN11/PDS5A/GMNN/BCL6	5	0.447214
BP	GO:0019362	pyridine nucleotide metabolic process	5/977	32/18800	0.0235034	0.0879707	0.062466	KYNU/NAMPT/NUDT12/KMO/IDO1	5	-1.34164
BP	GO:0043304	regulation of mast cell degranulation	5/977	32/18800	0.0235034	0.0879707	0.062466	RAC2/IL4R/SNX4/IL13RA2/FGR	5	-1.34164
BP	GO:0046457	prostanoid biosynthetic process	5/977	32/18800	0.0235034	0.0879707	0.062466	CD74/PTGES/PTGS1/IL1B/PTGS2	5	-2.23607
BP	GO:0046496	nicotinamide nucleotide metabolic process	5/977	32/18800	0.0235034	0.0879707	0.062466	KYNU/NAMPT/NUDT12/KMO/IDO1	5	-1.34164
BP	GO:1901889	negative regulation of cell junction assembly	5/977	32/18800	0.0235034	0.0879707	0.062466	DLC1/TNF/TLR2/WNT5A/IL1B	5	-2.23607
BP	GO:0048704	embryonic skeletal system morphogenesis	10/977	94/18800	0.0240045	0.0897191	0.0637074	PDGFRA/FLVCR1/HOXA3/TWIST1/HOXB3/SATB2/CHST11/DLG1/HOXB9/PRRX1	10	0.632456
BP	GO:0061326	renal tubule development	10/977	94/18800	0.0240045	0.0897191	0.0637074	LIF/WWTR1/PROM1/ACAT1/LGR5/WNK4/STAT1/FGF2/COL4A1/DLG1	10	0
BP	GO:0043627	response to estrogen	8/977	68/18800	0.0242344	0.0905141	0.064272	HAPLN3/TNFRSF11B/CYP27B1/CAV1/GATA6/IL4R/MMP2/HOXA10	8	-1.41421
BP	GO:0048144	fibroblast proliferation	9/977	81/18800	0.0244158	0.0911269	0.0647071	PDGFRA/CD74/EREG/PDGFB/DAB2IP/DACH1/COL3A1/PAWR/WNT5A	9	-1
BP	GO:0033157	regulation of intracellular protein transport	19/977	224/18800	0.0248077	0.0923568	0.0655804	ZFAND1/ITGB2/NUP54/DERL3/IFNG/RAC2/GZMB/FYN/TGFB1/LCP1/PTPN1/LRRK2/HCLS1/ITGAM/C2CD5/CEMIP/PRKAA1/IL1B/PTGS2	19	-2.52357
BP	GO:0016051	carbohydrate biosynthetic process	18/977	209/18800	0.0248324	0.0923568	0.0655804	SNCA/SLC25A13/NANS/PPP1R3B/PDGFB/SORD/PLEK/B3GALT5/GCG/CSGALNACT1/TGFB1/AKR1B1/CHST11/IMPA2/P2RY6/DGAT2/CHST15/PTAFR	18	-1.41421
BP	GO:0071901	negative regulation of protein serine/threonine kinase activity	12/977	122/18800	0.0249256	0.0923568	0.0655804	LATS2/LRP6/RGS2/HMGCR/PPP1R1B/DAB2IP/CAV1/SH2B3/PTPN1/DUSP1/IL1B/TNFAIP3	12	-1.1547
BP	GO:0002223	stimulatory C-type lectin receptor signaling pathway	4/977	22/18800	0.0250783	0.0923568	0.0655804	TYROBP/PLCG2/FYN/CLEC7A	4	-2
BP	GO:0002363	alpha-beta T cell lineage commitment	4/977	22/18800	0.0250783	0.0923568	0.0655804	IL12RB1/CTSL/BATF/IL6	4	-2
BP	GO:0002834	regulation of response to tumor cell	4/977	22/18800	0.0250783	0.0923568	0.0655804	AHR/CD274/IL4I1/HAVCR2	4	-2
BP	GO:0010888	negative regulation of lipid storage	4/977	22/18800	0.0250783	0.0923568	0.0655804	TNF/OSBPL8/IL6/NFKBIA	4	-2
BP	GO:0031065	positive regulation of histone deacetylation	4/977	22/18800	0.0250783	0.0923568	0.0655804	PRKD2/CTBP1/LRRK2/BCL6	4	-1
BP	GO:0035584	calcium-mediated signaling using intracellular calcium source	4/977	22/18800	0.0250783	0.0923568	0.0655804	KDR/PTPRC/SELP/PTGFR	4	-2
BP	GO:0043369	CD4-positive or CD8-positive, alpha-beta T cell lineage commitment	4/977	22/18800	0.0250783	0.0923568	0.0655804	IL12RB1/CTSL/BATF/IL6	4	-2
BP	GO:0046597	negative regulation of viral entry into host cell	4/977	22/18800	0.0250783	0.0923568	0.0655804	PTX3/IFITM1/IFITM2/FCN1	4	-2
BP	GO:0048714	positive regulation of oligodendrocyte differentiation	4/977	22/18800	0.0250783	0.0923568	0.0655804	NKX2-2/CXCR4/TLR2/TNFRSF1B	4	-1
BP	GO:0061318	renal filtration cell differentiation	4/977	22/18800	0.0250783	0.0923568	0.0655804	PROM1/EDNRB/EDNRA/BASP1	4	-1
BP	GO:0070269	pyroptosis	4/977	22/18800	0.0250783	0.0923568	0.0655804	NLRC4/CASP4/GZMB/AIM2	4	-2
BP	GO:0072112	glomerular visceral epithelial cell differentiation	4/977	22/18800	0.0250783	0.0923568	0.0655804	PROM1/EDNRB/EDNRA/BASP1	4	-1
BP	GO:1901032	negative regulation of response to reactive oxygen species	4/977	22/18800	0.0250783	0.0923568	0.0655804	NR4A3/HGF/LRRK2/PDE8A	4	-1
BP	GO:1903428	positive regulation of reactive oxygen species biosynthetic process	4/977	22/18800	0.0250783	0.0923568	0.0655804	CLCN3/PLCG2/TLR4/TLR6	4	-1
BP	GO:1903798	regulation of production of miRNAs involved in gene silencing by miRNA	4/977	22/18800	0.0250783	0.0923568	0.0655804	TNF/TGFB1/NCOR1/IL6	4	-1
BP	GO:2000310	regulation of NMDA receptor activity	4/977	22/18800	0.0250783	0.0923568	0.0655804	IFNG/EPHB2/CCL2/CCR2	4	-1
BP	GO:0045840	positive regulation of mitotic nuclear division	6/977	44/18800	0.0253425	0.0930049	0.0660407	TNF/EREG/PDGFB/RGCC/IL1A/IL1B	6	-2.44949
BP	GO:0050856	regulation of T cell receptor signaling pathway	6/977	44/18800	0.0253425	0.0930049	0.0660407	ADA/PRKD2/LAPTM5/THY1/PAWR/GBP1	6	-1.63299
BP	GO:0062208	positive regulation of pattern recognition receptor signaling pathway	6/977	44/18800	0.0253425	0.0930049	0.0660407	NINJ1/CAV1/TLR2/TLR4/SLC15A3/TLR1	6	-2.44949
BP	GO:0097178	ruffle assembly	6/977	44/18800	0.0253425	0.0930049	0.0660407	RHOG/KANK1/CAV1/AIF1/SNX10/ICAM1	6	-1.63299
BP	GO:2000404	regulation of T cell migration	6/977	44/18800	0.0253425	0.0930049	0.0660407	DOCK8/ADAM8/AIF1/CXCL10/CCR2/WNT5A	6	-2.44949
BP	GO:0003073	regulation of systemic arterial blood pressure	10/977	95/18800	0.0256273	0.0939845	0.0667362	HSD11B2/TNF/TPM1/DDAH1/PDGFB/PRCP/EDNRB/NOX1/EMP2/NAV2	10	0.632456
BP	GO:0061008	hepaticobiliary system development	13/977	137/18800	0.0261814	0.0959499	0.0681318	ADA/CPT1A/JARID2/ACAT1/TNF/HGF/GATA6/ARID5B/HLX/IL6/CFLAR/CEBPB/TNFAIP3	13	-1.94145
BP	GO:1905897	regulation of response to endoplasmic reticulum stress	9/977	82/18800	0.0262094	0.0959859	0.0681574	PMAIP1/HERPUD1/TMEM33/DAB2IP/CAV1/PPP1R15A/PTPN1/LRRK2/FCGR2B	9	-1.66667
BP	GO:0032355	response to estradiol	12/977	123/18800	0.0263661	0.0964925	0.0685171	NCOA3/COL1A1/CYP1B1/ENDOG/ESRRA/CD38/TGFB1/MMP2/PTGFR/NRIP1/CFLAR/PTGS2	12	-1.73205
BP	GO:0050858	negative regulation of antigen receptor-mediated signaling pathway	5/977	33/18800	0.0265518	0.0969703	0.0688564	LAPTM5/THY1/FCGR2B/PAWR/GBP1	5	-1.34164
BP	GO:0050974	detection of mechanical stimulus involved in sensory perception	5/977	33/18800	0.0265518	0.0969703	0.0688564	TNF/KIT/KCNQ1/CXCR4/FYN	5	-0.447214
BP	GO:0098801	regulation of renal system process	5/977	33/18800	0.0265518	0.0969703	0.0688564	PDGFB/EDNRB/EMP2/GNAI2/STC1	5	-1.34164
BP	GO:0001768	establishment of T cell polarity	3/977	13/18800	0.0270591	0.097712	0.069383	DOCK2/DOCK8/CYP26B1	3	-1.73205
BP	GO:0002524	hypersensitivity	3/977	13/18800	0.0270591	0.097712	0.069383	IGHG1/HLA-E/FCGR2B	3	-1.73205
BP	GO:0015816	glycine transport	3/977	13/18800	0.0270591	0.097712	0.069383	SLC7A8/RGS2/RGS4	3	-0.57735
BP	GO:0031392	regulation of prostaglandin biosynthetic process	3/977	13/18800	0.0270591	0.097712	0.069383	CD74/IL1B/PTGS2	3	-1.73205
BP	GO:0031665	negative regulation of lipopolysaccharide-mediated signaling pathway	3/977	13/18800	0.0270591	0.097712	0.069383	CARD8/LILRA2/TNFAIP3	3	-1.73205
BP	GO:0034144	negative regulation of toll-like receptor 4 signaling pathway	3/977	13/18800	0.0270591	0.097712	0.069383	DAB2IP/LILRA2/TNFAIP3	3	-0.57735
BP	GO:0043379	memory T cell differentiation	3/977	13/18800	0.0270591	0.097712	0.069383	HLA-DRA/IL12RB1/BCL6	3	-1.73205
BP	GO:0061430	bone trabecula morphogenesis	3/977	13/18800	0.0270591	0.097712	0.069383	COL1A1/MMP2/PPARGC1B	3	-0.57735
BP	GO:0070424	regulation of nucleotide-binding oligomerization domain containing signaling pathway	3/977	13/18800	0.0270591	0.097712	0.069383	TLR4/SLC15A3/TNFAIP3	3	-1.73205
BP	GO:0072540	T-helper 17 cell lineage commitment	3/977	13/18800	0.0270591	0.097712	0.069383	IL12RB1/BATF/IL6	3	-1.73205
BP	GO:0098792	xenophagy	3/977	13/18800	0.0270591	0.097712	0.069383	RNF213/NOD2/RIPK2	3	-1.73205
BP	GO:1900103	positive regulation of endoplasmic reticulum unfolded protein response	3/977	13/18800	0.0270591	0.097712	0.069383	TMEM33/DAB2IP/PTPN1	3	0.57735
BP	GO:1900426	positive regulation of defense response to bacterium	3/977	13/18800	0.0270591	0.097712	0.069383	EMILIN2/NOD2/HAVCR2	3	-1.73205
BP	GO:1901298	regulation of hydrogen peroxide-mediated programmed cell death	3/977	13/18800	0.0270591	0.097712	0.069383	ENDOG/HGF/PAWR	3	0.57735
BP	GO:1901862	negative regulation of muscle tissue development	3/977	13/18800	0.0270591	0.097712	0.069383	TWIST1/IGFBP5/TGFB1	3	-1.73205
BP	GO:1903054	negative regulation of extracellular matrix organization	3/977	13/18800	0.0270591	0.097712	0.069383	FAP/TGFB1/TNFRSF1B	3	-1.73205
BP	GO:1905039	carboxylic acid transmembrane transport	14/977	152/18800	0.0270701	0.097712	0.069383	SLC7A8/CPT1A/SLC25A13/AQP9/TNF/SLC6A6/SLC7A5/SLC7A7/RGS2/SLC38A1/SLC22A4/RGS4/ACSL1/ABCD3	14	-1.06904
BP	GO:0001708	cell fate specification	10/977	96/18800	0.0273272	0.0985723	0.0699939	BMPR1A/ISL2/NKX2-2/ATOH1/FGF2/ESRP1/FOXA2/OLIG3/FEV/WNT5A	10	0.632456
BP	GO:0051058	negative regulation of small GTPase mediated signal transduction	7/977	57/18800	0.0275709	0.0992304	0.0704612	KANK1/DLC1/RASA1/DAB2IP/EPHB2/ARHGAP25/BCL6	7	0.377964
BP	GO:0060350	endochondral bone morphogenesis	7/977	57/18800	0.0275709	0.0992304	0.0704612	COL1A1/MMP13/TMEM119/SERPINH1/CSGALNACT1/COL3A1/STC1	7	-2.64575
BP	GO:0031644	regulation of nervous system process	13/977	138/18800	0.0275849	0.0992304	0.0704612	TNF/EDNRB/HGF/HOMER1/TYMP/IL1A/RGS4/ITGAX/CST7/AKAP9/LRRK2/TNFRSF1B/PTAFR	13	-3.05085
BP	GO:0060048	cardiac muscle contraction	13/977	138/18800	0.0275849	0.0992304	0.0704612	MAP2K6/KCNJ8/TPM1/PKP2/RGS2/KCNQ1/CXCR4/CAMK2D/CAV1/DLG1/AKAP9/PDE4B/STC1	13	0.27735
BP	GO:0022900	electron transport chain	15/977	167/18800	0.0276583	0.0994265	0.0706005	NDUFS3/UQCRFS1/SNCA/SLC25A13/NCF1/NDUFV1/CYBB/COQ9/GSR/NDUFA10/AKR1B1/STEAP4/NCF2/LOXL2/IDO1	15	-0.258199
CC	GO:0030667	secretory granule membrane	59/1005	312/19594	1.81384e-18	9.54078e-16	8.28637e-16	VAMP1/CAV2/AP1M1/LILRB3/SNCA/RHOG/RAB24/ITGAL/ITGB2/TYROBP/SIGLEC9/STXBP5/STK10/SIRPB1/CYBB/CD44/PTPRC/CR1/ADAM8/SPARC/SCAMP1/PRCP/MME/RAB6A/FCAR/CAV1/MMP25/PECAM1/ANXA7/OLR1/CD38/TLR2/FPR2/CD53/ITGAX/BST2/CXCR2/MCEMP1/SELP/FCGR3B/FCER1G/LILRA3/CD93/RAB31/FCGR2A/C5AR1/LILRB2/CD14/DOK3/ITGAM/TNFRSF1B/SLC2A3/GLIPR1/PTAFR/FPR1/PLAU/SELL/GPR84/CXCR1	59	-6.90001
CC	GO:0009897	external side of plasma membrane	66/1005	455/19594	1.75453e-14	4.61443e-12	4.00773e-12	KDR/CCR5/PDGFRA/ADA/S1PR1/CD74/BMPR1A/ITGAL/OSMR/CLEC14A/ITGB2/TNF/KIT/IL2RG/SLC7A5/IGHG1/TNFRSF4/NRCAM/CD274/PTPRC/IL1R1/CXCL9/CXCR4/P2RX7/CLCN3/IL12RB1/GSR/SLC38A1/IGHM/CTSB/CTSK/IL4R/CLEC4E/TLR4/SLAMF7/IGKC/FCN1/FOLR3/ITGAX/THY1/CXCR2/IGLL5/IL7R/CLEC7A/CXCL10/HLA-E/SELE/SELP/CCR1/CLEC2B/FCGR2B/CSF3R/FCER1G/CCR2/IGLC1/TLR8/IL13RA2/CD14/ITGAM/THBD/LILRB1/CSF2RB/ITGA5/CD86/ICAM1/CXCR1	66	-6.89312
CC	GO:0062023	collagen-containing extracellular matrix	62/1005	429/19594	1.32491e-13	2.323e-11	2.01758e-11	LGALS1/ANG/COL1A1/CLEC14A/SPARCL1/A1BG/COL7A1/COL6A2/COL5A3/IGFBP7/COL6A3/MXRA7/MEGF9/COL18A1/THBS2/PDGFB/COL6A1/MGP/VWF/COL15A1/SPARC/COL8A1/EMILIN2/COL12A1/LUM/SRPX2/CTSB/SERPINH1/NAV2/PCOLCE/S100A8/HTRA1/SMOC1/ANXA7/COL4A1/SERPING1/FBN1/MMP9/TNC/S100A4/CTSL/TGFB1/COL4A2/MMP2/DLG1/VCAN/COL1A2/FCN1/S100A9/CTHRC1/COL3A1/ANGPTL2/DCN/CFP/TIMP2/PXDN/LOXL2/TGFBI/SERPINE1/WNT5A/TIMP1/ICAM1	62	-6.85801
CC	GO:0042581	specific granule	29/1005	160/19594	2.58984e-09	2.78087e-07	2.41524e-07	VAMP1/AP1M1/ITGAL/DOCK2/ITGB2/PTX3/FRK/STK10/CYBB/ADAM8/SCAMP1/CLCN3/FCAR/MMP25/OLR1/FPR2/FOLR3/CD53/MCEMP1/CFP/TIMP2/LILRA3/CD93/ITGAM/TNFRSF1B/SLC2A3/PLAU/GPR84/CHI3L1	29	-4.27099
CC	GO:0070821	tertiary granule membrane	19/1005	73/19594	2.98511e-09	2.78087e-07	2.41524e-07	VAMP1/ITGB2/CYBB/ADAM8/FCAR/OLR1/FPR2/CD53/ITGAX/MCEMP1/FCER1G/LILRA3/CD93/LILRB2/ITGAM/SLC2A3/PTAFR/PLAU/GPR84	19	-4.3589
CC	GO:0045121	membrane raft	44/1005	326/19594	4.32667e-09	2.78087e-07	2.41524e-07	KDR/CAV2/S1PR1/BMPR1A/DLC1/ITGB2/TNF/LRP6/RGS19/KCNQ1/PTPRC/CR1/EDNRB/LCP2/EMP2/MME/EHD2/FYN/CAV1/SERPINH1/PECAM1/OLR1/TLR2/TLR6/DLG1/PROM2/BST2/THY1/PDPN/TFPI/LAT2/SELE/LRRK2/HCK/CD14/ITGAM/TNFRSF1B/CFLAR/SELPLG/TLR1/PTGS2/GNAI2/ICAM1/RHOQ	44	-4.82418
CC	GO:0070820	tertiary granule	29/1005	164/19594	4.66853e-09	2.78087e-07	2.41524e-07	VAMP1/ITGB2/PTX3/CYBB/CR1/ADAM8/PRCP/FCAR/OLR1/MMP9/FPR2/FOLR3/CD53/TNFAIP6/ITGAX/MCEMP1/CFP/TIMP2/FCER1G/LILRA3/CD93/LILRB2/DOK3/ITGAM/SLC2A3/PTAFR/FPR1/PLAU/GPR84	29	-5.38516
CC	GO:0035579	specific granule membrane	21/1005	91/19594	4.75229e-09	2.78087e-07	2.41524e-07	VAMP1/AP1M1/ITGAL/ITGB2/STK10/CYBB/ADAM8/SCAMP1/FCAR/MMP25/OLR1/FPR2/CD53/MCEMP1/LILRA3/CD93/ITGAM/TNFRSF1B/SLC2A3/PLAU/GPR84	21	-4.14614
CC	GO:0098857	membrane microdomain	44/1005	327/19594	4.75814e-09	2.78087e-07	2.41524e-07	KDR/CAV2/S1PR1/BMPR1A/DLC1/ITGB2/TNF/LRP6/RGS19/KCNQ1/PTPRC/CR1/EDNRB/LCP2/EMP2/MME/EHD2/FYN/CAV1/SERPINH1/PECAM1/OLR1/TLR2/TLR6/DLG1/PROM2/BST2/THY1/PDPN/TFPI/LAT2/SELE/LRRK2/HCK/CD14/ITGAM/TNFRSF1B/CFLAR/SELPLG/TLR1/PTGS2/GNAI2/ICAM1/RHOQ	44	-4.82418
CC	GO:0005902	microvillus	19/1005	90/19594	1.17612e-07	6.18639e-06	5.37301e-06	SLC7A8/PDGFRA/PROM1/JAM3/SLC6A6/SLC7A5/DCXR/MYO1D/CLIC4/CD44/STARD10/MYO6/MYO1F/TGFB1/PROM2/PDPN/LRRK2/MSN/ICAM2	19	-1.14708
CC	GO:0030139	endocytic vesicle	42/1005	342/19594	1.46888e-07	7.02393e-06	6.10043e-06	OCLN/CD74/RAB24/NCF1/DYSF/SGIP1/WAS/HLA-DPA1/CYBB/HLA-DRA/CORO1A/EHD1/ZYX/EREG/ADAM8/SPARC/CFTR/CLCN3/RAC2/EHD2/CAMK2D/DAB2IP/CAV1/OCRL/TAP1/CLEC4E/MYO6/TLR2/TLR6/CTSL/IL7R/HLA-E/NOD2/NCF4/CSF3R/CSF3/RAB31/NCF2/CEMIP/WNT5A/TLR1/VIM	42	-4.32049
CC	GO:0005788	endoplasmic reticulum lumen	39/1005	311/19594	2.36186e-07	1.03528e-05	8.99166e-06	LGALS1/F5/COL1A1/SPARCL1/FAM20C/COL7A1/COL6A2/COL5A3/IGFBP7/COL6A3/TSPAN5/SPP1/FKBP10/COL18A1/PDGFB/COL6A1/COL15A1/COL8A1/TXNDC16/GCG/COL12A1/SERPINH1/COL4A1/SERPING1/IGFBP5/FBN1/MGAT4A/TNC/ARSG/COL4A2/VCAN/COL1A2/COL3A1/ERAP1/CFP/IL6/WNT5A/TIMP1/PTGS2	39	-4.96397
CC	GO:0005581	collagen trimer	18/1005	86/19594	2.89117e-07	1.16981e-05	1.016e-05	COL1A1/COL7A1/COL6A2/COL5A3/COL6A3/COL18A1/COL6A1/COL15A1/COL8A1/EMILIN2/COL12A1/LUM/COL4A1/COL4A2/COL1A2/FCN1/CTHRC1/COL3A1	18	-4.24264
CC	GO:0098644	complex of collagen trimers	9/1005	22/19594	6.43476e-07	2.41763e-05	2.09976e-05	COL1A1/COL7A1/COL5A3/COL8A1/LUM/COL4A1/COL4A2/COL1A2/COL3A1	9	-3
CC	GO:0101003	ficolin-1-rich granule membrane	14/1005	61/19594	1.87204e-06	6.5646e-05	5.7015e-05	ITGB2/CR1/ADAM8/PRCP/FCAR/FPR2/ITGAX/FCER1G/LILRA3/CD93/LILRB2/DOK3/SLC2A3/FPR1	14	-3.74166
CC	GO:0101002	ficolin-1-rich granule	26/1005	185/19594	2.93301e-06	9.64226e-05	8.37451e-05	A1BG/HK3/ITGB2/PLEKHO2/CR1/ADAM8/PRCP/FCAR/CTSB/MMP9/FPR2/FCN1/TNFAIP6/GMFG/ITGAX/COTL1/TIMP2/FCER1G/LILRA3/CD93/LILRB2/DOK3/HSPA6/SLC2A3/MNDA/FPR1	26	-5.09902
CC	GO:0031091	platelet alpha granule	17/1005	91/19594	3.25819e-06	0.000100812	8.75576e-05	F5/SNCA/APOOL/A1BG/THBS2/PDGFB/FERMT3/VWF/SPARC/HGF/PECAM1/SERPING1/TGFB1/SELP/SERPINE1/TIMP1/SRGN	17	-3.63803
CC	GO:0016323	basolateral plasma membrane	29/1005	226/19594	5.14593e-06	0.000150376	0.000130604	SLC43A3/AJAP1/SLC7A8/MARVELD2/AQP9/MAP7/SLC6A6/SLC7A5/SLC39A5/MYO1D/SLC7A7/CNNM2/CD44/PDGFB/KCNQ1/SLC12A6/ERBB3/SLC29A2/SLC38A1/CD38/DLG1/PROM2/PDPN/SLC12A2/P2RY6/NOD2/ATP2C2/MSN/C5AR1	29	-0.185695
CC	GO:0045178	basal part of cell	32/1005	269/19594	8.5626e-06	0.000237049	0.000205882	SLC43A3/AJAP1/SLC7A8/OSCP1/MARVELD2/AQP9/MAP7/SLC6A6/SLC7A5/SLC39A5/MYO1D/SLC7A7/CNNM2/CD44/PDGFB/KCNQ1/PRCP/SLC12A6/ERBB3/SLC29A2/FAP/SLC38A1/CD38/DLG1/PROM2/PDPN/SLC12A2/P2RY6/NOD2/ATP2C2/MSN/C5AR1	32	-0.353553
CC	GO:0060205	cytoplasmic vesicle lumen	36/1005	325/19594	1.20871e-05	0.000317891	0.000276095	ADA/F5/APOOL/A1BG/DOCK2/HK3/PTX3/FRK/PDGFB/FERMT3/GCA/VWF/SPARC/HGF/GCG/ARHGAP9/S100A8/SERPING1/SERPINI1/GLA/TGFB1/FCN1/FOLR3/GMFG/S100A9/S100A12/COTL1/CFP/TIMP2/FGR/HSPA6/SERPINE1/MNDA/TIMP1/CHI3L1/SRGN	36	-5
CC	GO:0031983	vesicle lumen	36/1005	327/19594	1.38359e-05	0.000346555	0.000300991	ADA/F5/APOOL/A1BG/DOCK2/HK3/PTX3/FRK/PDGFB/FERMT3/GCA/VWF/SPARC/HGF/GCG/ARHGAP9/S100A8/SERPING1/SERPINI1/GLA/TGFB1/FCN1/FOLR3/GMFG/S100A9/S100A12/COTL1/CFP/TIMP2/FGR/HSPA6/SERPINE1/MNDA/TIMP1/CHI3L1/SRGN	36	-5
CC	GO:0009925	basal plasma membrane	30/1005	251/19594	1.47807e-05	0.000353393	0.000306929	SLC43A3/AJAP1/SLC7A8/OSCP1/MARVELD2/AQP9/MAP7/SLC6A6/SLC7A5/SLC39A5/MYO1D/SLC7A7/CNNM2/CD44/PDGFB/KCNQ1/SLC12A6/ERBB3/SLC29A2/SLC38A1/CD38/DLG1/PROM2/PDPN/SLC12A2/P2RY6/NOD2/ATP2C2/MSN/C5AR1	30	0
CC	GO:0034774	secretory granule lumen	35/1005	322/19594	2.37879e-05	0.000531193	0.000461352	F5/APOOL/A1BG/DOCK2/HK3/PTX3/FRK/PDGFB/FERMT3/GCA/VWF/SPARC/HGF/GCG/ARHGAP9/S100A8/SERPING1/SERPINI1/GLA/TGFB1/FCN1/FOLR3/GMFG/S100A9/S100A12/COTL1/CFP/TIMP2/FGR/HSPA6/SERPINE1/MNDA/TIMP1/CHI3L1/SRGN	35	-4.90189
CC	GO:0005604	basement membrane	16/1005	95/19594	2.46556e-05	0.000531193	0.000461352	ANG/COL7A1/MEGF9/COL18A1/THBS2/COL15A1/SPARC/COL8A1/SMOC1/COL4A1/FBN1/COL4A2/DLG1/LOXL2/TGFBI/TIMP1	16	-3
CC	GO:0045335	phagocytic vesicle	20/1005	138/19594	2.52468e-05	0.000531193	0.000461352	NCF1/WAS/CYBB/CORO1A/ZYX/ADAM8/CLCN3/RAC2/OCRL/TAP1/CLEC4E/TLR2/TLR6/HLA-E/NOD2/NCF4/RAB31/NCF2/TLR1/VIM	20	-3.57771
CC	GO:0031093	platelet alpha granule lumen	13/1005	67/19594	3.01957e-05	0.000610882	0.000530564	F5/APOOL/A1BG/PDGFB/FERMT3/VWF/SPARC/HGF/SERPING1/TGFB1/SERPINE1/TIMP1/SRGN	13	-3.05085
CC	GO:0001891	phagocytic cup	8/1005	28/19594	5.77289e-05	0.00112464	0.000976777	TNF/CORO1A/CLEC4E/AIF1/TLR4/LCP1/ARHGAP25/RAB31	8	-2.82843
CC	GO:0001772	immunological synapse	10/1005	44/19594	6.06612e-05	0.0011261	0.000978038	HLA-DRA/CORO1A/GZMB/IL4I1/DLG1/CD53/VAV3/HAVCR2/RHOH/ICAM1	10	-1.89737
CC	GO:0005884	actin filament	17/1005	113/19594	6.20851e-05	0.0011261	0.000978038	PDLIM4/JAM3/TPM1/WAS/CORO1A/GAS2L3/RAC2/FYN/MYO6/AIF1/YES1/LCP1/COTL1/PAWR/HCK/HCLS1/RHOQ	17	-1.69775
CC	GO:0001726	ruffle	22/1005	177/19594	0.000110538	0.0019381	0.00168328	KANK1/DLC1/RASA1/MEFV/PLEKHO1/TPM1/ARHGAP18/PLEK/CLCN3/PLCG2/FAP/MYO6/AIF1/TLR4/MTM1/LCP1/PDPN/SAMSN1/FGD3/FGR/C2CD5/ITGA5	22	-1.2792
CC	GO:0032587	ruffle membrane	15/1005	97/19594	0.000120337	0.00204185	0.00177339	KANK1/DLC1/PLEKHO1/TPM1/PLEK/CLCN3/PLCG2/FAP/MYO6/AIF1/LCP1/PDPN/FGR/C2CD5/ITGA5	15	-1.29099
CC	GO:0098858	actin-based cell projection	25/1005	217/19594	0.000134275	0.00220715	0.00191696	SLC7A8/PDGFRA/PROM1/JAM3/SLC6A6/SLC7A5/DCXR/MYO1D/CLIC4/CD44/PKHD1L1/STARD10/MYO6/MYO1F/ATP8B1/TGFB1/MTM1/PROM2/LCP1/PDPN/KITLG/LRRK2/MSN/ICAM2/PPP1R9A	25	-0.6
CC	GO:0098562	cytoplasmic side of membrane	23/1005	193/19594	0.00014814	0.00236126	0.0020508	AJAP1/GNAQ/CAV2/CYLD/SAMD12/KIT/HIP1/GNB4/FRK/RGS1/RGS2/PTPRC/FYN/YES1/DLG1/TRAF1/PTPN1/LRRK2/ATP2C2/HCK/FGR/SLA/GNAI2	23	-1.87663
CC	GO:0031253	cell projection membrane	34/1005	339/19594	0.000152687	0.00236215	0.00205158	SLC7A8/TXNDC15/PROM1/TMEM231/KANK1/DLC1/DOCK8/SLC6A6/SLC7A5/PLEKHO1/TPM1/MYO1D/EHD1/CD44/PLEK/CLCN3/PLCG2/FAP/SLC22A5/MYO6/PLXND1/AIF1/DLG1/PROM2/LCP1/THY1/PDPN/ASAP1/SLC12A2/NAPEPLD/MSN/FGR/C2CD5/ITGA5	34	-1.02899
CC	GO:0009898	cytoplasmic side of plasma membrane	21/1005	169/19594	0.000157497	0.00236696	0.00205576	AJAP1/GNAQ/CAV2/CYLD/SAMD12/KIT/HIP1/GNB4/FRK/RGS1/RGS2/PTPRC/FYN/YES1/DLG1/TRAF1/ATP2C2/HCK/FGR/SLA/GNAI2	21	-1.52753
CC	GO:0061702	inflammasome complex	6/1005	18/19594	0.000195453	0.00281757	0.00244712	CARD8/MEFV/NLRC4/CASP4/NLRP3/AIM2	6	-2.44949
CC	GO:0005583	fibrillar collagen trimer	5/1005	12/19594	0.000205674	0.00281757	0.00244712	COL1A1/COL5A3/LUM/COL1A2/COL3A1	5	-2.23607
CC	GO:0098643	banded collagen fibril	5/1005	12/19594	0.000205674	0.00281757	0.00244712	COL1A1/COL5A3/LUM/COL1A2/COL3A1	5	-2.23607
CC	GO:0044853	plasma membrane raft	16/1005	113/19594	0.000208907	0.00281757	0.00244712	CAV2/BMPR1A/DLC1/ITGB2/LRP6/CR1/LCP2/EHD2/CAV1/TFPI/SELE/LRRK2/HCK/ITGAM/SELPLG/PTGS2	16	-3
CC	GO:0031252	cell leading edge	39/1005	416/19594	0.000215276	0.00283088	0.00245868	PDLIM4/SSH1/OCLN/KANK1/DLC1/ARPIN/RASA1/MEFV/DOCK8/PLEKHO1/PKN2/TPM1/MYO1D/CORO1A/CD44/ARHGAP18/PLEK/CXCR4/CLCN3/RAC2/PLCG2/FAP/MYO6/PLXND1/AIF1/TLR4/MTM1/PTPRK/LCP1/THY1/PDPN/SAMSN1/KITLG/FGD3/FGR/C2CD5/APBB1IP/ITGA5/VIM	39	-1.76141
CC	GO:0031528	microvillus membrane	7/1005	26/19594	0.000254662	0.00321477	0.0027921	SLC7A8/PROM1/SLC6A6/SLC7A5/PROM2/PDPN/MSN	7	-0.377964
CC	GO:0031256	leading edge membrane	21/1005	175/19594	0.000256693	0.00321477	0.0027921	KANK1/DLC1/DOCK8/PLEKHO1/TPM1/MYO1D/CD44/PLEK/CLCN3/PLCG2/FAP/MYO6/PLXND1/AIF1/PTPRK/LCP1/THY1/PDPN/FGR/C2CD5/ITGA5	21	-1.52753
CC	GO:0031968	organelle outer membrane	25/1005	232/19594	0.000378815	0.00463388	0.00402462	RTN4IP1/VAMP1/SYNE4/PMAIP1/CPT1A/NEU4/TOMM22/APOOL/MCL1/SYNE1/CYP27B1/CISD1/RAC2/PPP1R15A/AKAP1/ITPRIP/ACSL4/EXD2/BRI3BP/ACSL1/CLMN/KMO/LRRK2/BCL2A1/PTGS2	25	-0.6
CC	GO:0030666	endocytic vesicle membrane	22/1005	194/19594	0.000412706	0.00493372	0.00428504	CD74/SGIP1/HLA-DPA1/CYBB/HLA-DRA/CORO1A/EREG/CFTR/RAC2/CAMK2D/CAV1/OCRL/TAP1/CLEC4E/TLR2/TLR6/IL7R/HLA-E/CSF3R/RAB31/WNT5A/TLR1	22	-3.41121
CC	GO:0019867	outer membrane	25/1005	234/19594	0.000431069	0.00503872	0.00437623	RTN4IP1/VAMP1/SYNE4/PMAIP1/CPT1A/NEU4/TOMM22/APOOL/MCL1/SYNE1/CYP27B1/CISD1/RAC2/PPP1R15A/AKAP1/ITPRIP/ACSL4/EXD2/BRI3BP/ACSL1/CLMN/KMO/LRRK2/BCL2A1/PTGS2	25	-0.6
CC	GO:0043020	NADPH oxidase complex	5/1005	14/19594	0.000477007	0.00545448	0.00473733	NCF1/CYBB/NOX1/NCF4/NCF2	5	-1.34164
CC	GO:0045177	apical part of cell	37/1005	424/19594	0.00117681	0.0131702	0.0114386	AJAP1/SLC7A8/OCLN/PROM1/OSMR/MARVELD2/SLC6A6/SLC7A5/CLIC4/CD44/KCNQ1/CFTR/ERBB3/CLCN3/EMP2/FAP/HOMER1/SLC38A1/CTSB/SLC22A4/CTSK/SLC22A5/ATP8B1/CTSL/DLG1/SHROOM3/PROM2/BST2/THY1/PDPN/SLC12A2/P2RY6/SNX10/MSN/C5AR1/PRKAA1/STC1	37	-0.493197
CC	GO:0005767	secondary lysosome	5/1005	17/19594	0.00129632	0.0142055	0.0123378	NCF1/ADAM8/LRRK2/NCF4/NCF2	5	-2.23607
CC	GO:0098636	protein complex involved in cell adhesion	8/1005	43/19594	0.00136068	0.0146065	0.012686	LGALS1/ITGAL/JAM3/ITGB2/ITGAX/ITGAM/PLAU/ITGA5	8	-2.82843
CC	GO:0031234	extrinsic component of cytoplasmic side of plasma membrane	13/1005	99/19594	0.00162239	0.0159523	0.0138549	GNAQ/CAV2/CYLD/HIP1/GNB4/FRK/RGS1/FYN/YES1/HCK/FGR/SLA/GNAI2	13	-1.94145
CC	GO:0016324	apical plasma membrane	32/1005	358/19594	0.00167414	0.0159523	0.0138549	AJAP1/SLC7A8/OCLN/PROM1/OSMR/MARVELD2/SLC6A6/SLC7A5/CD44/KCNQ1/CFTR/ERBB3/CLCN3/EMP2/SLC38A1/CTSB/SLC22A4/CTSK/SLC22A5/ATP8B1/CTSL/DLG1/SHROOM3/PROM2/BST2/THY1/PDPN/SLC12A2/P2RY6/MSN/PRKAA1/STC1	32	0.353553
CC	GO:0034992	microtubule organizing center attachment site	4/1005	11/19594	0.00169834	0.0159523	0.0138549	SYNE4/SYNE1/SPAG4/CLMN	4	0
CC	GO:0034993	meiotic nuclear membrane microtubule tethering complex	4/1005	11/19594	0.00169834	0.0159523	0.0138549	SYNE4/SYNE1/SPAG4/CLMN	4	0
CC	GO:0106083	nuclear membrane protein complex	4/1005	11/19594	0.00169834	0.0159523	0.0138549	SYNE4/SYNE1/SPAG4/CLMN	4	0
CC	GO:0106094	nuclear membrane microtubule tethering complex	4/1005	11/19594	0.00169834	0.0159523	0.0138549	SYNE4/SYNE1/SPAG4/CLMN	4	0
CC	GO:1904090	peptidase inhibitor complex	4/1005	11/19594	0.00169834	0.0159523	0.0138549	CSTA/CTSB/SERPINE1/PLAU	4	-2
CC	GO:0030670	phagocytic vesicle membrane	11/1005	77/19594	0.00183181	0.0169041	0.0146816	CYBB/CORO1A/RAC2/OCRL/TAP1/CLEC4E/TLR2/TLR6/HLA-E/RAB31/TLR1	11	-2.7136
CC	GO:0005901	caveola	11/1005	82/19594	0.00304444	0.0276099	0.0239798	CAV2/BMPR1A/DLC1/LRP6/EHD2/CAV1/TFPI/SELE/LRRK2/HCK/PTGS2	11	-2.11058
CC	GO:0031258	lamellipodium membrane	5/1005	22/19594	0.00445697	0.0391049	0.0339634	DOCK8/CD44/FAP/PLXND1/PDPN	5	-2.23607
CC	GO:0005741	mitochondrial outer membrane	20/1005	205/19594	0.00446064	0.0391049	0.0339634	RTN4IP1/VAMP1/PMAIP1/CPT1A/NEU4/TOMM22/APOOL/MCL1/CYP27B1/CISD1/RAC2/PPP1R15A/AKAP1/ACSL4/EXD2/BRI3BP/ACSL1/KMO/LRRK2/BCL2A1	20	-0.447214
CC	GO:0030136	clathrin-coated vesicle	19/1005	192/19594	0.00471194	0.0406309	0.0352888	CD74/AP1M1/CLINT1/STON2/HIP1/SGIP1/HLA-DPA1/HLA-DRA/PANK1/RGS19/EREG/VWF/SCAMP1/CFTR/OCRL/MYO6/IL7R/CEMIP/WNT5A	19	-1.14708
CC	GO:0015629	actin cytoskeleton	39/1005	499/19594	0.00605039	0.0513307	0.0445818	PDLIM4/ANG/SNCA/DLC1/JAM3/MYO5C/TPM1/PRKCB/LLGL2/FOXA3/MYO1D/WAS/CLIC4/CORO1A/ZYX/GAS2L3/FERMT3/CD274/ADAM8/MSRB1/RAC2/FYN/DGKH/MYO6/MYO1F/AIF1/YES1/SHROOM3/LCP1/DYNLL2/ASAP1/COTL1/PAWR/HCK/HCLS1/FGR/PPP1R9A/GBP1/RHOQ	39	-1.76141
CC	GO:0019897	extrinsic component of plasma membrane	17/1005	170/19594	0.00655475	0.0547269	0.0475315	GNAQ/CAV2/CYLD/HIP1/GNB4/FRK/RGS1/SYTL2/FYN/YES1/FCN1/EEA1/AKAP9/HCK/FGR/SLA/GNAI2	17	-1.21268
CC	GO:0031092	platelet alpha granule membrane	4/1005	17/19594	0.00957714	0.0787121	0.0683632	SNCA/SPARC/PECAM1/SELP	4	-2
CC	GO:0005769	early endosome	31/1005	389/19594	0.0103211	0.0835219	0.0725405	RAP1GAP/PDLIM4/KDR/C1orf210/DYSF/LRP6/MYO1D/HLA-DRA/CORO1A/EHD1/KCNQ1/CD274/CXCR4/CFTR/NOX1/CLCN3/MME/EHD2/CAV1/OCRL/SNX4/TLR4/EEA1/PTPN1/HLA-E/NAPEPLD/CYTIP/RAB31/STEAP4/HAVCR2/PTP4A3	31	-1.25724
CC	GO:0019898	extrinsic component of membrane	26/1005	314/19594	0.0113287	0.0902865	0.0784158	GNAQ/CAV2/CYLD/NCF1/HIP1/GNB4/FRK/STXBP5/RGS1/SYTL2/EHD2/FYN/PIK3CD/YES1/FCN1/FOLR3/EEA1/AKAP9/SNX10/COQ3/HCK/FGR/SLA/GNAI2/PIK3R5/SOCS3	26	-1.96116
CC	GO:0030665	clathrin-coated vesicle membrane	12/1005	111/19594	0.0115024	0.0903023	0.0784295	CD74/CLINT1/HIP1/SGIP1/HLA-DPA1/HLA-DRA/EREG/CFTR/MYO6/IL7R/CEMIP/WNT5A	12	-1.73205
MF	GO:0140375	immune receptor activity	39/991	148/18410	4.78877e-17	4.30032e-14	3.82094e-14	CCR5/CD74/LILRB3/OSMR/FPR3/IL15RA/IL2RG/HLA-DPA1/HLA-DRA/CD44/IL17RA/CR1/IL1R1/IL18RAP/CXCR4/IL12RB1/IL4R/IFNAR1/IFNAR2/FPR2/LILRA5/CXCR2/IL7R/IL10RA/CCR1/FCGR2B/CSF3R/FCER1G/CCR2/LILRA3/IL13RA2/C5AR1/LILRA2/LILRB2/LILRB1/FPR1/CSF2RB/LILRA6/CXCR1	39	-6.245
MF	GO:0005201	extracellular matrix structural constituent	32/991	172/18410	6.43505e-10	2.88934e-07	2.56725e-07	COL1A1/COL7A1/COL6A2/COL5A3/IGFBP7/COL6A3/COL18A1/THBS2/COL6A1/MGP/VWF/COL15A1/SPARC/COL8A1/EMILIN2/COL12A1/LUM/SRPX2/PCOLCE/COL4A1/FBN1/TNC/COL4A2/VCAN/COL1A2/CTHRC1/COL3A1/DCN/PXDN/TGFBI/TFPI2/CHI3L1	32	-5.65685
MF	GO:0004896	cytokine receptor activity	23/991	97/18410	1.2537e-09	3.75274e-07	3.3344e-07	CCR5/CD74/OSMR/IL15RA/IL2RG/CD44/IL17RA/IL1R1/IL18RAP/CXCR4/IL12RB1/IL4R/IFNAR1/IFNAR2/CXCR2/IL7R/IL10RA/CCR1/CSF3R/CCR2/IL13RA2/CSF2RB/CXCR1	23	-4.79583
MF	GO:0005518	collagen binding	19/991	68/18410	1.77624e-09	3.98765e-07	3.54313e-07	SPARCL1/COL6A2/COL5A3/CD44/PDGFB/COL6A1/MMP13/VWF/SPARC/LUM/CTSB/SERPINH1/PCOLCE/CTSK/MRC2/MMP9/CTSL/DCN/TGFBI	19	-4.3589
MF	GO:0030020	extracellular matrix structural constituent conferring tensile strength	14/991	41/18410	1.40865e-08	2.52994e-06	2.24791e-06	COL1A1/COL7A1/COL6A2/COL5A3/COL6A3/COL18A1/COL6A1/COL15A1/COL8A1/COL12A1/COL4A1/COL4A2/COL1A2/COL3A1	14	-3.74166
MF	GO:0038187	pattern recognition receptor activity	11/991	26/18410	3.81018e-08	5.70257e-06	5.06688e-06	CARD8/CLEC4E/TLR2/TLR4/FCN1/LY96/CLEC7A/NOD2/TLR8/CD14/PTAFR	11	-3.31662
MF	GO:0019955	cytokine binding	25/991	141/18410	1.26341e-07	1.56529e-05	1.3908e-05	CCR5/CD74/BMPR1A/OSMR/KIT/IL2RG/IL1R1/CXCR4/FGF2/IL12RB1/VASN/IFNAR1/IL1RN/PDPN/CXCR2/ZFP36/IL10RA/CCR1/CSF3R/CCR2/PXDN/IL13RA2/TNFRSF1B/GBP1/CXCR1	25	-4.2
MF	GO:0005125	cytokine activity	34/991	235/18410	1.39447e-07	1.56529e-05	1.3908e-05	LIF/TNFRSF11B/TNF/SPP1/IFNG/TNFSF8/CCL8/CMTM8/IL33/CXCL9/NAMPT/FGF2/IL24/IL1A/CXCL6/TGFB1/IL1RN/CCL2/OSM/CMTM2/CXCL10/KITLG/TNFSF13B/CSF3/CXCL8/CCL4/CXCL5/CXCL11/IL6/WNT5A/INHBA/IL1B/TIMP1/IL11	34	-5.14496
MF	GO:0048407	platelet-derived growth factor binding	7/991	11/18410	3.49769e-07	3.48992e-05	3.10088e-05	PDGFRA/COL1A1/PDGFB/COL6A1/COL4A1/COL1A2/COL3A1	7	-2.64575
MF	GO:0005126	cytokine receptor binding	36/991	272/18410	5.65902e-07	5.0818e-05	4.5153e-05	LIF/JAK3/OSMR/TNF/GRB2/IFNG/TNFSF8/CCL8/CXCL9/STAT1/IL12RB1/DAB2IP/IL1A/CXCL6/TGFB1/IL1RN/CCL2/TRAF1/SH2B3/OSM/ERAP1/CXCL10/KITLG/TNFSF13B/CCR2/CSF3/PXDN/CXCL8/CCL4/CXCL5/CXCL11/IL6/CFLAR/IL1B/ITGA5/IL11	36	-5
MF	GO:0005096	GTPase activator activity	36/991	274/18410	6.7656e-07	5.52319e-05	4.90749e-05	SRGAP3/RAP1GAP/TBC1D8B/GNAQ/GRTP1/RGS16/SYDE1/DLC1/DOCK2/CHN2/RASA1/LLGL2/STXBP5/RGS1/RGS2/ARHGAP18/ARHGDIB/RGS3/ARHGAP9/TBC1D9/DAB2IP/SMAP2/ARHGAP30/OCRL/RGS4/RALGAPA1/RGS5/THY1/ARHGAP25/ASAP1/LRRK2/VAV3/CHN1/RGS18/TAGAP/PREX1	36	-1.33333
MF	GO:0032396	inhibitory MHC class I receptor activity	7/991	12/18410	8.00288e-07	5.98882e-05	5.32121e-05	LILRB3/LILRA5/LILRA3/LILRA2/LILRB2/LILRB1/LILRA6	7	-2.64575
MF	GO:0005178	integrin binding	25/991	156/18410	9.19695e-07	6.35297e-05	5.64477e-05	KDR/ITGAL/JAM3/ITGB2/SPP1/FERMT3/ICAM3/VWF/FGF2/EMP2/FAP/ANXA7/FBN1/ISG15/LCP1/ITGAX/THY1/COL3A1/S1PR3/ICAM2/ITGAM/TGFBI/IL1B/ITGA5/ICAM1	25	-4.2
MF	GO:0030695	GTPase regulator activity	52/991	488/18410	2.05553e-06	0.000123058	0.00010934	SRGAP3/RAP1GAP/TBC1D8B/GNAQ/ARHGEF9/DNMBP/GRTP1/RGS16/SYDE1/DLC1/DOCK2/CHN2/RASA1/GPSM3/DOCK8/LLGL2/STXBP5/WAS/RGS1/RGS2/ARHGAP18/ELMO1/ARHGDIB/RGS3/DENND5A/ARHGAP9/TBC1D9/DENND4C/DAB2IP/SMAP2/ARHGAP30/OCRL/RGL1/RGS4/ARFGEF2/RALGAPA1/RGS5/PLEKHG4/THY1/ARHGAP25/ASAP1/CYTH4/FGD3/LRRK2/VAV3/CHN1/RGS18/VAV1/TAGAP/RHOH/PREX1/SH3BP5	52	-1.94145
MF	GO:0060589	nucleoside-triphosphatase regulator activity	52/991	488/18410	2.05553e-06	0.000123058	0.00010934	SRGAP3/RAP1GAP/TBC1D8B/GNAQ/ARHGEF9/DNMBP/GRTP1/RGS16/SYDE1/DLC1/DOCK2/CHN2/RASA1/GPSM3/DOCK8/LLGL2/STXBP5/WAS/RGS1/RGS2/ARHGAP18/ELMO1/ARHGDIB/RGS3/DENND5A/ARHGAP9/TBC1D9/DENND4C/DAB2IP/SMAP2/ARHGAP30/OCRL/RGL1/RGS4/ARFGEF2/RALGAPA1/RGS5/PLEKHG4/THY1/ARHGAP25/ASAP1/CYTH4/FGD3/LRRK2/VAV3/CHN1/RGS18/VAV1/TAGAP/RHOH/PREX1/SH3BP5	52	-1.94145
MF	GO:0050135	NAD(P)+ nucleosidase activity	7/991	16/18410	9.55267e-06	0.000497905	0.000442401	IL1R1/IL18RAP/CD38/TLR2/TLR4/TLR6/TLR1	7	-2.64575
MF	GO:0061809	NAD+ nucleotidase, cyclic ADP-ribose generating	7/991	16/18410	9.55267e-06	0.000497905	0.000442401	IL1R1/IL18RAP/CD38/TLR2/TLR4/TLR6/TLR1	7	-2.64575
MF	GO:0003953	NAD+ nucleosidase activity	9/991	28/18410	9.98028e-06	0.000497905	0.000442401	IL1R1/IL18RAP/PIK3AP1/CD38/TLR2/TLR4/TLR6/TLR8/TLR1	9	-3
MF	GO:0032393	MHC class I receptor activity	7/991	17/18410	1.54849e-05	0.000697872	0.000620076	LILRB3/LILRA5/LILRA3/LILRA2/LILRB2/LILRB1/LILRA6	7	-2.64575
MF	GO:0035325	Toll-like receptor binding	6/991	12/18410	1.67299e-05	0.000697872	0.000620076	S100A8/TLR2/TLR6/S100A9/LY96/TLR1	6	-2.44949
MF	GO:0019838	growth factor binding	21/991	139/18410	1.70971e-05	0.000697872	0.000620076	KDR/PDGFRA/OSMR/COL1A1/IL2RG/RHBDF2/IGFBP7/PDGFB/COL6A1/IL1R1/ERBB3/VASN/SRPX2/HTRA1/COL4A1/IGFBP5/IL1RN/COL1A2/COL3A1/IL10RA/PXDN	21	-4.14614
MF	GO:0070851	growth factor receptor binding	21/991	139/18410	1.70971e-05	0.000697872	0.000620076	PDGFRA/HIP1/GRB2/FGF7/EREG/PDGFB/IL1R1/FGF2/IL12RB1/DAB2IP/FYN/IL1A/SNX4/IL1RN/ERAP1/CSF3/VAV3/IL6/IL1B/ITGA5/IL11	21	-2.83683
MF	GO:0019865	immunoglobulin binding	8/991	24/18410	2.32597e-05	0.00090814	0.000806905	VWF/FCAR/FCGR2C/FCGR2B/FCGR3B/FCER1G/FCGR2A/LILRA2	8	-2.82843
MF	GO:0019956	chemokine binding	9/991	33/18410	4.36866e-05	0.00163461	0.00145239	CCR5/CXCR4/FGF2/PDPN/CXCR2/ZFP36/CCR1/CCR2/CXCR1	9	-3
MF	GO:0005539	glycosaminoglycan binding	28/991	234/18410	6.38079e-05	0.00229198	0.00203648	ANG/HAPLN3/COL5A3/FGF7/LYVE1/THBS2/CD44/CCL8/PTPRC/FGF2/IGHM/NAV2/PCOLCE/SMOC1/FBN1/TLR2/CXCL6/VCAN/TNFAIP6/NLRP3/CXCL10/SELP/DCN/NOD2/CXCL8/CXCL11/CEMIP/SELL	28	-4.53557
MF	GO:0033218	amide binding	41/991	402/18410	6.63999e-05	0.00229335	0.0020377	SLC7A8/ANG/CD74/CALCRL/ITGB2/SLC7A5/PLEKHA8P1/GSS/TM2D1/DHCR24/HLA-DPA1/HLA-DRA/FKBP10/PANK1/PTGES/ALDH6A1/ECI2/EDNRB/MME/TAP1/EPHB2/LDLRAD3/TLR2/FPR2/TLR4/TLR6/FOLR3/ERAP1/HLA-E/NOD2/FCGR2B/MCCC1/PANK3/LILRB2/CD14/ITGAM/CEMIP/TMEM158/NFKBIA/INHBA/TLR1	41	-2.65495
MF	GO:0050786	RAGE receptor binding	5/991	10/18410	8.98334e-05	0.00298779	0.00265473	S100A8/S100A4/S100A9/S100A12/FPR1	5	-2.23607
MF	GO:0001846	opsonin binding	6/991	16/18410	0.000120333	0.00385924	0.00342903	ITGB2/PTX3/CR1/CLEC7A/CD93/ITGAM	6	-2.44949
MF	GO:0002020	protease binding	19/991	136/18410	0.000125074	0.00387297	0.00344123	COL1A1/TNF/KIT/NLRC4/DERL3/IL1R1/VWF/CSTA/PANX1/FAP/COL1A2/COL3A1/TIMP2/RIPK2/CFLAR/SERPINE1/SELL/TIMP1/TNFAIP3	19	-3.90007
MF	GO:0003924	GTPase activity	35/991	336/18410	0.000146939	0.00439837	0.00390806	RASL12/RAP1GAP/GNAQ/RGS16/TUBA1A/ARF5/RHOG/RAB24/RASA1/RAB39B/RGS1/RGS19/RGS2/ARHGDIB/RGS3/TUBB6/RAC2/RAB6A/ARL11/RGS4/RAB30/GBP4/RGS5/MX1/ARL15/GBP2/LRRK2/RAB31/GBP5/RGS18/RHOH/GBP1/GNAI2/MX2/RHOQ	35	-4.22577
MF	GO:0019864	IgG binding	5/991	11/18410	0.00015739	0.00455924	0.004051	FCGR2C/FCGR2B/FCGR3B/FCER1G/FCGR2A	5	-2.23607
MF	GO:0048018	receptor ligand activity	46/991	489/18410	0.000169495	0.00475646	0.00422623	LIF/TNFRSF11B/TNF/FGF7/SPP1/IFNG/EREG/TNFSF8/PDGFB/CCL8/SEMA3C/CMTM8/IL33/CXCL9/NAMPT/HGF/FGF2/GCG/IL24/TYMP/IL1A/PYY/FBN1/CXCL6/TGFB1/IL1RN/CCL2/SEMA4A/GMFG/OSM/CMTM2/CXCL10/KITLG/TNFSF13B/CSF3/CXCL8/CCL4/CXCL5/CXCL11/IL6/WNT5A/INHBA/IL1B/TIMP1/IL11/STC1	46	-5.30791
MF	GO:0019957	C-C chemokine binding	7/991	24/18410	0.000197731	0.00538069	0.00478087	CCR5/CXCR4/CXCR2/ZFP36/CCR1/CCR2/CXCR1	7	-2.64575
MF	GO:0030546	signaling receptor activator activity	46/991	496/18410	0.000234084	0.00618258	0.00549337	LIF/TNFRSF11B/TNF/FGF7/SPP1/IFNG/EREG/TNFSF8/PDGFB/CCL8/SEMA3C/CMTM8/IL33/CXCL9/NAMPT/HGF/FGF2/GCG/IL24/TYMP/IL1A/PYY/FBN1/CXCL6/TGFB1/IL1RN/CCL2/SEMA4A/GMFG/OSM/CMTM2/CXCL10/KITLG/TNFSF13B/CSF3/CXCL8/CCL4/CXCL5/CXCL11/IL6/WNT5A/INHBA/IL1B/TIMP1/IL11/STC1	46	-5.30791
MF	GO:0045236	CXCR chemokine receptor binding	6/991	18/18410	0.000254202	0.00643223	0.00571519	CXCL9/CXCL6/CXCL10/CXCL8/CXCL5/CXCL11	6	-2.44949
MF	GO:0004875	complement receptor activity	5/991	12/18410	0.000257862	0.00643223	0.00571519	FPR3/CR1/FPR2/C5AR1/FPR1	5	-2.23607
MF	GO:0016799	hydrolase activity, hydrolyzing N-glycosyl compounds	10/991	50/18410	0.000280073	0.00679745	0.0060397	IL1R1/IL18RAP/PIK3AP1/CD38/TLR2/TLR4/TLR6/UNG/TLR8/TLR1	10	-2.52982
MF	GO:0042277	peptide binding	33/991	322/18410	0.000302665	0.00715244	0.00635512	SLC7A8/ANG/CD74/CALCRL/ITGB2/SLC7A5/GSS/TM2D1/DHCR24/HLA-DPA1/HLA-DRA/PTGES/EDNRB/MME/TAP1/EPHB2/LDLRAD3/TLR2/FPR2/TLR4/TLR6/ERAP1/HLA-E/NOD2/FCGR2B/LILRB2/CD14/ITGAM/CEMIP/TMEM158/NFKBIA/INHBA/TLR1	33	-3.30748
MF	GO:0001530	lipopolysaccharide binding	8/991	34/18410	0.000355286	0.00818069	0.00726874	NINJ1/P2RX7/TLR2/TLR4/LY96/SELP/CD14/PTAFR	8	-2.82843
MF	GO:0001784	phosphotyrosine residue binding	9/991	44/18410	0.000471226	0.010579	0.00939973	RASA1/GRB2/PLCG2/YES1/SAMSN1/HCK/FGR/VAV1/SOCS3	9	-1.66667
MF	GO:0033691	sialic acid binding	6/991	22/18410	0.000848957	0.0182554	0.0162203	SIGLEC10/SIGLEC9/ST8SIA4/FCN1/SELE/SELP	6	-2.44949
MF	GO:0050664	oxidoreductase activity, acting on NAD(P)H, oxygen as acceptor	5/991	15/18410	0.000853815	0.0182554	0.0162203	NCF1/CYBB/NOX1/KMO/NCF2	5	-1.34164
MF	GO:0008009	chemokine activity	9/991	49/18410	0.00107306	0.0223839	0.0198886	CCL8/CXCL9/CXCL6/CCL2/CXCL10/CXCL8/CCL4/CXCL5/CXCL11	9	-3
MF	GO:0016493	C-C chemokine receptor activity	6/991	23/18410	0.00109676	0.0223839	0.0198886	CCR5/CXCR4/CXCR2/CCR1/CCR2/CXCR1	6	-2.44949
MF	GO:0001540	amyloid-beta binding	12/991	81/18410	0.00126265	0.0244458	0.0217207	CD74/ITGB2/TM2D1/EPHB2/LDLRAD3/TLR2/FPR2/TLR4/TLR6/FCGR2B/LILRB2/ITGAM	12	-2.3094
MF	GO:0016175	superoxide-generating NAD(P)H oxidase activity	4/991	10/18410	0.00134925	0.0244458	0.0217207	NCF1/CYBB/NOX1/NCF2	4	-1
MF	GO:0016176	superoxide-generating NADPH oxidase activator activity	4/991	10/18410	0.00134925	0.0244458	0.0217207	NCF1/PDGFB/NCF4/NCF2	4	-2
MF	GO:0071723	lipopeptide binding	4/991	10/18410	0.00134925	0.0244458	0.0217207	TLR2/TLR6/CD14/TLR1	4	-2
MF	GO:0042379	chemokine receptor binding	11/991	71/18410	0.00136964	0.0244458	0.0217207	CCL8/CXCL9/STAT1/CXCL6/CCL2/CXCL10/CCR2/CXCL8/CCL4/CXCL5/CXCL11	11	-3.31662
MF	GO:0004721	phosphoprotein phosphatase activity	20/991	177/18410	0.00138665	0.0244458	0.0217207	PPM1L/SSH1/DUSP14/PPM1H/PPP1R3B/PPM1B/PTPRG/DUSP4/PTPRC/PDP2/PTPN21/MTM1/PTPRK/DLG1/PTPN1/LRRK2/PTPRE/CTDSPL/DUSP1/PTP4A3	20	0
MF	GO:0005540	hyaluronic acid binding	6/991	24/18410	0.00139644	0.0244458	0.0217207	HAPLN3/LYVE1/CD44/VCAN/TNFAIP6/CEMIP	6	-2.44949
MF	GO:0042578	phosphoric ester hydrolase activity	34/991	366/18410	0.00141557	0.0244458	0.0217207	PPM1L/CCR5/SSH1/DUSP14/PPM1H/PPP1R3B/PPM1B/SAMHD1/PTPRG/PXYLP1/DUSP4/INPP5A/PLCB4/PTPRC/PLCG2/PDP2/OCRL/MTMR11/PTPN21/EDNRA/MTM1/PTPRK/DLG1/IMPA2/PTPN1/LRRK2/CCR1/NAPEPLD/PTPRE/CTDSPL/DUSP1/PTP4A3/PDE8A/PDE4B	34	0.342997
MF	GO:0061134	peptidase regulator activity	24/991	230/18410	0.00149435	0.0252024	0.022393	CARD8/SNCA/SPOCK1/COL7A1/NLRC4/TNFAIP8/SERPINB2/COL6A3/BIRC6/CSTA/SIMC1/CAV1/SERPINH1/PCOLCE/SERPING1/SERPINI1/BST2/CST7/TFPI/PI15/TIMP2/SERPINE1/TIMP1/TFPI2	24	-4.08248
MF	GO:0003779	actin binding	39/991	439/18410	0.00151551	0.0252024	0.022393	PDLIM4/ANG/CCR5/SSH1/SNCA/MEFV/MYO5C/HIP1/TMSB15B/TPM1/MYO1D/WAS/SYNE1/CORO1A/GAS2L3/CXCR4/MSRB1/HOOK1/PANX1/PPP1R18/FXYD5/MYO6/MYO1F/AIF1/S100A4/RAI14/SHROOM3/LCP1/GMFG/CLMN/LRRK2/NOD2/COTL1/PAWR/MSN/HCLS1/KLHL5/PPP1R9A/GBP1	39	-2.72218
MF	GO:0001637	G protein-coupled chemoattractant receptor activity	6/991	26/18410	0.00217853	0.0349343	0.0310399	CCR5/CXCR4/CXCR2/CCR1/CCR2/CXCR1	6	-2.44949
MF	GO:0004950	chemokine receptor activity	6/991	26/18410	0.00217853	0.0349343	0.0310399	CCR5/CXCR4/CXCR2/CCR1/CCR2/CXCR1	6	-2.44949
MF	GO:0045309	protein phosphorylated amino acid binding	9/991	55/18410	0.00248942	0.0385431	0.0342465	RASA1/GRB2/PLCG2/YES1/SAMSN1/HCK/FGR/VAV1/SOCS3	9	-1.66667
MF	GO:0050840	extracellular matrix binding	9/991	55/18410	0.00248942	0.0385431	0.0342465	LGALS1/CLEC14A/SPARCL1/OLFML2B/SPP1/SPARC/SMOC1/DCN/TGFBI	9	-3
MF	GO:0051219	phosphoprotein binding	12/991	88/18410	0.00260034	0.0395781	0.0351661	CBX4/SNCA/RASA1/GRB2/PLCG2/TOX3/YES1/SAMSN1/HCK/FGR/VAV1/SOCS3	12	-1.73205
MF	GO:0030414	peptidase inhibitor activity	20/991	187/18410	0.00267345	0.0400126	0.0355521	SNCA/SPOCK1/COL7A1/TNFAIP8/SERPINB2/COL6A3/BIRC6/CSTA/SIMC1/SERPINH1/SERPING1/SERPINI1/BST2/CST7/TFPI/PI15/TIMP2/SERPINE1/TIMP1/TFPI2	20	-3.57771
MF	GO:0042605	peptide antigen binding	7/991	37/18410	0.00319274	0.0470014	0.0417619	SLC7A8/SLC7A5/DHCR24/HLA-DPA1/HLA-DRA/TAP1/HLA-E	7	-1.13389
MF	GO:0001848	complement binding	5/991	20/18410	0.00352157	0.0510059	0.04532	ITGB2/PTX3/CR1/CD93/ITGAM	5	-2.23607
MF	GO:0001664	G protein-coupled receptor binding	27/991	288/18410	0.00368066	0.0524639	0.0466155	GNAQ/RTP5/S1PR1/MRAP2/LRP6/CCL8/CXCL9/EDNRB/STAT1/GCG/HOMER1/FYN/PROK2/PYY/CXCL6/CCL2/FCN1/CTHRC1/CXCL10/CCR2/CXCL8/CCL4/CXCL5/CXCL11/WNT5A/FPR1/GNAI2	27	-2.88675
MF	GO:0001653	peptide receptor activity	17/991	154/18410	0.00389847	0.0546518	0.0485594	CCR5/CYSLTR1/OGFRL1/CALCRL/FPR3/LGR5/KISS1R/CXCR4/EDNRB/FPR2/EDNRA/CXCR2/CCR1/CCR2/FPR1/GPR84/CXCR1	17	-3.63803
MF	GO:0004857	enzyme inhibitor activity	34/991	390/18410	0.00395586	0.0546518	0.0485594	SNCA/SPOCK1/COL7A1/GCHFR/TNFAIP8/SERPINB2/LRP6/PPP1R14C/COL6A3/MBIP/BIRC6/RGS2/PPP1R1B/SH3RF2/CSTA/SIMC1/SERPINH1/SERPING1/ITPRIP/SERPINI1/GMFG/PPP1R12B/BST2/CST7/TFPI/PI15/LRRK2/TIMP2/SERPINE1/RHOH/TIMP1/TFPI2/SH3BP5/SOCS3	34	-2.74398
MF	GO:0061135	endopeptidase regulator activity	20/991	194/18410	0.0040766	0.0554664	0.0492832	CARD8/SNCA/SPOCK1/COL7A1/NLRC4/TNFAIP8/SERPINB2/COL6A3/BIRC6/CSTA/SERPINH1/SERPING1/SERPINI1/BST2/CST7/TFPI/TIMP2/SERPINE1/TIMP1/TFPI2	20	-4.02492
MF	GO:0001614	purinergic nucleotide receptor activity	5/991	21/18410	0.00441999	0.0583698	0.051863	P2RX7/P2RY8/P2RY6/PTAFR/P2RY13	5	-2.23607
MF	GO:0016502	nucleotide receptor activity	5/991	21/18410	0.00441999	0.0583698	0.051863	P2RX7/P2RY8/P2RY6/PTAFR/P2RY13	5	-2.23607
MF	GO:0008157	protein phosphatase 1 binding	6/991	30/18410	0.00467665	0.0608642	0.0540793	PPP1R3B/KCNQ1/SH3RF2/PPP1R15A/LILRB2/LILRB1	6	-0.816497
MF	GO:1901681	sulfur compound binding	25/991	267/18410	0.00514791	0.0660403	0.0586784	ANG/COL5A3/GSS/FGF7/PANK1/PTGES/THBS2/CCL8/ALDH6A1/PTPRC/ECI2/FGF2/NAV2/PCOLCE/SMOC1/FBN1/CXCL6/CXCL10/SELP/MCCC1/PANK3/CXCL8/CXCL11/CHST15/SELL	25	-1.8
MF	GO:0005161	platelet-derived growth factor receptor binding	4/991	14/18410	0.00541052	0.067292	0.0597906	PDGFRA/PDGFB/IL1R1/ITGA5	4	-2
MF	GO:0045028	G protein-coupled purinergic nucleotide receptor activity	4/991	14/18410	0.00541052	0.067292	0.0597906	P2RY8/P2RY6/PTAFR/P2RY13	4	-2
MF	GO:0042288	MHC class I protein binding	5/991	22/18410	0.00547029	0.067292	0.0597906	PILRA/TAP1/HLA-E/LILRB2/LILRB1	5	-2.23607
MF	GO:0030246	carbohydrate binding	25/991	270/18410	0.00592458	0.0718955	0.0638809	LGALS1/SIGLEC10/CHI3L2/CLEC14A/HK3/PTX3/PPP1R3B/SIGLEC9/HLA-DRA/SORD/OLR1/MRC2/CLEC4E/GALNT15/VCAN/FCN1/CLEC7A/SELE/SELP/CLEC2B/CD93/LOXL2/SLC2A3/SELL/CHI3L1	25	-4.6
MF	GO:0003823	antigen binding	18/991	174/18410	0.00601392	0.0720067	0.0639797	SLC7A8/SLC7A5/IGHG1/DHCR24/HLA-DPA1/HLA-DRA/IGHM/TAP1/TGFB1/IGKC/FCN1/IGLV6-57/IGLV1-44/IGLL5/IL7R/HLA-E/IGLC1/LILRA2	18	-3.29983
MF	GO:0008528	G protein-coupled peptide receptor activity	16/991	148/18410	0.00613278	0.0724637	0.0643857	CCR5/CYSLTR1/CALCRL/FPR3/LGR5/KISS1R/CXCR4/EDNRB/FPR2/EDNRA/CXCR2/CCR1/CCR2/FPR1/GPR84/CXCR1	16	-3.5
MF	GO:0031072	heat shock protein binding	14/991	123/18410	0.00640667	0.0747168	0.0663877	BAG2/AHR/IQCG/KDR/SNCA/ITGB2/METTL22/NR3C1/ZFP36/SLC12A2/NOD2/ITGAM/HSPA6/GBP1	14	-3.20713
MF	GO:0005154	epidermal growth factor receptor binding	6/991	32/18410	0.00651382	0.0749924	0.0666326	HIP1/GRB2/EREG/SNX4/VAV3/ITGA5	6	-0.816497
MF	GO:0042287	MHC protein binding	7/991	42/18410	0.00662773	0.0753379	0.0669396	CD74/PILRA/TAP1/CLEC7A/HLA-E/LILRB2/LILRB1	7	-2.64575
MF	GO:0070492	oligosaccharide binding	4/991	15/18410	0.0070675	0.0793327	0.070489	SELE/SELP/LOXL2/SELL	4	-2
MF	GO:0016791	phosphatase activity	25/991	276/18410	0.00777047	0.0861467	0.0765435	PPM1L/SSH1/DUSP14/PPM1H/PPP1R3B/PPM1B/PTPRG/PXYLP1/DUSP4/INPP5A/PTPRC/PDP2/OCRL/MTMR11/PTPN21/MTM1/PTPRK/DLG1/IMPA2/PTPN1/LRRK2/PTPRE/CTDSPL/DUSP1/PTP4A3	25	1
MF	GO:0016702	oxidoreductase activity, acting on single donors with incorporation of molecular oxygen, incorporation of two atoms of oxygen	5/991	24/18410	0.00807692	0.0884522	0.0785919	TDO2/PTGS1/ALOX5AP/IDO1/PTGS2	5	-2.23607
MF	GO:0044325	transmembrane transporter binding	14/991	127/18410	0.00844591	0.0905189	0.0804282	BAG2/PKP2/HERPUD1/KCNQ1/PANX1/CAMK2D/HOMER1/FYN/CAV1/YES1/DLG1/AKAP9/LRRK2/PDE4B	14	-0.534522
MF	GO:0004866	endopeptidase inhibitor activity	18/991	180/18410	0.00846725	0.0905189	0.0804282	SNCA/SPOCK1/COL7A1/TNFAIP8/SERPINB2/COL6A3/BIRC6/CSTA/SERPINH1/SERPING1/SERPINI1/BST2/CST7/TFPI/TIMP2/SERPINE1/TIMP1/TFPI2	18	-3.77124
MF	GO:0008191	metalloendopeptidase inhibitor activity	4/991	16/18410	0.0090276	0.0942649	0.0837567	SPOCK1/BST2/TIMP2/TIMP1	4	-2
MF	GO:0050700	CARD domain binding	4/991	16/18410	0.0090276	0.0942649	0.0837567	CARD8/CASP4/NOD2/RIPK2	4	-2
MF	GO:0008201	heparin binding	17/991	168/18410	0.00922076	0.0949974	0.0844075	ANG/COL5A3/FGF7/THBS2/CCL8/PTPRC/FGF2/NAV2/PCOLCE/SMOC1/FBN1/CXCL6/CXCL10/SELP/CXCL8/CXCL11/SELL	17	-3.15296
MF	GO:0004725	protein tyrosine phosphatase activity	12/991	103/18410	0.00930932	0.0949974	0.0844075	SSH1/DUSP14/PTPRG/DUSP4/PTPRC/PTPN21/MTM1/PTPRK/PTPN1/PTPRE/DUSP1/PTP4A3	12	-1.1547
MF	GO:0016701	oxidoreductase activity, acting on single donors with incorporation of molecular oxygen	5/991	25/18410	0.00965748	0.0957187	0.0850484	TDO2/PTGS1/ALOX5AP/IDO1/PTGS2	5	-2.23607
MF	GO:0034237	protein kinase A regulatory subunit binding	5/991	25/18410	0.00965748	0.0957187	0.0850484	AKAP7/KCNQ1/AKAP1/ARFGEF2/AKAP9	5	2.23607
MF	GO:0004715	non-membrane spanning protein tyrosine kinase activity	7/991	45/18410	0.00969978	0.0957187	0.0850484	JAK3/FRK/FYN/YES1/HCK/FGR/RIPK2	7	-1.13389

## Sheet: KEGG
ONTOLOGY	ID	Description	GeneRatio	BgRatio	pvalue	p.adjust	qvalue	geneID	Count	zscore
KEGG	hsa04380	Osteoclast differentiation	38/564	128/8164	3.31933e-15	1.01903e-12	7.86157e-13	MAP2K6/LILRB3/CYLD/NCF1/TNFRSF11B/TNF/TYROBP/GRB2/SIRPB1/IFNG/STAT2/IL1R1/LCP2/NOX1/STAT1/PLCG2/FYN/PIK3CD/CTSK/IL1A/IFNAR1/IFNAR2/FCGR2C/TGFB1/LILRA5/FCGR2B/NCF4/FCGR3B/LILRA3/FCGR2A/LILRA2/LILRB2/NCF2/LILRB1/NFKBIA/IL1B/LILRA6/SOCS3	38	-5.51553
KEGG	hsa04062	Chemokine signaling pathway	40/564	192/8164	1.61315e-10	2.47618e-08	1.91031e-08	GNAQ/CCR5/JAK3/NCF1/DOCK2/GNB4/GRB2/PRKCB/WAS/ELMO1/CCL8/PLCB4/STAT2/CXCL9/CXCR4/STAT1/RAC2/PLCG2/PIK3CD/CXCL6/CCL2/PRKACB/CXCR2/CXCL10/CCR1/CCR2/GRK5/CXCL8/HCK/VAV3/CCL4/CXCL5/CXCL11/FGR/VAV1/NFKBIA/PREX1/GNAI2/PIK3R5/CXCR1	40	-5.05964
KEGG	hsa05144	Malaria	19/564	50/8164	2.65302e-10	2.71492e-08	2.09449e-08	ITGAL/ITGB2/TNF/IFNG/THBS2/CR1/HGF/PECAM1/TLR2/TLR4/TGFB1/CCL2/SELE/SELP/CSF3/CXCL8/IL6/IL1B/ICAM1	19	-4.3589
KEGG	hsa04060	Cytokine-cytokine receptor interaction	51/564	295/8164	5.99939e-10	4.60454e-08	3.55227e-08	LIF/CCR5/BMPR1A/OSMR/TNFRSF11B/TNF/IL15RA/IL2RG/TNFRSF4/IFNG/TNFSF8/IL17RA/CCL8/IL33/IL1R1/CXCL9/IL18RAP/CXCR4/IL24/IL12RB1/TNFRSF10C/IL1A/IL4R/IFNAR1/IFNAR2/CXCL6/TGFB1/IL1RN/CCL2/OSM/CXCR2/IL7R/CXCL10/IL10RA/CCR1/CSF3R/TNFSF13B/CCR2/CSF3/CXCL8/IL13RA2/CCL4/CXCL5/CXCL11/IL6/TNFRSF1B/INHBA/IL1B/CSF2RB/IL11/CXCR1	51	-6.86137
KEGG	hsa05140	Leishmaniasis	23/564	77/8164	9.22803e-10	5.66601e-08	4.37117e-08	NCF1/ITGB2/TNF/PRKCB/HLA-DPA1/CYBB/HLA-DRA/IFNG/CR1/STAT1/IL1A/TLR2/FCGR2C/TLR4/TGFB1/NCF4/FCGR3B/FCGR2A/NCF2/ITGAM/NFKBIA/IL1B/PTGS2	23	-4.79583
KEGG	hsa04933	AGE-RAGE signaling pathway in diabetic complications	26/564	100/8164	2.07431e-09	1.06135e-07	8.18805e-08	STAT5A/COL1A1/TNF/PRKCB/CYBB/PLCB4/NOX1/STAT1/PLCG2/PIK3CD/PIM1/IL1A/COL4A1/TGFB1/CCL2/COL4A2/MMP2/COL1A2/COL3A1/SELE/CXCL8/THBD/IL6/SERPINE1/IL1B/ICAM1	26	-4.31455
KEGG	hsa05152	Tuberculosis	36/564	180/8164	4.3886e-09	1.92472e-07	1.48487e-07	CD74/ITGB2/TNF/HLA-DPA1/HLA-DRA/CORO1A/IFNG/CYP27B1/CR1/STAT1/CAMK2D/IL1A/MRC2/CLEC4E/TLR2/IRAK2/FCGR2C/TLR4/TLR6/TGFB1/ITGAX/EEA1/CLEC7A/IL10RA/NOD2/FCGR2B/FCGR3B/FCER1G/FCGR2A/CD14/ITGAM/RIPK2/IL6/CEBPB/IL1B/TLR1	36	-5.33333
KEGG	hsa04668	TNF signaling pathway	27/564	112/8164	6.11928e-09	2.34827e-07	1.81163e-07	LIF/MAP2K6/MLKL/TNF/DAB2IP/PIK3CD/CXCL6/MMP9/CCL2/TRAF1/IRF1/MMP3/CXCL10/CREB5/SELE/NOD2/CXCL5/IL6/TNFRSF1B/CFLAR/CEBPB/NFKBIA/IL1B/PTGS2/ICAM1/SOCS3/TNFAIP3	27	-4.42635
KEGG	hsa05323	Rheumatoid arthritis	24/564	93/8164	1.0231e-08	3.4899e-07	2.69237e-07	ITGAL/ITGB2/TNF/HLA-DPA1/HLA-DRA/IFNG/MMP1/CTSK/IL1A/TLR2/CXCL6/TLR4/CTSL/TGFB1/CCL2/MMP3/TNFSF13B/CXCL8/CXCL5/IL6/IL1B/IL11/CD86/ICAM1	24	-4.89898
KEGG	hsa04620	Toll-like receptor signaling pathway	25/564	104/8164	2.39275e-08	7.34573e-07	5.66703e-07	MAP2K6/TNF/SPP1/CXCL9/STAT1/PIK3CD/CTSK/IFNAR1/IFNAR2/TLR2/TLR4/IRF7/TLR6/LY96/CXCL10/TLR8/CXCL8/CCL4/CD14/CXCL11/IL6/NFKBIA/IL1B/TLR1/CD86	25	-4.6
KEGG	hsa04621	NOD-like receptor signaling pathway	35/564	184/8164	2.8038e-08	7.82515e-07	6.03689e-07	CARD8/TNF/MEFV/NLRC4/PKN2/CASP4/CYBB/PLCB4/STAT2/NAMPT/PANX1/STAT1/P2RX7/CTSB/IFNAR1/IFNAR2/TLR4/IRF7/CCL2/IFI16/GBP4/NLRP3/GBP2/TRPV2/NOD2/CXCL8/GBP5/OAS2/RIPK2/IL6/NFKBIA/IL1B/GBP1/TNFAIP3/AIM2	35	-5.23996
KEGG	hsa04145	Phagosome	30/564	152/8164	1.19644e-07	3.06089e-06	2.36139e-06	TUBA1A/NCF1/ITGB2/HLA-DPA1/CYBB/HLA-DRA/CORO1A/THBS2/TUBB6/FCAR/TAP1/OLR1/MRC2/TLR2/FCGR2C/TLR4/TLR6/CTSL/C1R/EEA1/CLEC7A/HLA-E/FCGR2B/NCF4/FCGR3B/FCGR2A/CD14/NCF2/ITGAM/ITGA5	30	-5.11208
KEGG	hsa05205	Proteoglycans in cancer	36/564	205/8164	1.48904e-07	3.3676e-06	2.59801e-06	FZD10/KDR/CAV2/COL1A1/TNF/GAB1/GRB2/PRKCB/CD44/TWIST1/ERBB3/HGF/FGF2/LUM/PLCG2/TWIST2/CAMK2D/CAV1/PIK3CD/TLR2/MMP9/TLR4/CTSL/TGFB1/MMP2/COL1A2/PPP1R12B/PRKACB/DCN/MSN/HCLS1/VAV3/VAV1/WNT5A/PLAU/ITGA5	36	-4
KEGG	hsa04630	JAK-STAT signaling pathway	31/564	162/8164	1.53571e-07	3.3676e-06	2.59801e-06	LIF/PDGFRA/STAT5A/JAK3/STAT4/OSMR/MCL1/IL15RA/IL2RG/GRB2/IFNG/PDGFB/STAT2/STAT1/IL24/IL12RB1/PIK3CD/PIM1/IL4R/IFNAR1/IFNAR2/OSM/IL7R/IL10RA/CSF3R/CSF3/IL13RA2/IL6/CSF2RB/IL11/SOCS3	31	-5.56776
KEGG	hsa04670	Leukocyte transendothelial migration	25/564	114/8164	1.65944e-07	3.39633e-06	2.62017e-06	OCLN/NCF1/ITGAL/JAM3/ITGB2/PRKCB/CYBB/CXCR4/RAC2/PLCG2/RASSF5/PIK3CD/PECAM1/MMP9/MMP2/THY1/NCF4/MSN/VAV3/NCF2/ITGAM/VAV1/RHOH/GNAI2/ICAM1	25	-4.2
KEGG	hsa04061	Viral protein interaction with cytokine and cytokine receptor	23/564	100/8164	2.08177e-07	3.9944e-06	3.08157e-06	CCR5/TNF/IL2RG/CCL8/CXCL9/IL18RAP/CXCR4/IL24/TNFRSF10C/CXCL6/CCL2/CXCR2/CXCL10/IL10RA/CCR1/CCR2/CXCL8/CCL4/CXCL5/CXCL11/IL6/TNFRSF1B/CXCR1	23	-4.79583
KEGG	hsa04657	IL-17 signaling pathway	22/564	94/8164	2.76756e-07	4.99789e-06	3.85574e-06	TNF/IFNG/IL17RA/MMP13/MUC5B/MMP1/S100A8/CXCL6/MMP9/CCL2/S100A9/MMP3/CXCL10/CSF3/CXCL8/CXCL5/IL6/CEBPB/NFKBIA/IL1B/PTGS2/TNFAIP3	22	-4.26401
KEGG	hsa05150	Staphylococcus aureus infection	22/564	96/8164	4.09804e-07	6.98944e-06	5.39216e-06	KRT23/ITGAL/FPR3/ITGB2/HLA-DPA1/HLA-DRA/C1S/FCAR/FCGR2C/FPR2/C1R/MASP1/SELP/FCGR2B/FCGR3B/FCGR2A/C5AR1/ITGAM/PTAFR/SELPLG/FPR1/ICAM1	22	-4.69042
KEGG	hsa05133	Pertussis	19/564	76/8164	6.08773e-07	9.83648e-06	7.58858e-06	ITGB2/TNF/C1S/IL1A/SERPING1/CXCL6/TLR4/C1R/IRF1/NLRP3/LY96/CXCL8/CXCL5/CD14/ITGAM/IL6/IL1B/ITGA5/GNAI2	19	-4.3589
KEGG	hsa05321	Inflammatory bowel disease	17/564	65/8164	1.20366e-06	1.81155e-05	1.39756e-05	STAT4/TNF/IL2RG/HLA-DPA1/HLA-DRA/IFNG/IL18RAP/STAT1/IL12RB1/IL1A/IL4R/TLR2/TLR4/TGFB1/NOD2/IL6/IL1B	17	-4.12311
KEGG	hsa05146	Amoebiasis	22/564	102/8164	1.23917e-06	1.81155e-05	1.39756e-05	GNAQ/COL1A1/ITGB2/TNF/PRKCB/IFNG/PLCB4/IL1R1/PIK3CD/COL4A1/TLR2/TLR4/TGFB1/COL4A2/COL1A2/PRKACB/COL3A1/CXCL8/CD14/ITGAM/IL6/IL1B	22	-3.41121
KEGG	hsa05418	Fluid shear stress and atherosclerosis	26/564	139/8164	2.43788e-06	3.40195e-05	2.62451e-05	KDR/MAP2K6/CAV2/BMPR1A/NCF1/TNF/IFNG/PDGFB/IL1R1/NOX1/RAC2/CAV1/PIK3CD/PECAM1/IL1A/MMP9/CTSL/CCL2/MMP2/SELE/DUSP1/NCF2/THBD/PRKAA1/IL1B/ICAM1	26	-3.53009
KEGG	hsa04640	Hematopoietic cell lineage	21/564	99/8164	2.87351e-06	3.83551e-05	2.95899e-05	TNF/KIT/HLA-DPA1/HLA-DRA/CD44/CR1/IL1R1/MME/IL1A/IL4R/CD38/IL7R/KITLG/CSF3R/CSF3/CD14/ITGAM/IL6/IL1B/ITGA5/IL11	21	-3.7097
KEGG	hsa05417	Lipid and atherosclerosis	34/564	215/8164	3.96453e-06	5.0713e-05	3.91237e-05	POU2F2/MAP2K6/NCF1/TNF/CYBB/PLCB4/NOX1/CAMK2D/MMP1/PIK3CD/OLR1/TLR2/MMP9/TLR4/IRF7/TLR6/CCL2/NLRP3/LY96/CYP2J2/MMP3/SELE/SELP/NCF4/CXCL8/VAV3/CD14/NCF2/HSPA6/IL6/VAV1/NFKBIA/IL1B/ICAM1	34	-3.77297
KEGG	hsa04064	NF-kappa B signaling pathway	21/564	104/8164	6.56235e-06	8.05857e-05	6.21697e-05	CYLD/TNF/PRKCB/IL1R1/PLCG2/TLR4/TRAF1/LY96/BCL2A1/TNFSF13B/GADD45B/CXCL8/CCL4/CD14/CFLAR/NFKBIA/PLAU/IL1B/PTGS2/ICAM1/TNFAIP3	21	-4.58258
KEGG	hsa04662	B cell receptor signaling pathway	18/564	82/8164	8.86546e-06	0.000104681	8.07582e-05	LILRB3/GRB2/PRKCB/IFITM1/PIK3AP1/RAC2/PLCG2/PIK3CD/LILRA5/FCGR2B/LILRA3/VAV3/LILRA2/LILRB2/VAV1/LILRB1/NFKBIA/LILRA6	18	-3.77124
KEGG	hsa04613	Neutrophil extracellular trap formation	30/564	190/8164	1.51705e-05	0.000172495	0.000133075	NCF1/ITGAL/FPR3/ITGB2/AQP9/CASP4/PRKCB/SIGLEC9/CYBB/PLCB4/CR1/VWF/CLCN3/RAC2/PLCG2/PIK3CD/TLR2/FPR2/TLR4/CLEC7A/SELP/NCF4/FCGR3B/TLR8/FCGR2A/C5AR1/NCF2/ITGAM/SELPLG/FPR1	30	-4.74693
KEGG	hsa05135	Yersinia infection	24/564	137/8164	1.89233e-05	0.000207481	0.000160066	GNAQ/MAP2K6/RHOG/TNF/MEFV/NLRC4/PKN2/WAS/ELMO1/LCP2/RAC2/PIK3CD/TLR4/RPS6KA6/CCL2/NLRP3/CXCL8/VAV3/FCGR2A/IL6/VAV1/NFKBIA/IL1B/ITGA5	24	-2.85774
KEGG	hsa04151	PI3K-Akt signaling pathway	46/564	354/8164	1.99701e-05	0.000211408	0.000163095	KDR/PDGFRA/JAK3/OSMR/COL1A1/DDIT4/MCL1/COL6A2/KIT/IL2RG/GNB4/PKN2/GRB2/FGF7/COL6A3/SPP1/EREG/THBS2/PDGFB/COL6A1/VWF/PIK3AP1/ERBB3/HGF/FGF2/PIK3CD/COL4A1/IL4R/IFNAR1/IFNAR2/TLR2/TNC/TLR4/COL4A2/COL1A2/OSM/IL7R/KITLG/CREB5/CSF3R/CSF3/IL6/PRKAA1/MYB/ITGA5/PIK3R5	46	-5.01303
KEGG	hsa05171	Coronavirus disease - COVID-19	33/564	232/8164	5.18861e-05	0.000530968	0.000409627	TNF/PRKCB/CYBB/STAT2/VWF/STAT1/C1S/PLCG2/MMP1/PIK3CD/IFNAR1/IFNAR2/TLR2/ISG15/TLR4/C1R/CCL2/MASP1/NLRP3/MX1/MMP3/CXCL10/SELP/CSF3/TLR8/CXCL8/FCGR2A/C5AR1/OAS2/IL6/NFKBIA/IL1B/MX2	33	-5.74456
KEGG	hsa04974	Protein digestion and absorption	19/564	103/8164	6.72377e-05	0.000665871	0.000513701	SLC7A8/COL1A1/COL7A1/COL6A2/COL5A3/COL6A3/SLC7A7/COL18A1/KCNQ1/COL6A1/COL15A1/PRCP/COL8A1/COL12A1/MME/COL4A1/COL4A2/COL1A2/COL3A1	19	-3.44124
KEGG	hsa04650	Natural killer cell mediated cytotoxicity	22/564	131/8164	8.11459e-05	0.000778494	0.000600586	ITGAL/ITGB2/TNF/TYROBP/GRB2/PRKCB/IFNG/LCP2/RAC2/PLCG2/GZMB/FYN/PIK3CD/IFNAR1/IFNAR2/HLA-E/FCGR3B/FCER1G/VAV3/ICAM2/VAV1/ICAM1	22	-4.26401
KEGG	hsa05134	Legionellosis	13/564	57/8164	0.000103074	0.0009589	0.000739765	ITGB2/TNF/NLRC4/CR1/TLR2/TLR4/CXCL8/CD14/ITGAM/HSPA6/IL6/NFKBIA/IL1B	13	-3.60555
KEGG	hsa05164	Influenza A	26/564	171/8164	0.000106784	0.000964199	0.000743853	TNF/PRKCB/HLA-DPA1/HLA-DRA/IFNG/IL33/STAT2/STAT1/PIK3CD/IL1A/IFNAR1/IFNAR2/TLR4/IRF7/CCL2/NLRP3/MX1/CXCL10/CXCL8/OAS2/IL6/NFKBIA/IL1B/ICAM1/SOCS3/MX2	26	-5.09902
KEGG	hsa05143	African trypanosomiasis	10/564	37/8164	0.000144732	0.0012695	0.000979387	GNAQ/TNF/PRKCB/IFNG/PLCB4/SELE/IL6/IDO1/IL1B/ICAM1	10	-1.89737
KEGG	hsa04610	Complement and coagulation cascades	16/564	85/8164	0.000195314	0.0016488	0.00127201	F5/ITGB2/SERPINB2/CR1/VWF/C1S/SERPING1/C1R/MASP1/ITGAX/TFPI/C5AR1/ITGAM/THBD/SERPINE1/PLAU	16	-4
KEGG	hsa05162	Measles	22/564	139/8164	0.000198716	0.0016488	0.00127201	STAT5A/JAK3/IL2RG/STAT2/STAT1/PIK3CD/IL1A/IFNAR1/IFNAR2/TLR2/TLR4/IRF7/MX1/FCGR2B/MSN/OAS2/HSPA6/IL6/NFKBIA/IL1B/MX2/TNFAIP3	22	-4.69042
KEGG	hsa05169	Epstein-Barr virus infection	28/564	202/8164	0.000295219	0.00238506	0.00184001	MAP2K6/JAK3/ITGAL/TNF/HLA-DPA1/HLA-DRA/CD44/STAT2/STAT1/RUNX3/PLCG2/PIK3CD/ENTPD1/TAP1/IFNAR1/IFNAR2/TLR2/ISG15/IRF7/CXCL10/HLA-E/GADD45B/OAS2/IL6/NFKBIA/VIM/ICAM1/TNFAIP3	28	-4.91354
KEGG	hsa05332	Graft-versus-host disease	10/564	42/8164	0.000446708	0.00350458	0.00270369	TNF/HLA-DPA1/HLA-DRA/IFNG/GZMB/IL1A/HLA-E/IL6/IL1B/CD86	10	-3.16228
KEGG	hsa04514	Cell adhesion molecules	23/564	157/8164	0.000456623	0.00350458	0.00270369	OCLN/MPZL1/ITGAL/JAM3/ITGB2/HLA-DPA1/HLA-DRA/NEO1/NRCAM/CD274/PTPRC/ICAM3/PECAM1/VCAN/HLA-E/SELE/SELP/ICAM2/ITGAM/SELPLG/SELL/CD86/ICAM1	23	-3.54475
KEGG	hsa05142	Chagas disease	17/564	102/8164	0.00056176	0.00420635	0.00324508	GNAQ/TNF/IFNG/PLCB4/PIK3CD/TLR2/TLR4/TLR6/TGFB1/CCL2/CXCL8/IL6/CFLAR/SERPINE1/NFKBIA/IL1B/GNAI2	17	-3.15296
KEGG	hsa04510	Focal adhesion	27/564	201/8164	0.000622767	0.00455213	0.00351185	KDR/PDGFRA/CAV2/COL1A1/COL6A2/GRB2/PRKCB/COL6A3/SPP1/ZYX/THBS2/PDGFB/COL6A1/VWF/HGF/RAC2/FYN/CAV1/PIK3CD/COL4A1/TNC/COL4A2/COL1A2/PPP1R12B/VAV3/VAV1/ITGA5	27	-4.42635
KEGG	hsa05163	Human cytomegalovirus infection	29/564	225/8164	0.000786051	0.00561204	0.00432953	GNAQ/CCR5/MAP2K6/PDGFRA/TNF/GNB4/GRB2/PRKCB/PLCB4/IL1R1/CXCR4/RAC2/PIK3CD/TAP1/PTGER4/CCL2/PRKACB/CXCR2/CREB5/HLA-E/IL10RA/CCR1/CXCL8/CCL4/IL6/NFKBIA/IL1B/PTGS2/GNAI2	29	-3.52821
KEGG	hsa04926	Relaxin signaling pathway	19/564	129/8164	0.00130496	0.00910507	0.00702431	COL1A1/GNB4/GRB2/PLCB4/MMP13/EDNRB/MMP1/PIK3CD/COL4A1/MMP9/TGFB1/COL4A2/MMP2/COL1A2/PRKACB/COL3A1/CREB5/NFKBIA/GNAI2	19	-3.44124
KEGG	hsa05167	Kaposi sarcoma-associated herpesvirus infection	25/564	194/8164	0.00177451	0.0121061	0.00933955	CCR5/MAP2K6/GNB4/PDGFB/STAT2/STAT1/FGF2/PLCG2/PIK3CD/IFNAR1/IFNAR2/IRF7/ZFP36/HLA-E/CCR1/CLEC2B/CXCL8/HCK/IL6/NFKBIA/PTGS2/PREX1/CD86/PIK3R5/ICAM1	25	-4.6
KEGG	hsa00380	Tryptophan metabolism	9/564	42/8164	0.00191046	0.0127502	0.00983647	CYP1B1/ACAT1/DDC/KYNU/TDO2/IL4I1/KMO/HADH/IDO1	9	-1
KEGG	hsa04611	Platelet activation	18/564	124/8164	0.0020457	0.0133623	0.0103087	GNAQ/COL1A1/FERMT3/PLCB4/VWF/LCP2/PLCG2/FYN/PIK3CD/COL1A2/PRKACB/COL3A1/PTGS1/FCER1G/FCGR2A/APBB1IP/GNAI2/PIK3R5	18	-2.82843
KEGG	hsa04664	Fc epsilon RI signaling pathway	12/564	68/8164	0.00215387	0.0137758	0.0106276	MAP2K6/TNF/GRB2/LCP2/RAC2/PLCG2/FYN/PIK3CD/FCER1G/ALOX5AP/VAV3/VAV1	12	-2.3094
KEGG	hsa04940	Type I diabetes mellitus	9/564	43/8164	0.00227145	0.0142313	0.0109791	TNF/HLA-DPA1/HLA-DRA/IFNG/GZMB/IL1A/HLA-E/IL1B/CD86	9	-3
KEGG	hsa04015	Rap1 signaling pathway	26/564	210/8164	0.00256619	0.0157564	0.0121556	RAP1GAP/GNAQ/KDR/MAP2K6/PDGFRA/ITGAL/PRKD2/ITGB2/KIT/PRKCB/FGF7/PDGFB/PLCB4/LCP2/HGF/FGF2/RAC2/RASSF5/PIK3CD/KITLG/VAV3/ITGAM/VAV1/APBB1IP/FPR1/GNAI2	26	-2.35339
KEGG	hsa01250	Biosynthesis of nucleotide sugars	8/564	37/8164	0.00318505	0.0191728	0.0147913	UAP1/NAGK/NANS/HK3/GFPT1/FPGT/UGDH/GFPT2	8	0.707107
KEGG	hsa05145	Toxoplasmosis	16/564	112/8164	0.00417047	0.0246218	0.018995	CCR5/MAP2K6/TNF/HLA-DPA1/HLA-DRA/IFNG/STAT1/TLR2/TLR4/TGFB1/LY96/IL10RA/HSPA6/NFKBIA/GNAI2/PIK3R5	16	-3.5
KEGG	hsa04625	C-type lectin receptor signaling pathway	15/564	104/8164	0.00497628	0.0288249	0.0222376	CYLD/TNF/STAT2/STAT1/PLCG2/PIK3CD/CLEC4E/IRF1/NLRP3/CLEC7A/FCER1G/IL6/NFKBIA/IL1B/PTGS2	15	-3.87298
KEGG	hsa04217	Necroptosis	20/564	159/8164	0.00644496	0.036315	0.028016	STAT5A/CYLD/MLKL/JAK3/STAT4/TNF/CYBB/IFNG/IL33/STAT2/STAT1/CAMK2D/IL1A/IFNAR1/IFNAR2/TLR4/NLRP3/CFLAR/IL1B/TNFAIP3	20	-4.02492
KEGG	hsa04666	Fc gamma R-mediated phagocytosis	14/564	97/8164	0.00650594	0.036315	0.028016	NCF1/PRKCB/WAS/PTPRC/RAC2/PLCG2/PIK3CD/ASAP1/FCGR2B/FCGR3B/HCK/VAV3/FCGR2A/VAV1	14	-3.20713
KEGG	hsa05202	Transcriptional misregulation in cancer	23/564	193/8164	0.00705161	0.0368525	0.0284307	LMO2/PROM1/ERG/KLF3/NR4A3/GZMB/FLI1/MMP9/TRAF1/HOXA10/NCOR1/MMP3/BCL2A1/FEV/GADD45B/CXCL8/CD14/ITGAM/IL6/CEBPB/BCL6/PLAU/CD86	23	-2.71069
KEGG	hsa04512	ECM-receptor interaction	13/564	88/8164	0.00705804	0.0368525	0.0284307	COL1A1/COL6A2/COL6A3/SPP1/THBS2/CD44/COL6A1/VWF/COL4A1/TNC/COL4A2/COL1A2/ITGA5	13	-3.60555
KEGG	hsa04659	Th17 cell differentiation	15/564	108/8164	0.00708241	0.0368525	0.0284307	AHR/STAT5A/JAK3/IL2RG/HLA-DPA1/HLA-DRA/IFNG/IL1R1/STAT1/IL12RB1/IL4R/TGFB1/IL6/NFKBIA/IL1B	15	-3.87298
KEGG	hsa04931	Insulin resistance	15/564	108/8164	0.00708241	0.0368525	0.0284307	CPT1A/PPP1R3B/TNF/PRKCB/GFPT1/PIK3CD/RPS6KA6/PTPN1/CREB5/IL6/PRKAA1/GFPT2/NFKBIA/PPARGC1B/SOCS3	15	-1.29099
KEGG	hsa05165	Human papillomavirus infection	35/564	331/8164	0.00733141	0.0375124	0.0289398	FZD10/NOTCH4/COL1A1/COL6A2/TNF/GRB2/HES6/LLGL2/COL6A3/SPP1/THBS2/COL6A1/STAT2/VWF/STAT1/PIK3CD/HES2/COL4A1/PTGER4/IFNAR1/IFNAR2/ISG15/TNC/COL4A2/DLG1/COL1A2/IRF1/PRKACB/MX1/CREB5/HLA-E/WNT5A/ITGA5/PTGS2/MX2	35	-3.88771
KEGG	hsa05416	Viral myocarditis	10/564	60/8164	0.00746276	0.0375585	0.0289754	ITGAL/ITGB2/HLA-DPA1/HLA-DRA/RAC2/FYN/CAV1/HLA-E/CD86/ICAM1	10	-3.16228
KEGG	hsa01521	EGFR tyrosine kinase inhibitor resistance	12/564	79/8164	0.00758564	0.0375612	0.0289774	KDR/PDGFRA/GAB1/GRB2/PRKCB/PDGFB/ERBB3/HGF/FGF2/PLCG2/PIK3CD/IL6	12	-2.3094
KEGG	hsa05161	Hepatitis B	20/564	162/8164	0.00790902	0.0385408	0.0297331	MAP2K6/STAT5A/JAK3/STAT4/TNF/GRB2/PRKCB/STAT2/STAT1/PIK3CD/IFNAR1/TLR2/MMP9/TLR4/IRF7/TGFB1/CREB5/CXCL8/IL6/NFKBIA	20	-4.02492
KEGG	hsa00071	Fatty acid degradation	8/564	43/8164	0.00830654	0.0398454	0.0307397	ACADSB/CPT1A/ACAT1/ADH1C/ECI2/ACSL4/ACSL1/HADH	8	1.41421
KEGG	hsa00532	Glycosaminoglycan biosynthesis - chondroitin sulfate / dermatan sulfate	5/564	20/8164	0.0100441	0.0474392	0.036598	DSE/CSGALNACT1/CHST11/CHST15/CHSY1	5	-2.23607
KEGG	hsa04210	Apoptosis	17/564	136/8164	0.0121947	0.0567237	0.0437608	TUBA1A/PMAIP1/ENDOG/MCL1/TNF/GZMB/DAB2IP/CTSB/PIK3CD/CTSK/CTSL/TRAF1/BCL2A1/GADD45B/CFLAR/NFKBIA/CSF2RB	17	-3.15296
KEGG	hsa04072	Phospholipase D signaling pathway	18/564	148/8164	0.0131888	0.0604323	0.0466219	PDGFRA/GAB1/KIT/GRB2/PDGFB/PLCB4/PLCG2/FYN/PIK3CD/DGKH/CXCR2/CYTH4/KITLG/PTGFR/FCER1G/CXCL8/PIK3R5/CXCR1	18	-1.88562
KEGG	hsa05330	Allograft rejection	7/564	38/8164	0.013971	0.062161	0.0479555	TNF/HLA-DPA1/HLA-DRA/IFNG/GZMB/HLA-E/CD86	7	-2.64575
KEGG	hsa05340	Primary immunodeficiency	7/564	38/8164	0.013971	0.062161	0.0479555	ADA/JAK3/IL2RG/PTPRC/TAP1/UNG/IL7R	7	-1.88982
KEGG	hsa00280	Valine, leucine and isoleucine degradation	8/564	48/8164	0.0159796	0.0700821	0.0540664	ACADSB/HMGCS1/ACAT1/ALDH6A1/HIBCH/IL4I1/HADH/MCCC1	8	2.12132
KEGG	hsa04750	Inflammatory mediator regulation of TRP channels	13/564	98/8164	0.0168556	0.0728828	0.0562271	GNAQ/MAP2K6/PRKCB/PLCB4/IL1R1/PLCG2/CAMK2D/PIK3CD/PTGER4/PRKACB/CYP2J2/TRPV2/IL1B	13	0.27735
KEGG	hsa00520	Amino sugar and nucleotide sugar metabolism	8/564	49/8164	0.0179817	0.0756216	0.05834	UAP1/NAGK/NANS/HK3/GFPT1/FPGT/UGDH/GFPT2	8	0.707107
KEGG	hsa04672	Intestinal immune network for IgA production	8/564	49/8164	0.0179817	0.0756216	0.05834	IL15RA/HLA-DPA1/HLA-DRA/CXCR4/TGFB1/TNFSF13B/IL6/CD86	8	-2.82843
KEGG	hsa05132	Salmonella infection	26/564	249/8164	0.0221791	0.0920134	0.0709858	MAP2K6/TUBA1A/MLKL/RHOG/TNF/NLRC4/CASP4/ELMO1/PTPRC/TUBB6/PIK3CD/MYO6/TLR2/TLR4/TLR6/NLRP3/DYNLL2/LY96/CYTH4/CXCL8/CD14/RIPK2/IL6/NFKBIA/IL1B/RHOH	26	-3.92232
KEGG	hsa05160	Hepatitis C	18/564	157/8164	0.0229227	0.0936118	0.0722189	OCLN/TNF/GRB2/IFNG/STAT2/STAT1/PIK3CD/IFNAR1/IFNAR2/IRF7/IFIT1/MX1/CXCL10/OAS2/CFLAR/NFKBIA/SOCS3/MX2	18	-3.77124
KEGG	hsa05415	Diabetic cardiomyopathy	22/564	203/8164	0.0231742	0.0936118	0.0722189	NDUFS3/UQCRFS1/NCF1/COL1A1/NDUFV1/PRKCB/GFPT1/CYBB/PLCB4/GSR/RAC2/CAMK2D/PIK3CD/MMP9/NDUFA10/TGFB1/MMP2/COL1A2/COL3A1/NCF4/NCF2/GFPT2	22	-1.2792
KEGG	hsa04658	Th1 and Th2 cell differentiation	12/564	92/8164	0.0238881	0.0952424	0.0734769	STAT5A/JAK3/STAT4/IL2RG/HLA-DPA1/HLA-DRA/IFNG/STAT1/IL12RB1/RUNX3/IL4R/NFKBIA	12	-3.4641

## Sheet: GSEA
ID	Description	setSize	enrichmentScore	NES	pvalue	p.adjust	qvalue	rank	leading_edge	core_enrichment
HALLMARK_INFLAMMATORY_RESPONSE	HALLMARK_INFLAMMATORY_RESPONSE	198	-0.751741	-2.92217	1e-10	4.54545e-10	2.00957e-10	2311	tags=56%, list=13%, signal=49%	AXL/RHOG/HBEGF/SEMA4D/LYN/CD70/AHR/BEST1/SLC31A2/IL4R/BDKRB1/IFITM1/LCK/CD40/IL12B/PLAUR/CD82/IFNAR1/IRF7/SLC7A2/TACR3/CCL17/NDP/PTPRE/LIF/KCNJ2/ABCA1/PTGIR/HAS2/APLNR/IRF1/NFKBIA/RIPK2/IL18R1/LY6E/OSMR/EBI3/NAMPT/BTG2/IL1R1/SLAMF1/SLC1A2/PTAFR/C3AR1/IRAK2/CD48/CALCRL/TNFRSF1B/SCN1B/RNF144B/SPHK1/EMP3/CYBB/IL10/IL10RA/CCL22/TNFRSF9/TIMP1/RASGRP1/KCNA3/LAMP3/RGS16/ICAM4/CD69/CHST2/NOD2/BST2/GPR132…
HALLMARK_ALLOGRAFT_REJECTION	HALLMARK_ALLOGRAFT_REJECTION	193	-0.746236	-2.90141	1e-10	4.54545e-10	2.00957e-10	2539	tags=56%, list=14%, signal=49%	MAP4K1/IL2RB/CD1D/JAK2/CD80/F2R/DEGS1/CD40LG/CD3D/SOCS1/CD8A/LYN/CD247/LY86/IRF8/CD2/TGFB2/STAT4/IL4R/HLA-E/IL2RA/STAT1/CD74/CD4/FLNA/IL12A/LCK/ZAP70/PTPN6/HLA-DOA/HLA-DRA/CD40/IL12B/TAP1/ITK/IRF7/APBB1/LIF/IL2RG/CCL19/ETS1/PRF1/TRAF2/GBP2/CD3E/IFNAR2/RIPK2/CRTAM/HLA-DQA1/INHBB/IRF4/CCL11/CCR5/SPI1/CD7/LTB/NCF4/WAS/IL12RB1/IL16/DYRK3/ITGB2/IFNG/IL10/SIT1/TRAT1/CCL22/THY1/BCAT1/TIMP1/ITGAL/TNF/SRG…
HALLMARK_INTERFERON_GAMMA_RESPONSE	HALLMARK_INTERFERON_GAMMA_RESPONSE	194	-0.728104	-2.82736	1e-10	4.54545e-10	2.00957e-10	3687	tags=68%, list=20%, signal=54%	NFKB1/MTHFD2/ADAR/LYSMD2/NMI/CFB/GCH1/HERC6/TXNIP/SLC25A28/SSPN/RNF31/B2M/CIITA/PELI1/HLA-G/IFIH1/CMKLR1/HLA-B/UPP1/HLA-A/NLRC5/HLA-DMA/DDX58/SECTM1/ZNFX1/PARP14/XCL1/MT2A/IL15RA/IFI35/IL2RB/JAK2/LATS2/PSMB9/OAS3/UBE2L6/IFITM3/SOCS1/CMPK2/LAP3/IL18BP/NCOA3/SOD2/IRF8/SAMD9L/STAT4/RSAD2/IL4R/STAT1/CD74/BATF2/BPGM/PTPN6/VAMP5/CD40/TAP1/PIM1/ISG20/IRF7/CFH/GBP6/SP110/ST3GAL5/FGL2/P2RY14/SAMHD1/PTPN1/…
HALLMARK_EPITHELIAL_MESENCHYMAL_TRANSITION	HALLMARK_EPITHELIAL_MESENCHYMAL_TRANSITION	195	-0.725791	-2.82062	1e-10	4.54545e-10	2.00957e-10	2026	tags=52%, list=11%, signal=46%	CALD1/CD44/PMP22/TPM2/TNFRSF12A/CADM1/FSTL3/FLNA/NTM/PLAUR/CRLF1/LAMC1/GPX7/FERMT2/GJA1/CXCL1/CDH11/THBS1/SERPINE2/CXCL12/SFRP1/ENO2/MYL9/COL5A3/DPYSL3/PCOLCE2/PDGFRB/FSTL1/COL1A1/COL5A1/HTRA1/GREM1/LGALS1/LOXL1/FBLN5/GEM/VCAM1/BGN/IGFBP4/COL4A1/SNAI2/SPARC/MXRA5/COL11A1/LOX/COL5A2/ADAM12/EMP3/WIPF1/COL6A3/LUM/COL4A2/THY1/TNFAIP3/TIMP1/COL3A1/ANPEP/COL7A1/COL6A2/TGFBI/NNMT/VIM/MGP/VCAN/COL1A2/TGF…
HALLMARK_TNFA_SIGNALING_VIA_NFKB	HALLMARK_TNFA_SIGNALING_VIA_NFKB	194	-0.720887	-2.79934	1e-10	4.54545e-10	2.00957e-10	2807	tags=57%, list=16%, signal=48%	DDX58/CCNL1/PLK2/MCL1/IER2/SAT1/IL15RA/NFKBIE/CD80/PNRC1/RELB/RHOB/NR4A2/IL23A/HBEGF/KLF2/SIK1/CXCL3/CEBPD/IER5/SOD2/PANX1/CD44/EHD1/SNN/STAT5A/MAP3K8/DUSP5/DRAM1/IL12B/PLAUR/TAP1/JUNB/CXCL1/PTPRE/LIF/ABCA1/CFLAR/NFKB2/PPP1R15A/FOSL1/EGR2/EGR3/IRF1/NFKBIA/RIPK2/TNFAIP8/PFKFB3/IER3/CXCL2/ACKR3/NAMPT/GEM/BTG2/NINJ1/NFIL3/EGR1/FOS/DUSP4/TNFAIP2/SPHK1/CEBPB/ZFP36/DENND5A/CD83/TNFRSF9/TNFAIP3/TNF/KYNU…
HALLMARK_IL6_JAK_STAT3_SIGNALING	HALLMARK_IL6_JAK_STAT3_SIGNALING	87	-0.733676	-2.56837	1e-10	4.54545e-10	2.00957e-10	2348	tags=53%, list=13%, signal=46%	A2M/SOCS1/CXCL3/CD44/IL4R/IL2RA/TNFRSF12A/STAT1/CSF2RA/MAP3K8/PIM1/IFNAR1/CXCL1/PTPN1/STAT2/IL3RA/IL2RG/IL17RA/IL1R2/ITGA4/IRF1/CRLF2/IL18R1/OSMR/EBI3/IL1R1/LTB/TNFRSF1B/IL12RB1/TNF/TGFB1/CCR1/CCL7/CD14/CSF3R/CD38/CXCL9/CSF2RB/PIK3R5/SOCS3/CXCL10/TLR2/CXCL13/IL1B/CXCL11/IL6
HALLMARK_COMPLEMENT	HALLMARK_COMPLEMENT	194	-0.637759	-2.47654	1e-10	4.54545e-10	2.00957e-10	2466	tags=42%, list=14%, signal=36%	JAK2/SPOCK2/PSMB9/CD40LG/RHOG/LAP3/GATA3/LYN/APOA4/HPCAL4/PLAT/CP/EHD1/MMP8/GP9/SERPINC1/CDK5R1/NOTCH4/DUSP5/LCK/PIK3CG/PLAUR/PIM1/SH2B3/C1QA/IRF7/CFH/CXCL1/PDGFB/MMP12/MSRB1/CTSL/CASP4/PHEX/IRF1/PLA2G4A/DOCK10/GNB4/PLA2G7/CTSH/PRCP/GNG2/TIMP2/APOBEC3G/C3/SERPING1/FYN/WAS/C1R/CEBPB/F5/GNAI2/COL4A2/ERAP2/TNFAIP3/TIMP1/RASGRP1/CDH13/GCA/KYNU/GZMK/C1S/FCER1G/CLU/ITGAM/LCP2/CR1/GZMB/OLR1/PLEK/PIK3R5/…
HALLMARK_INTERFERON_ALPHA_RESPONSE	HALLMARK_INTERFERON_ALPHA_RESPONSE	92	-0.668117	-2.36908	1e-10	4.54545e-10	2.00957e-10	3678	tags=53%, list=20%, signal=43%	ELF1/ADAR/NMI/HERC6/TXNIP/SLC25A28/RNF31/B2M/HLA-C/IFIH1/PARP14/IFI35/PSMB9/UBE2L6/IFITM3/CMPK2/LAP3/PROCR/SAMD9L/RSAD2/IL4R/CD74/BATF2/IFITM1/TAP1/ISG20/IRF7/SP110/STAT2/EPSTI1/GBP2/IRF1/RIPK2/LY6E/ISG15/MX1/IFITM2/GBP4/TMEM140/IFI44/LAMP3/C1S/BST2/IFIT2/IFIT3/CXCL10/IFI44L/CXCL11/SELL
HALLMARK_ANGIOGENESIS	HALLMARK_ANGIOGENESIS	35	-0.778269	-2.31782	4.04921e-09	1.56182e-08	6.90487e-09	1174	tags=43%, list=7%, signal=40%	FSTL1/NRP1/PGLYRP1/COL5A2/LUM/TIMP1/S100A4/COL3A1/VCAN/THBD/OLR1/KCNJ8/SPP1/STC1/CXCL6
HALLMARK_KRAS_SIGNALING_UP	HALLMARK_KRAS_SIGNALING_UP	192	-0.566844	-2.20087	1e-10	4.54545e-10	2.00957e-10	1848	tags=34%, list=10%, signal=31%	CSF2RA/TRIB2/BPGM/PLAUR/GPRC5B/CFH/GNG11/GYPC/SNAP91/PRDM1/SEMA3B/LIF/PLVAP/IL2RG/ETS1/PPP1R15A/ARG1/ST6GAL1/NRP1/NGF/MAFB/PDCD1LG2/PPBP/SPARCL1/AKAP12/CLEC4A/C3AR1/ENG/TNFRSF1B/SCN1B/TFPI/ITGB2/IL33/IL10RA/SERPINA3/PECAM1/TNFAIP3/LAPTM5/ADAM8/RGS16/DOCK2/MMP10/TRAF1/IKZF1/FCER1G/LCP1/EREG/LY96/CD37/TMEM158/CXCR4/IL7R/MMP9/PLAU/LAT2/GFPT2/TLR8/HSD11B1/SPP1/CXCL10/ANXA10/PRRX1/IL1B/G0S2/INHBA/PTGS2
HALLMARK_IL2_STAT5_SIGNALING	HALLMARK_IL2_STAT5_SIGNALING	193	-0.546814	-2.12605	1e-10	4.54545e-10	2.00957e-10	2973	tags=37%, list=17%, signal=31%	GPR83/CCR4/MAPKAPK2/ITIH5/PRKCH/DRC1/HUWE1/PRNP/ECM1/GLIPR2/IL2RB/RHOB/RORA/IFITM3/XBP1/SOCS1/SHE/CD81/AHR/NCOA3/IRF8/CD44/IL4R/IL2RA/RRAGD/SERPINC1/MAP3K8/TNFSF11/PIM1/NCS1/HOPX/FGL2/CTSZ/PRAF2/LIF/IL3RA/IL1R2/NRP1/ADAM19/IL18R1/IRF4/NFIL3/GBP4/CD79B/CD48/LTB/TNFRSF1B/SELP/BATF3/COL6A1/DENND5A/IL10/IL10RA/CD83/TNFRSF9/RGS16/BATF/GPR65/CTLA4/PHLDA1/GADD45B/TRAF1/CST7/TNFRSF4/ICOS/CD86/RHOH/SPP1/C…
HALLMARK_COAGULATION	HALLMARK_COAGULATION	136	-0.5686	-2.11773	4.06072e-09	1.56182e-08	6.90487e-09	2100	tags=32%, list=12%, signal=29%	PLAT/CFI/MMP8/GP9/SERPINC1/CPN1/PRSS23/C1QA/CFH/DUSP14/SH2B2/PDGFB/THBS1/KLF7/PROZ/HTRA1/CTSH/VWF/SPARC/MMP7/C3/SERPING1/FYN/C1R/CRIP2/CTSK/PECAM1/TIMP1/MMP10/C1S/FBN1/THBD/CLU/KLK8/MMP2/MMP9/PLAU/OLR1/PLEK/MMP1/MMP3/SERPINE1/SERPINB2/TFPI2
HALLMARK_APOPTOSIS	HALLMARK_APOPTOSIS	159	-0.519404	-1.97663	6.62515e-08	2.36612e-07	1.04608e-07	2804	tags=37%, list=16%, signal=32%	DNAJA1/TXNIP/BIRC3/GADD45A/SATB1/FEZ1/PPT1/SLC20A1/GNA15/MCL1/SAT1/TIMP3/ANXA1/F2R/RHOB/IFITM3/IGFBP6/PLAT/RARA/SOD2/CD44/LEF1/CD2/TGFB2/CYLD/TNFRSF12A/DPYD/TAP1/ISG20/PMAIP1/CCNA1/ENO2/CFLAR/PRF1/PDGFRB/CASP4/EGR3/IRF1/IER3/BTG2/BGN/TIMP2/CAV1/AVPR1A/LUM/TIMP1/TNF/CD69/GADD45B/HGF/CLU/CD14/EREG/DCN/MMP2/CD38/IL1A/IL1B/IL6
HALLMARK_HYPOXIA	HALLMARK_HYPOXIA	190	-0.450969	-1.75074	1.94674e-05	6.08357e-05	2.68958e-05	2901	tags=30%, list=16%, signal=25%	MAP3K1/TPST2/PDK1/ADM/SRPX/AMPD3/MT2A/PNRC1/RORA/NAGK/IGFBP3/CP/CITED2/RRAGD/PLAUR/PIM1/ISG20/STC2/INHA/PDGFB/KLF7/ETS1/SDC2/ENO2/PPP1R15A/NR3C1/DDIT4/PFKFB3/ALDOB/CSRP2/COL5A1/IER3/CHST3/ACKR3/BGN/AKAP12/NFIL3/TGFB3/FOS/LOX/CAV1/SLC6A6/ZFP36/PKP1/TNFAIP3/S100A4/TGFBI/DUSP1/TMEM45A/CHST2/HAS1/CXCR4/DCN/STC1/SLC2A3/SERPINE1/IL6
HALLMARK_UV_RESPONSE_DN	HALLMARK_UV_RESPONSE_DN	135	-0.449445	-1.67304	0.000380602	0.00105723	0.000467406	3687	tags=36%, list=20%, signal=28%	NFKB1/F3/MYC/MAP1B/ATRN/RBPMS/LPAR1/RND3/LTBP1/TGFBR2/PRKAR2B/SCN8A/FZD2/RASA2/BDNF/PTPRM/CITED2/ATP2B4/PMP22/AKT3/LAMC1/GJA1/SDC2/EFEMP1/DLC1/PDGFRB/HAS2/NRP1/COL1A1/NR3C1/GRK5/FBLN5/AMPH/SNAI2/COL11A1/CAV1/FYN/COL5A2/TFPI/COL3A1/DUSP1/COL1A2/PTGFR/RGS4/PIK3CD/IGFBP5/SYNE1/SERPINE1
HALLMARK_APICAL_JUNCTION	HALLMARK_APICAL_JUNCTION	187	-0.418201	-1.62398	0.00033739	0.000992322	0.000438711	2482	tags=25%, list=14%, signal=22%	FSCN1/CX3CL1/AMIGO2/ADAM23/ACTC1/MAPK11/ACTA1/CDH15/GAMT/EVL/AKT3/DSC1/JAM3/CLDN5/LAYN/KRT31/CDH11/CLDN11/SIRPA/MYL9/ZYX/ARHGEF6/SGCE/CDH3/NEXN/VCAM1/ACTN3/VWF/RAC2/MSN/CD274/GNAI2/THY1/PECAM1/TRO/TGFBI/ICAM4/VCAN/ICAM2/FBN1/TRAF1/PTPRC/MMP2/MMP9/CD86/TNFRSF11B/ICAM1
HALLMARK_UV_RESPONSE_UP	HALLMARK_UV_RESPONSE_UP	153	-0.396609	-1.49837	0.00300596	0.00791043	0.00349724	3638	tags=30%, list=20%, signal=24%	GLS/HLA-F/GCH1/DNAJA1/KCNH2/ASNS/HSPA13/CCK/IL6ST/ATP6V1C1/STARD3/PPT1/MMP14/NR4A1/PLCL1/AGO2/RHOB/MSX1/HTR7/LYN/SOD2/CYP1A1/E2F5/PDLIM3/GAL/TAP1/SHOX2/JUNB/TACR3/PPIF/DLG4/ENO2/IRF1/NFKBIA/CDO1/CXCL2/FMO1/BTG2/NPTX2/FOS/ARRB2/RASGRP1/FOSB/OLFM1/ICAM1/IL6
HALLMARK_MYOGENESIS	HALLMARK_MYOGENESIS	196	-0.368443	-1.42986	0.0115843	0.0222775	0.00984899	2671	tags=27%, list=15%, signal=23%	GNAO1/EFS/PRNP/MYBPC3/MYH7/CTF1/PVALB/PKIA/MAPK12/MYOZ1/ACTC1/HBEGF/COX7A1/MYL7/IGFBP3/MYL6B/ACTA1/BDKRB2/ITGA7/TPM2/MYL1/HSPB8/STC2/CACNA1H/GJA5/PDLIM7/WWTR1/IGFBP7/FST/COL1A1/APLNR/AEBP1/MYH1/ACTN3/SPARC/LSP1/ADAM12/SPHK1/PDE4DIP/MEF2C/COL6A3/COL4A2/CACNG1/CDH13/COL3A1/COL6A2/COL15A1/TGFB1/GADD45B/CLU/PTP4A3/FGF2/ACSL1
HALLMARK_P53_PATHWAY	HALLMARK_P53_PATHWAY	188	-0.362903	-1.40875	0.00657829	0.0137048	0.00605895	2750	tags=23%, list=15%, signal=20%	PLK2/GM2A/SAT1/TSPYL2/FBXW7/STOM/RALGDS/SLC7A11/F2R/HBEGF/SOCS1/CD81/PROCR/SERPINB5/IER5/DEF6/CDK5R1/HSPA4L/DRAM1/FGF13/TAP1/CD82/PTPRE/LIF/PPP1R15A/RHBDF2/DDIT4/IER3/ADA/INHBB/BTG2/CYFIP2/ZFP36L1/NINJ1/FOS/SPHK1/CDH13/S100A4/RGS16/PTPN14/TGFB1/KLK8/IL1A
HALLMARK_G2M_CHECKPOINT	HALLMARK_G2M_CHECKPOINT	185	0.288571	1.315	0.00944803	0.0188961	0.00835405	7355	tags=52%, list=41%, signal=31%	RAD54L/SLC12A2/CDC45/SQLE/CENPF/CCNB2/STIL/CUL4A/GINS2/KIF22/LIG3/TTK/SLC38A1/HMMR/KIF15/KIF23/E2F2/EXO1/MAD2L1/PRC1/NEK2/RACGAP1/AMD1/MNAT1/SLC7A1/KIF4A/BIRC5/KIF11/CDK1/CCNA2/PBK/MYBL2/CDC20/STAG1/PRIM2/EGF/POLQ/CHMP1A/MKI67/TROAP/TOP2A/SUV39H1/BARD1/ORC5/HMGB3/NUMA1/LBR/CENPA/NUSAP1/TMPO/CCNF/UPF1/SRSF10/PLK4/CKS1B/NDC80/POLE/TPX2/UBE2C/RAD21/SNRPD1/GSPT1/RPS6KA5/AURKB/HIRA/RAD23B/HMGN2/FANCC/…
HALLMARK_ADIPOGENESIS	HALLMARK_ADIPOGENESIS	189	0.288749	1.31576	0.0148845	0.0275638	0.0121861	5599	tags=51%, list=31%, signal=35%	ACADL/ELOVL6/HADH/SLC25A10/ACAA2/COQ9/DHCR7/LIPE/HIBCH/TST/FABP4/COQ3/SLC25A1/ESRRA/IDH3A/REEP6/SOWAHC/PGM1/MCCC1/PDCD4/CS/CYC1/ACADS/UQCRC1/UQCR10/NDUFS3/DGAT1/PHYH/CRAT/CHCHD10/ACO2/ARL4A/DLAT/ADIPOQ/CPT2/PFKL/SUCLG1/MGST3/ECH1/GPD2/COX8A/CIDEA/GPHN/ALDH2/RIOK3/PPM1B/PPARG/SLC5A6/DHRS7B/APLP2/CD151/MGLL/PTCD3/IMMT/NDUFA5/FAH/IDH1/AK2/ADCY6/ADIPOR2/COX6A1/UQCR11/RREB1/DLD/SCP2/COQ5/LPCAT3/UQCRQ/…
HALLMARK_MYC_TARGETS_V1	HALLMARK_MYC_TARGETS_V1	184	0.289668	1.31852	0.00620131	0.013699	0.00605642	8797	tags=62%, list=49%, signal=32%	CDC45/LSM7/CYC1/MRPL23/MAD2L1/TYMS/CCNA2/CDC20/VBP1/COX5A/IMPDH2/NME1/FBL/PSMD8/HDAC2/HDGF/AIMP2/ERH/DHX15/EIF4E/RANBP1/EXOSC7/PRDX3/MRPS18B/RRM1/VDAC1/RRP9/POLD2/GOT2/DEK/SERBP1/HSPE1/NDUFAB1/USP1/SNRPA/SNRPB2/SNRPD1/GSPT1/RUVBL2/TARDBP/PCNA/SNRPD3/TUFM/CCT5/C1QBP/XRCC6/ACP1/COPS5/MCM7/RAD23B/STARD7/PHB2/VDAC3/CLNS1A/G3BP1/GLO1/SRPK1/CANX/NCBP2/PRPS2/HNRNPA1/LSM2/APEX1/NHP2/XPO1/TFDP1/POLE3/HPRT…
HALLMARK_SPERMATOGENESIS	HALLMARK_SPERMATOGENESIS	132	0.336127	1.47108	0.00630156	0.013699	0.00605642	4350	tags=37%, list=24%, signal=28%	TKTL1/ZC2HC1C/DPEP3/ADAM2/CFTR/HOXB1/GSG1/PCSK1N/ZPBP/ZNRF4/DDX25/MTNR1A/SLC12A2/ELOVL3/YBX2/SCG3/MAP7/SYCP1/HBZ/ALOX15/HTR5A/CCNB2/GAPDHS/TNP1/NAA11/SPATA6/TTK/GMCL1/TNP2/PRKAR2A/ARL4A/NEK2/PIAS2/PHKG2/MAST2/CDK1/GPR182/PSMG1/ACTL7B/SIRT1/NEFH/CHRM4/STRBP/PACRG/GAD1/ODF1/HSPA2/MTOR/ZC3H14
HALLMARK_FATTY_ACID_METABOLISM	HALLMARK_FATTY_ACID_METABOLISM	152	0.329221	1.47482	0.00422211	0.0100526	0.00444433	3900	tags=41%, list=22%, signal=33%	ADH1C/ACADL/CYP4A11/CA4/MAOA/HADH/DHCR24/BMPR1B/HMGCS1/UGDH/D2HGDH/ACAA2/HMGCS2/SLC22A5/ECI2/HIBCH/PTPRG/ENO3/TP53INP2/FASN/DLST/HSDL2/REEP6/ECI1/PCBD1/CPT1A/ACSM3/GAPDHS/EHHADH/SUCLG2/VNN1/ACADS/CA2/FH/RDH11/CRAT/ACAT2/PPARA/ACO2/CPT2/SUCLG1/GSTZ1/MLYCD/ECH1/GPD2/PDHA1/CIDEA/NSDHL/ALDH9A1/ACOT8/HMGCL/BCKDHB/SUCLA2/HSD17B11/METAP1/MGLL/CPOX/SMS/HSD17B7/IDH1/ADIPOR2/PDHB/DLD
HALLMARK_PANCREAS_BETA_CELLS	HALLMARK_PANCREAS_BETA_CELLS	40	0.489832	1.74112	0.00370255	0.00925638	0.0040923	2620	tags=32%, list=15%, signal=28%	GCG/NKX2-2/FOXA2/SST/SCGN/SLC2A2/CHGA/INSM1/NEUROD1/PCSK2/ABCC8/PKLR/ISL1
HALLMARK_E2F_TARGETS	HALLMARK_E2F_TARGETS	190	0.398734	1.82308	8.66068e-07	2.88689e-06	1.27631e-06	7021	tags=56%, list=39%, signal=35%	UNG/DEPDC1/RAD51AP1/CCNB2/MXD3/E2F8/DCTPP1/KIF22/HMMR/DLGAP5/MAD2L1/GINS1/RACGAP1/KIF4A/BIRC5/SSRP1/SPC24/CDK1/TBRG4/MYBL2/PRKDC/CDC20/STAG1/LUC7L3/EXOSC8/PRIM2/SPC25/CHEK2/NME1/ATAD2/MKI67/TOP2A/SUV39H1/RPA3/CENPM/UBE2T/AK2/UBR7/DCLRE1B/HELLS/TRIP13/TFRC/BARD1/CDCA8/HMGB3/LBR/PAICS/POLD3/RANBP1/DSCC1/PHF5A/ASF1B/CSE1L/TP53/POLE4/MSH2/TMPO/NUDT21/PLK4/BUB1B/WDR90/CKS1B/TK1/GINS3/SPAG5/POLD2/LIG1/…
HALLMARK_OXIDATIVE_PHOSPHORYLATION	HALLMARK_OXIDATIVE_PHOSPHORYLATION	180	0.506757	2.31719	1e-10	4.54545e-10	2.00957e-10	6529	tags=71%, list=36%, signal=46%	AFG3L2/ACAA2/MPC1/ACADSB/ALDH6A1/IDH3A/DLST/ECI1/CPT1A/ACAT1/TOMM22/COX17/NNT/MRPL34/CYB5A/UQCRFS1/CS/CYC1/NDUFV1/UQCRC1/BDH2/UQCR10/FH/SUPV3L1/NDUFS3/PHYH/ACO2/DLAT/TIMM13/SUCLG1/MGST3/ECH1/COX6B1/COX8A/NDUFA1/PDHA1/NDUFA9/NDUFA3/CASP7/NDUFA6/COX10/MRPS22/SLC25A11/FXN/UQCRC2/COX5A/SUCLA2/NDUFA2/COX5B/NDUFS7/NDUFA7/NDUFC1/IMMT/NDUFA5/LRPPRC/IDH1/NDUFS4/MRPL11/MRPS12/COX6A1/PDHB/PMPCA/NDUFA8/UQCR1…
